# Supplementary material for: Genome streamlining of Pseudomonas putida B6-2 for bioremediation
Source: mSystems. 2024 Nov 12;9(12):e00845-24. doi: 10.1128/msystems.00845-24 (PMC11658094; doi:10.1128/msystems.00845-24)
Supplement: File S2 — Reactions in models. [file msystems.00845-24-s0002.xlsx]

## Sheet: wild_type_B6-2
Reaction ID	Reaction name	Equation	Gene Reaction Rule	Lower Bound	Upper Bound
rxn00003_c0	pyruvate:pyruvate acetaldehydetransferase (decarboxylating)	cpd00011_c0 + cpd00668_c0 <-- 2.0 cpd00020_c0 + cpd00067_c0	( gp_wild_type_B6_2_dna_4930496_4928781 or gp_wild_type_B6_2_dna_2124194_2125963 or gp_wild_type_B6_2_dna_2490739_2488985 ) and gp_wild_type_B6_2_dna_4928770_4928288 and ( gp_wild_type_B6_2_dna_2527206_2525593 or gp_wild_type_B6_2_dna_1960179_1961792 )	-1000	0
rxn00004_c0	4-hydroxy-4-methyl-2-oxoglutarate pyruvate-lyase (pyruvate-forming)	cpd02570_c0 <=> 2.0 cpd00020_c0	gp_wild_type_B6_2_dna_3813870_3813388	-1000	1000
rxn00011_c0	pyruvate:thiamin diphosphate acetaldehydetransferase (decarboxylating)	cpd00011_c0 + cpd03049_c0 <-- cpd00020_c0 + cpd00056_c0 + cpd00067_c0	( gp_wild_type_B6_2_dna_4930496_4928781 or gp_wild_type_B6_2_dna_2124194_2125963 or gp_wild_type_B6_2_dna_2490739_2488985 or gp_wild_type_B6_2_dna_821255_822199 ) and ( gp_wild_type_B6_2_dna_2221810_2222826 or gp_wild_type_B6_2_dna_822248_823243 or gp_wild_type_B6_2_dna_4928770_4928288 ) and ( gp_wild_type_B6_2_dna_247919_245304 or gp_wild_type_B6_2_dna_2527206_2525593 or gp_wild_type_B6_2_dna_19…	-1000	0
rxn00012_c0	sucrose:sucrose 1'-beta-D-fructosyltransferase	2.0 cpd00076_c0 <=> cpd00027_c0 + cpd02298_c0	gp_wild_type_B6_2_dna_3554008_3556584	-1000	1000
rxn00046_c0	1-O-sinapoyl-beta-D-glucose:1-O-sinapoyl-beta-D-glucose 1-O-sinapoyltransferase	2.0 cpd00865_c0 <=> cpd00027_c0 + cpd02622_c0	gp_wild_type_B6_2_dna_520744_519086	-1000	1000
rxn00068_c0	Fe2+:NAD+ oxidoreductase	cpd00003_c0 + cpd00067_c0 + 2.0 cpd10515_c0 <-- cpd00004_c0 + 2.0 cpd10516_c0		-1000	0
rxn00069_c0	L-glutamate:NAD+ oxidoreductase (transaminating)	cpd00003_c0 + 2.0 cpd00023_c0 <=> cpd00004_c0 + cpd00024_c0 + cpd00053_c0 + cpd00067_c0	gp_wild_type_B6_2_dna_5414192_5409750 and ( gp_wild_type_B6_2_dna_5409608_5408208 or gp_wild_type_B6_2_dna_1129088_1127775 )	-1000	1000
rxn00070_c0	glutathione:NAD+ oxidoreductase	cpd00003_c0 + 2.0 cpd00042_c0 <=> cpd00004_c0 + cpd00067_c0 + cpd00111_c0	gp_wild_type_B6_2_dna_1312346_1313602	-1000	1000
rxn00071_c0	NADH:monodehydroascorbate oxidoreductase	cpd00003_c0 + 2.0 cpd00059_c0 <-- cpd00004_c0 + 3.0 cpd00067_c0 + 2.0 cpd00766_c0	gp_wild_type_B6_2_dna_2815803_2817230	-1000	0
rxn00083_c0	NADPH:NAD+ oxidoreductase	cpd00003_c0 + cpd00005_c0 <=> cpd00004_c0 + cpd00006_c0	gp_wild_type_B6_2_dna_676416_675310 and gp_wild_type_B6_2_dna_674966_673533	-1000	1000
rxn00085_c0	L-Glutamate:NADP+ oxidoreductase (transaminating)	cpd00006_c0 + 2.0 cpd00023_c0 <-- cpd00005_c0 + cpd00024_c0 + cpd00053_c0 + cpd00067_c0	gp_wild_type_B6_2_dna_5414192_5409750 and ( gp_wild_type_B6_2_dna_5409608_5408208 or gp_wild_type_B6_2_dna_1129100_1127778 )	-1000	0
rxn00086_c0	glutathione:NADP+ oxidoreductase	cpd00006_c0 + 2.0 cpd00042_c0 <=> cpd00005_c0 + cpd00067_c0 + cpd00111_c0	gp_wild_type_B6_2_dna_1312346_1313602	-1000	1000
rxn00097_c0	ATP:AMP phosphotransferase	cpd00002_c0 + cpd00018_c0 + cpd00067_c0 <=> 2.0 cpd00008_c0	gp_wild_type_B6_2_dna_4432988_4432341	-1000	1000
rxn00102_c0	carbonate hydro-lyase (carbon-dioxide-forming)	cpd00067_c0 + cpd00242_c0 <=> cpd00001_c0 + cpd00011_c0	gp_wild_type_B6_2_dna_614372_615013	-1000	1000
rxn00104_c0	polyphosphate kinase	cpd00002_c0 + cpd00012_c0 <=> cpd00008_c0 + cpd00421_c0	gp_wild_type_B6_2_dna_5570327_5568306	-1000	1000
rxn00105_c0	ATP:nicotinamide-nucleotide adenylyltransferase	cpd00002_c0 + cpd00355_c0 <=> cpd00003_c0 + cpd00012_c0	gp_wild_type_B6_2_dna_5102535_5101846	-1000	1000
rxn00107_c0	ATP:2'-deoxy-5-hydroxymethylcytidine-5'-diphosphate phosphotransferase	cpd00002_c0 + cpd07923_c0 <=> cpd00008_c0 + cpd07924_c0	gp_wild_type_B6_2_dna_6227982_6227560	-1000	1000
rxn00114_c0	ATP:carbamate phosphotransferase	cpd00002_c0 + cpd00011_c0 + cpd00013_c0 <=> cpd00008_c0 + 2.0 cpd00067_c0 + cpd00146_c0	gp_wild_type_B6_2_dna_6066680_6067570	-1000	1000
rxn00117_c0	ATP:UDP phosphotransferase	cpd00002_c0 + cpd00014_c0 <=> cpd00008_c0 + cpd00062_c0	gp_wild_type_B6_2_dna_6227982_6227560	-1000	1000
rxn00119_c0	ATP:UMP phosphotransferase	cpd00002_c0 + cpd00067_c0 + cpd00091_c0 <=> cpd00008_c0 + cpd00014_c0	gp_wild_type_B6_2_dna_4397352_4396639	-1000	1000
rxn00122_c0	ATP:FMN adenylyltransferase	cpd00002_c0 + cpd00050_c0 <=> cpd00012_c0 + cpd00015_c0	gp_wild_type_B6_2_dna_755904_755026	-1000	1000
rxn00128_c0	S-adenosyl-L-methionine methylthioadenosine-lyase (1-aminocyclopropane-1-carboxylate-forming)	cpd00017_c0 <=> cpd00067_c0 + cpd00147_c0 + cpd00909_c0	gp_wild_type_B6_2_dna_4055811_4057010	-1000	1000
rxn00139_c0	AMP:diphosphate phospho-D-ribosyltransferase	cpd00012_c0 + cpd00018_c0 + cpd00067_c0 <-- cpd00103_c0 + cpd00128_c0	gp_wild_type_B6_2_dna_2068706_2069251	-1000	0
rxn00141_c0	S-Adenosyl-L-homocysteine hydrolase	cpd00001_c0 + cpd00019_c0 <=> cpd00135_c0 + cpd00182_c0	gp_wild_type_B6_2_dna_5286584_5287990	-1000	1000
rxn00148_c0	ATP:pyruvate 2-O-phosphotransferase	cpd00002_c0 + cpd00020_c0 <-- cpd00008_c0 + cpd00061_c0 + cpd00067_c0	gp_wild_type_B6_2_dna_2129375_2130772 or gp_wild_type_B6_2_dna_4724414_4725853 or gp_wild_type_B6_2_dna_1183299_1184717	-1000	0
rxn00171_c0	acetaldehyde:NAD+ oxidoreductase (CoA-acetylating)	cpd00003_c0 + cpd00010_c0 + cpd00071_c0 <=> cpd00004_c0 + cpd00022_c0 + cpd00067_c0	gp_wild_type_B6_2_dna_4568546_4569460	-1000	1000
rxn00172_c0	Acetate:CoA ligase (ADP-forming)	cpd00002_c0 + cpd00010_c0 + cpd00029_c0 <=> cpd00008_c0 + cpd00009_c0 + cpd00022_c0	gp_wild_type_B6_2_dna_1426808_1428886	-1000	1000
rxn00173_c0	acetyl-CoA:phosphate acetyltransferase	cpd00009_c0 + cpd00022_c0 <=> cpd00010_c0 + cpd00196_c0	gp_wild_type_B6_2_dna_6329940_6332006	-1000	1000
rxn00178_c0	Acetyl-CoA:acetyl-CoA C-acetyltransferase	2.0 cpd00022_c0 <=> cpd00010_c0 + cpd00279_c0	gp_wild_type_B6_2_dna_3753969_3752797 or gp_wild_type_B6_2_dna_786015_784816 or gp_wild_type_B6_2_dna_2730707_2729517 or gp_wild_type_B6_2_dna_4868185_4869360 or gp_wild_type_B6_2_dna_4708057_4706855 or gp_wild_type_B6_2_dna_1392835_1391654	-1000	1000
rxn00179_c0	ATP:L-glutamate 5-phosphotransferase	cpd00002_c0 + cpd00023_c0 <=> cpd00008_c0 + cpd02097_c0	gp_wild_type_B6_2_dna_2569704_2568586	-1000	1000
rxn00182_c0	L-glutamate:NAD+ oxidoreductase (deaminating)	cpd00001_c0 + cpd00003_c0 + cpd00023_c0 <=> cpd00004_c0 + cpd00013_c0 + cpd00024_c0 + cpd00067_c0	gp_wild_type_B6_2_dna_2584032_2582695	-1000	1000
rxn00184_c0	L-Glutamate:NADP+ oxidoreductase (deaminating)	cpd00001_c0 + cpd00006_c0 + cpd00023_c0 <=> cpd00005_c0 + cpd00013_c0 + cpd00024_c0 + cpd00067_c0	gp_wild_type_B6_2_dna_2584032_2582695	-1000	1000
rxn00191_c0	L-Alanine:2-oxoglutarate aminotransferase	cpd00024_c0 + cpd00035_c0 <=> cpd00020_c0 + cpd00023_c0	gp_wild_type_B6_2_dna_4055814_4057016	-1000	1000
rxn00193_c0	glutamate racemase	cpd00023_c0 <=> cpd00186_c0	gp_wild_type_B6_2_dna_6367948_6367154 or gp_wild_type_B6_2_dna_4783732_4782542 or gp_wild_type_B6_2_dna_2602097_2600946	-1000	1000
rxn00196_c0	2,5-dioxopentanoate:NADP+ 5-oxidoreductase	cpd00001_c0 + cpd00006_c0 + cpd00340_c0 <=> cpd00005_c0 + cpd00024_c0 + 2.0 cpd00067_c0	gp_wild_type_B6_2_dna_832808_834325 or gp_wild_type_B6_2_dna_1607333_1608850 or gp_wild_type_B6_2_dna_527504_525987 or gp_wild_type_B6_2_dna_3116472_3117956 or gp_wild_type_B6_2_dna_1627812_1626379 or gp_wild_type_B6_2_dna_1483055_1481625 or gp_wild_type_B6_2_dna_5830657_5832135 or gp_wild_type_B6_2_dna_5457809_5459230 or gp_wild_type_B6_2_dna_5390418_5391887 or gp_wild_type_B6_2_dna_3321941_3320…	-1000	1000
rxn00211_c0	UDP-glucose:NAD+ 6-oxidoreductase	cpd00001_c0 + 2.0 cpd00003_c0 + cpd00026_c0 <=> 2.0 cpd00004_c0 + 3.0 cpd00067_c0 + cpd00144_c0	gp_wild_type_B6_2_dna_3058141_3059448	-1000	1000
rxn00213_c0	UTP:alpha-D-glucose-1-phosphate uridylyltransferase	cpd00062_c0 + cpd00089_c0 <=> cpd00012_c0 + cpd00026_c0	gp_wild_type_B6_2_dna_1311328_1312119	-1000	1000
rxn00214_c0	UDP-glucose 4-epimerase	cpd00026_c0 <=> cpd00043_c0	gp_wild_type_B6_2_dna_2869627_2870580	-1000	1000
rxn00224_c0	protoheme ferro-lyase (protoporphyrin-forming)	cpd01476_c0 + cpd10515_c0 <=> cpd00028_c0 + 2.0 cpd00067_c0	gp_wild_type_B6_2_dna_6360220_6359207	-1000	1000
rxn00225_c0	ATP:acetate phosphotransferase	cpd00002_c0 + cpd00029_c0 <=> cpd00008_c0 + cpd00196_c0		-1000	1000
rxn00237_c0	ATP:GDP phosphotransferase	cpd00002_c0 + cpd00031_c0 <=> cpd00008_c0 + cpd00038_c0	gp_wild_type_B6_2_dna_6227982_6227560	-1000	1000
rxn00238_c0	ATP:nucleoside-diphosphate phosphotransferase	cpd00002_c0 + cpd00354_c0 <=> cpd00008_c0 + cpd00173_c0	gp_wild_type_B6_2_dna_6227982_6227560	-1000	1000
rxn00239_c0	ATP:GMP phosphotransferase	cpd00002_c0 + cpd00067_c0 + cpd00126_c0 <=> cpd00008_c0 + cpd00031_c0	gp_wild_type_B6_2_dna_5771325_5770723	-1000	1000
rxn00247_c0	ATP:oxaloacetate carboxy-lyase (transphosphorylating;phosphoenolpyruvate-forming)	cpd00002_c0 + cpd00032_c0 <=> cpd00008_c0 + cpd00011_c0 + cpd00061_c0	gp_wild_type_B6_2_dna_118036_119571	-1000	1000
rxn00248_c0	(S)-malate:NAD+ oxidoreductase	cpd00003_c0 + cpd00130_c0 <=> cpd00004_c0 + cpd00032_c0 + cpd00067_c0		-1000	1000
rxn00249_c0	(S)-malate:NADP+ oxidoreductase	cpd00006_c0 + cpd00130_c0 <=> cpd00005_c0 + cpd00032_c0 + cpd00067_c0	gp_wild_type_B6_2_dna_3268630_3267641	-1000	1000
rxn00251_c0	phosphate:oxaloacetate carboxy-lyase (adding phosphate;phosphoenolpyruvate-forming)	cpd00009_c0 + cpd00032_c0 + cpd00067_c0 <-- cpd00001_c0 + cpd00011_c0 + cpd00061_c0	gp_wild_type_B6_2_dna_4435864_4433249	-1000	0
rxn00255_c0	4-carboxy-4-hydroxy-2-oxoadipate oxaloacetate-lyase (pyruvate-forming)	cpd02544_c0 <=> cpd00020_c0 + cpd00032_c0	gp_wild_type_B6_2_dna_3813870_3813388	-1000	1000
rxn00256_c0	acetyl-CoA:oxaloacetate C-acetyltransferase (thioester-hydrolysing)	cpd00010_c0 + cpd00067_c0 + cpd00137_c0 <-- cpd00001_c0 + cpd00022_c0 + cpd00032_c0	gp_wild_type_B6_2_dna_900802_899546 or gp_wild_type_B6_2_dna_3563667_3562543	-1000	0
rxn00260_c0	L-Aspartate:2-oxoglutarate aminotransferase	cpd00024_c0 + cpd00041_c0 <=> cpd00023_c0 + cpd00032_c0	gp_wild_type_B6_2_dna_3980800_3981987 or gp_wild_type_B6_2_dna_3267411_3266224 or gp_wild_type_B6_2_dna_1431805_1432971	-1000	1000
rxn00273_c0	Acetyl-CoA:glycine C-acetyltransferase	cpd00022_c0 + cpd00033_c0 <=> cpd00010_c0 + cpd02053_c0	gp_wild_type_B6_2_dna_278753_279922	-1000	1000
rxn00274_c0	Acetyl-CoA:glycine C-acetyltransferase	cpd00022_c0 + cpd00033_c0 <=> cpd00010_c0 + cpd02211_c0	gp_wild_type_B6_2_dna_278753_279922	-1000	1000
rxn00283_c0	alanine racemase	cpd00035_c0 <=> cpd00117_c0	gp_wild_type_B6_2_dna_5840963_5842003	-1000	1000
rxn00285_c0	Succinate:CoA ligase (ADP-forming)	cpd00002_c0 + cpd00010_c0 + cpd00036_c0 <=> cpd00008_c0 + cpd00009_c0 + cpd00078_c0	gp_wild_type_B6_2_dna_911616_912476 and gp_wild_type_B6_2_dna_910450_911613	-1000	1000
rxn00286_c0	succinyl-CoA:malate CoA-transferase	cpd00078_c0 + cpd00130_c0 <=> cpd00036_c0 + cpd02662_c0	gp_wild_type_B6_2_dna_498779_497580 or gp_wild_type_B6_2_dna_4464842_4465993 or gp_wild_type_B6_2_dna_679073_680326	-1000	1000
rxn00289_c0	(2S,3R)-3-hydroxybutane-1,2,3-tricarboxylate pyruvate-lyase (succinate-forming)	cpd02799_c0 <=> cpd00020_c0 + cpd00036_c0	gp_wild_type_B6_2_dna_3564603_3563731	-1000	1000
rxn00291_c0	N-succinyl-L-glutamate amidohydrolase	cpd00001_c0 + cpd03525_c0 <=> cpd00023_c0 + cpd00036_c0	gp_wild_type_B6_2_dna_2239129_2238170	-1000	1000
rxn00293_c0	UTP:N-acetyl-alpha-D-glucosamine-1-phosphate uridylyltransferase	cpd00062_c0 + cpd02611_c0 <=> cpd00012_c0 + cpd00037_c0	gp_wild_type_B6_2_dna_542045_540693	-1000	1000
rxn00295_c0	UDP-N-acetyl-D-glucosamine 4-epimerase	cpd00037_c0 <=> cpd00175_c0	gp_wild_type_B6_2_dna_2869627_2870580	-1000	1000
rxn00304_c0	GTP:pyruvate 2-O-phosphotransferase	cpd00020_c0 + cpd00038_c0 <-- cpd00031_c0 + cpd00061_c0 + cpd00067_c0	gp_wild_type_B6_2_dna_2129375_2130772 or gp_wild_type_B6_2_dna_4724414_4725853 or gp_wild_type_B6_2_dna_1183299_1184717	-1000	0
rxn00320_c0	lysine racemase	cpd00039_c0 <=> cpd00549_c0	gp_wild_type_B6_2_dna_1430605_1431777	-1000	1000
rxn00326_c0	Glyoxylate:NADP+ oxidoreductase (CoA-oxalylating)	cpd00006_c0 + cpd00010_c0 + cpd00040_c0 <=> cpd00005_c0 + cpd00262_c0	gp_wild_type_B6_2_dna_2242323_2240863	-1000	1000
rxn00328_c0	4-hydroxy-2-oxoglutarate glyoxylate-lyase (pyruvate-forming)	cpd00830_c0 <=> cpd00020_c0 + cpd00040_c0	gp_wild_type_B6_2_dna_6037047_6036448	-1000	1000
rxn00330_c0	acetyl-CoA:glyoxylate C-acetyltransferase (thioester-hydrolysing, carboxymethyl-forming)	cpd00010_c0 + cpd00067_c0 + cpd00130_c0 <-- cpd00001_c0 + cpd00022_c0 + cpd00040_c0	gp_wild_type_B6_2_dna_272676_270514	-1000	0
rxn00336_c0	isocitrate glyoxylate-lyase (succinate-forming)	cpd00260_c0 <=> cpd00036_c0 + cpd00040_c0	gp_wild_type_B6_2_dna_1037287_1035998	-1000	1000
rxn00337_c0	ATP:L-aspartate 4-phosphotransferase	cpd00002_c0 + cpd00041_c0 <=> cpd00008_c0 + cpd01977_c0	gp_wild_type_B6_2_dna_2235052_2233859	-1000	1000
rxn00362_c0	Cytidine-5'-monophosphate phosphoribohydrolase	cpd00001_c0 + cpd00046_c0 <=> cpd00101_c0 + cpd00307_c0	gp_wild_type_B6_2_dna_1463803_1462463	-1000	1000
rxn00379_c0	ATP:sulfate adenylyltransferase	cpd00002_c0 + cpd00048_c0 <=> cpd00012_c0 + cpd00193_c0	gp_wild_type_B6_2_dna_4788966_4787068 and gp_wild_type_B6_2_dna_4789891_4788986	-1000	1000
rxn00409_c0	ATP:CDP phosphotransferase	cpd00002_c0 + cpd00096_c0 <=> cpd00008_c0 + cpd00052_c0	gp_wild_type_B6_2_dna_6227982_6227560	-1000	1000
rxn00411_c0	CTP:pyruvate 2-O-phosphotransferase	cpd00020_c0 + cpd00052_c0 <-- cpd00061_c0 + cpd00067_c0 + cpd00096_c0	gp_wild_type_B6_2_dna_2129375_2130772 or gp_wild_type_B6_2_dna_4724414_4725853 or gp_wild_type_B6_2_dna_1183299_1184717	-1000	0
rxn00426_c0	L-Serine hydro-lyase	cpd00054_c0 <=> cpd00001_c0 + cpd01495_c0	gp_wild_type_B6_2_dna_2852104_2850731 or gp_wild_type_B6_2_dna_191269_192642	-1000	1000
rxn00459_c0	2-phospho-D-glycerate hydro-lyase (phosphoenolpyruvate-forming)	cpd00482_c0 <=> cpd00001_c0 + cpd00061_c0	gp_wild_type_B6_2_dna_4375635_4374349	-1000	1000
rxn00460_c0	UTP:pyruvate 2-O-phosphotransferase	cpd00020_c0 + cpd00062_c0 <-- cpd00014_c0 + cpd00061_c0 + cpd00067_c0	gp_wild_type_B6_2_dna_2129375_2130772 or gp_wild_type_B6_2_dna_4724414_4725853 or gp_wild_type_B6_2_dna_1183299_1184717	-1000	0
rxn00469_c0	N2-Acetyl-L-ornithine amidohydrolase	cpd00001_c0 + cpd00342_c0 <=> cpd00029_c0 + cpd00064_c0	gp_wild_type_B6_2_dna_5534813_5533671	-1000	1000
rxn00472_c0	ornithine racemase	cpd00064_c0 <=> cpd00404_c0	gp_wild_type_B6_2_dna_933058_940944 or gp_wild_type_B6_2_dna_2047794_2040160 or gp_wild_type_B6_2_dna_917363_925042	-1000	1000
rxn00483_c0	L-Tryptophan:2-oxoglutarate aminotransferase	cpd00024_c0 + cpd00065_c0 <=> cpd00023_c0 + cpd00278_c0	gp_wild_type_B6_2_dna_3980800_3981987 or gp_wild_type_B6_2_dna_3267411_3266224 or gp_wild_type_B6_2_dna_1431805_1432971	-1000	1000
rxn00493_c0	L-Phenylalanine:2-oxoglutarate aminotransferase	cpd00024_c0 + cpd00066_c0 <=> cpd00023_c0 + cpd00143_c0	gp_wild_type_B6_2_dna_3980800_3981987 or gp_wild_type_B6_2_dna_3267411_3266224 or gp_wild_type_B6_2_dna_1431805_1432971	-1000	1000
rxn00499_c0	(S)-Lactate:NAD+ oxidoreductase	cpd00003_c0 + cpd00159_c0 <=> cpd00004_c0 + cpd00020_c0 + cpd00067_c0		-1000	1000
rxn00500_c0	(R)-Lactate:NAD+ oxidoreductase	cpd00003_c0 + cpd00221_c0 <=> cpd00004_c0 + cpd00020_c0 + cpd00067_c0	gp_wild_type_B6_2_dna_4344290_4345270	-1000	1000
rxn00510_c0	N6-(L-1,3-Dicarboxypropyl)-L-lysine:NAD+ oxidoreductase (L-lysine-forming)	cpd00001_c0 + cpd00003_c0 + cpd00351_c0 <=> cpd00004_c0 + cpd00024_c0 + cpd00039_c0 + cpd00067_c0	gp_wild_type_B6_2_dna_3055470_3056687	-1000	1000
rxn00511_c0	N6-(L-1,3-Dicarboxypropyl)-L-lysine:NADP+ oxidoreductase (L-lysine-forming)	cpd00001_c0 + cpd00006_c0 + cpd00351_c0 <=> cpd00005_c0 + cpd00024_c0 + cpd00039_c0 + cpd00067_c0		-1000	1000
rxn00515_c0	ATP:IDP phosphotransferase	cpd00002_c0 + cpd00090_c0 <=> cpd00008_c0 + cpd00068_c0	gp_wild_type_B6_2_dna_6227982_6227560	-1000	1000
rxn00517_c0	ITP:pyruvate 2-O-phosphotransferase	cpd00020_c0 + cpd00068_c0 <-- cpd00061_c0 + cpd00067_c0 + cpd00090_c0	gp_wild_type_B6_2_dna_2129375_2130772 or gp_wild_type_B6_2_dna_4724414_4725853 or gp_wild_type_B6_2_dna_1183299_1184717	-1000	0
rxn00527_c0	L-tyrosine:2-oxoglutarate aminotransferase	cpd00024_c0 + cpd00069_c0 <=> cpd00023_c0 + cpd00868_c0	gp_wild_type_B6_2_dna_3980800_3981987 or gp_wild_type_B6_2_dna_3267411_3266224 or gp_wild_type_B6_2_dna_1431805_1432971	-1000	1000
rxn00532_c0	3-oxopropanoate:NADP+ oxidoreductase (CoA-malonylating)	cpd00006_c0 + cpd00010_c0 + cpd00191_c0 <=> cpd00005_c0 + cpd00067_c0 + cpd00070_c0	gp_wild_type_B6_2_dna_4904933_4903440 or gp_wild_type_B6_2_dna_769479_768055 or gp_wild_type_B6_2_dna_1710362_1711795 or gp_wild_type_B6_2_dna_3116502_3117956 or gp_wild_type_B6_2_dna_1483106_1481652 or gp_wild_type_B6_2_dna_5390418_5391887 or gp_wild_type_B6_2_dna_5830657_5832135 or gp_wild_type_B6_2_dna_1627821_1626382 or gp_wild_type_B6_2_dna_74050_75489 or gp_wild_type_B6_2_dna_2545847_254728…	-1000	1000
rxn00536_c0	Ethanol:NADP+ oxidoreductase	cpd00006_c0 + cpd00363_c0 <=> cpd00005_c0 + cpd00067_c0 + cpd00071_c0	gp_wild_type_B6_2_dna_3452283_3451279	-1000	1000
rxn00540_c0	4-hydroxy-2-oxopentanoate pyruvate-lyase (acetaldehyde-forming)	cpd00020_c0 + cpd00071_c0 <=> cpd02258_c0	gp_wild_type_B6_2_dna_4569476_4570486 or gp_wild_type_B6_2_dna_4552984_4553997	-1000	1000
rxn00543_c0	ethanol:NAD+ oxidoreductase	cpd00003_c0 + cpd00363_c0 <=> cpd00004_c0 + cpd00067_c0 + cpd00071_c0	gp_wild_type_B6_2_dna_4371924_4370818	-1000	1000
rxn00555_c0	L-glutamine:D-fructose-6-phosphate isomerase (deaminating)	cpd00053_c0 + cpd00072_c0 <=> cpd00023_c0 + cpd00288_c0	gp_wild_type_B6_2_dna_539707_537875	-1000	1000
rxn00558_c0	D-glucose-6-phosphate aldose-ketose-isomerase	cpd00079_c0 <=> cpd00072_c0	gp_wild_type_B6_2_dna_4953884_4955545 or gp_wild_type_B6_2_dna_4119821_4118160	-1000	1000
rxn00559_c0	D-mannose-6-phosphate aldose-ketose-isomerase	cpd00235_c0 <=> cpd00072_c0	gp_wild_type_B6_2_dna_4820158_4821609 or gp_wild_type_B6_2_dna_4164812_4163379	-1000	1000
rxn00569_c0	Nitrite reductase (NAD(P)H)	2.0 cpd00001_c0 + 3.0 cpd00006_c0 + cpd00013_c0 <-- 3.0 cpd00005_c0 + 5.0 cpd00067_c0 + cpd00075_c0	gp_wild_type_B6_2_dna_4282751_4280247	-1000	0
rxn00572_c0	nitrite:NADP+ oxidoreductase	cpd00001_c0 + cpd00006_c0 + cpd00075_c0 <-- cpd00005_c0 + cpd00067_c0 + cpd00209_c0	gp_wild_type_B6_2_dna_4282760_4280451	-1000	0
rxn00583_c0	cis-1,2-dihydrobenzene-1,2-diol:NAD+ oxidoreductase	cpd00003_c0 + cpd02529_c0 <=> cpd00004_c0 + cpd00067_c0 + cpd00077_c0	gp_wild_type_B6_2_dna_4548768_4549598	-1000	1000
rxn00598_c0	Succinyl-CoA:acetyl-CoA C-acyltransferase	cpd00022_c0 + cpd00078_c0 <-- cpd00010_c0 + cpd01507_c0	gp_wild_type_B6_2_dna_3753969_3752797 or gp_wild_type_B6_2_dna_4868191_4869357 or gp_wild_type_B6_2_dna_1392823_1391660 or gp_wild_type_B6_2_dna_2730713_2729520 or gp_wild_type_B6_2_dna_3664340_3663159 or gp_wild_type_B6_2_dna_785997_784729 or gp_wild_type_B6_2_dna_4708057_4706855 or gp_wild_type_B6_2_dna_3864016_3862838	-1000	0
rxn00604_c0	D-glucose-6-phosphate:NADP+ 1-oxidoreductase	cpd00006_c0 + cpd00079_c0 <=> cpd00005_c0 + cpd00067_c0 + cpd00911_c0	gp_wild_type_B6_2_dna_5713794_5712391 or gp_wild_type_B6_2_dna_6039294_6037852 or gp_wild_type_B6_2_dna_1121830_1123269	-1000	1000
rxn00611_c0	sn-Glycerol-3-phosphate:NAD+ 2-oxidoreductase	cpd00003_c0 + cpd00080_c0 <-- cpd00004_c0 + cpd00067_c0 + cpd00095_c0	gp_wild_type_B6_2_dna_979109_980128	-1000	0
rxn00612_c0	sn-Glycerol-3-phosphate:NADP+ 2-oxidoreductase	cpd00006_c0 + cpd00080_c0 <-- cpd00005_c0 + cpd00067_c0 + cpd00095_c0	gp_wild_type_B6_2_dna_979109_980128	-1000	0
rxn00623_c0	hydrogen-sulfide:NADP+ oxidoreductase	3.0 cpd00001_c0 + 3.0 cpd00006_c0 + cpd00239_c0 <-- 3.0 cpd00005_c0 + 3.0 cpd00067_c0 + cpd00081_c0	gp_wild_type_B6_2_dna_4284734_4283091 or gp_wild_type_B6_2_dna_1310273_1311070	-1000	0
rxn00638_c0	GDP-D-mannose:NAD+ 6-oxidoreductase	cpd00001_c0 + 2.0 cpd00003_c0 + cpd00083_c0 <=> 2.0 cpd00004_c0 + 3.0 cpd00067_c0 + cpd00719_c0	gp_wild_type_B6_2_dna_4805478_4806791	-1000	1000
rxn00647_c0	L-Cysteine:2-oxoglutarate aminotransferase	cpd00024_c0 + cpd00084_c0 <=> cpd00023_c0 + cpd00706_c0	gp_wild_type_B6_2_dna_3980800_3981987 or gp_wild_type_B6_2_dna_3267411_3266224 or gp_wild_type_B6_2_dna_1431805_1432971	-1000	1000
rxn00653_c0	3-aminopropanal:NAD+ oxidoreductase	cpd00004_c0 + 2.0 cpd00067_c0 + cpd00085_c0 <=> cpd00001_c0 + cpd00003_c0 + cpd01504_c0	gp_wild_type_B6_2_dna_832808_834325 or gp_wild_type_B6_2_dna_1607333_1608850 or gp_wild_type_B6_2_dna_527504_525987 or gp_wild_type_B6_2_dna_3321947_3320457 or gp_wild_type_B6_2_dna_3116472_3117956 or gp_wild_type_B6_2_dna_1483055_1481625 or gp_wild_type_B6_2_dna_5830657_5832135 or gp_wild_type_B6_2_dna_5457809_5459230 or gp_wild_type_B6_2_dna_5390418_5391887 or gp_wild_type_B6_2_dna_4458672_4460…	-1000	1000
rxn00656_c0	L-Alanine:3-oxopropanoate aminotransferase	cpd00035_c0 + cpd00191_c0 <=> cpd00020_c0 + cpd00085_c0	gp_wild_type_B6_2_dna_770955_769615 or gp_wild_type_B6_2_dna_5528695_5527385 or gp_wild_type_B6_2_dna_3703088_3701751 or gp_wild_type_B6_2_dna_1436740_1437792 or gp_wild_type_B6_2_dna_3323413_3322355	-1000	1000
rxn00657_c0	beta-alanine:2-oxoglutarate aminotransferase	cpd00024_c0 + cpd00085_c0 <=> cpd00023_c0 + cpd00191_c0	gp_wild_type_B6_2_dna_75681_76943	-1000	1000
rxn00669_c0	Propanoate:CoA ligase (ADP-forming)	cpd00002_c0 + cpd00010_c0 + cpd00141_c0 <=> cpd00008_c0 + cpd00009_c0 + cpd00086_c0	gp_wild_type_B6_2_dna_1426808_1428886	-1000	1000
rxn00670_c0	propanoyl-CoA:phosphate propanoyltransferase	cpd00009_c0 + cpd00086_c0 <=> cpd00010_c0 + cpd01844_c0	gp_wild_type_B6_2_dna_6329940_6332006	-1000	1000
rxn00676_c0	acetyl-CoA:propanoyl-CoA 2-C-acetyltransferase	cpd00022_c0 + cpd00086_c0 <=> cpd00010_c0 + cpd02124_c0	gp_wild_type_B6_2_dna_3753969_3752797 or gp_wild_type_B6_2_dna_4868191_4869357 or gp_wild_type_B6_2_dna_1392823_1391660 or gp_wild_type_B6_2_dna_3664325_3663159 or gp_wild_type_B6_2_dna_2730713_2729520 or gp_wild_type_B6_2_dna_785997_784729 or gp_wild_type_B6_2_dna_4708057_4706855 or gp_wild_type_B6_2_dna_3864016_3862838	-1000	1000
rxn00678_c0	(S)-2-Methyl-3-oxopropanoyl-CoA:pyruvate carboxyltransferase	cpd00020_c0 + cpd00519_c0 <=> cpd00032_c0 + cpd00086_c0	gp_wild_type_B6_2_dna_5717736_5719523	-1000	1000
rxn00679_c0	propanoyl-CoA:oxaloacetate C-propanoyltransferase (thioester-hydrolysing, 1-carboxyethyl-forming)	cpd00010_c0 + cpd00067_c0 + cpd01501_c0 <-- cpd00001_c0 + cpd00032_c0 + cpd00086_c0	gp_wild_type_B6_2_dna_3563676_3562543	-1000	0
rxn00684_c0	5,6,7,8-tetrahydrofolate:NAD+ oxidoreductase	cpd00003_c0 + cpd00087_c0 <=> cpd00004_c0 + cpd00067_c0 + cpd00330_c0	gp_wild_type_B6_2_dna_4864243_4864932	-1000	1000
rxn00686_c0	5,6,7,8-tetrahydrofolate:NADP+ oxidoreductase	cpd00006_c0 + cpd00087_c0 <=> cpd00005_c0 + cpd00067_c0 + cpd00330_c0	gp_wild_type_B6_2_dna_4864243_4864932	-1000	1000
rxn00692_c0	5,10-Methylenetetrahydrofolate:glycine hydroxymethyltransferase	cpd00001_c0 + cpd00033_c0 + cpd00125_c0 <=> cpd00054_c0 + cpd00087_c0	gp_wild_type_B6_2_dna_2590955_2592205 or gp_wild_type_B6_2_dna_221772_223022	-1000	1000
rxn00695_c0	ATP:alpha-D-glucose-1-phosphate adenylyltransferase	cpd00002_c0 + cpd00089_c0 <=> cpd00012_c0 + cpd00387_c0		-1000	1000
rxn00704_c0	alpha-D-Glucose 1-phosphate 1,6-phosphomutase	cpd00089_c0 <=> cpd00079_c0	gp_wild_type_B6_2_dna_5777558_5776194	-1000	1000
rxn00711_c0	UMP:diphosphate phospho-alpha-D-ribosyltransferase	cpd00012_c0 + cpd00067_c0 + cpd00091_c0 <-- cpd00092_c0 + cpd00103_c0	gp_wild_type_B6_2_dna_6357262_6357894	-1000	0
rxn00720_c0	5,6-Dihydrouracil:NADP+ oxidoreductase	cpd00006_c0 + cpd00337_c0 <=> cpd00005_c0 + cpd00067_c0 + cpd00092_c0		-1000	1000
rxn00735_c0	(2R,3S)-3-methylmalate:NAD+ oxidoreductase	cpd00004_c0 + cpd00011_c0 + cpd00094_c0 <-- cpd00003_c0 + cpd03593_c0	gp_wild_type_B6_2_dna_3961388_3960318	-1000	0
rxn00736_c0	methyloxaloacetate carboxy-lyase (2-oxobutanoate-forming)	cpd00011_c0 + cpd00094_c0 <-- cpd00067_c0 + cpd03591_c0	gp_wild_type_B6_2_dna_5717736_5719532	-1000	0
rxn00747_c0	D-glyceraldehyde-3-phosphate aldose-ketose-isomerase	cpd00102_c0 <=> cpd00095_c0	gp_wild_type_B6_2_dna_4973506_4972754	-1000	1000
rxn00762_c0	glycerol:NAD+ 2-oxidoreductase	cpd00003_c0 + cpd00100_c0 <=> cpd00004_c0 + cpd00067_c0 + cpd00157_c0	gp_wild_type_B6_2_dna_1709098_1710252	-1000	1000
rxn00763_c0	Glycerol:NAD+ oxidoreductase	cpd00003_c0 + cpd00100_c0 <=> cpd00004_c0 + cpd00067_c0 + cpd00448_c0	gp_wild_type_B6_2_dna_2880059_2880874 or gp_wild_type_B6_2_dna_4371924_4370818	-1000	1000
rxn00765_c0	Glycerol:NADP+ oxidoreductase	cpd00006_c0 + cpd00100_c0 <=> cpd00005_c0 + cpd00067_c0 + cpd00448_c0	gp_wild_type_B6_2_dna_2880059_2880874 or gp_wild_type_B6_2_dna_3452283_3451279	-1000	1000
rxn00777_c0	D-ribose-5-phosphate aldose-ketose-isomerase	cpd00101_c0 <=> cpd00171_c0	gp_wild_type_B6_2_dna_5493968_5494630	-1000	1000
rxn00778_c0	D-Ribose 1,5-phosphomutase	cpd00475_c0 <=> cpd00101_c0	gp_wild_type_B6_2_dna_5777558_5776194	-1000	1000
rxn00781_c0	D-glyceraldehyde-3-phosphate:NAD+ oxidoreductase (phosphorylating)	cpd00003_c0 + cpd00009_c0 + cpd00102_c0 <=> cpd00004_c0 + cpd00067_c0 + cpd00203_c0	gp_wild_type_B6_2_dna_6053918_6054916 or gp_wild_type_B6_2_dna_5603372_5602377 or gp_wild_type_B6_2_dna_5273926_5272934 or gp_wild_type_B6_2_dna_3737580_3736180	-1000	1000
rxn00782_c0	D-glyceraldehyde-3-phosphate:NADP+ oxidoreductase (phosphorylating)	cpd00006_c0 + cpd00009_c0 + cpd00102_c0 <-- cpd00005_c0 + cpd00067_c0 + cpd00203_c0	gp_wild_type_B6_2_dna_3737580_3736180	-1000	0
rxn00783_c0	2-dehydro-3-deoxy-D-galactonate-6-phosphate D-glyceraldehyde-3-phosphate-lyase (pyruvate-forming)	cpd00945_c0 <=> cpd00020_c0 + cpd00102_c0	gp_wild_type_B6_2_dna_6037047_6036448	-1000	1000
rxn00785_c0	D-Fructose 6-phosphate:D-glyceraldehyde-3-phosphate glycolaldehyde transferase	cpd00072_c0 + cpd00102_c0 <=> cpd00198_c0 + cpd00236_c0	gp_wild_type_B6_2_dna_5276105_5274147	-1000	1000
rxn00786_c0	D-fructose-1,6-bisphosphate D-glyceraldehyde-3-phosphate-lyase (glycerone-phosphate-forming)	cpd00290_c0 <=> cpd00095_c0 + cpd00102_c0	gp_wild_type_B6_2_dna_5270950_5269904	-1000	1000
rxn00789_c0	1-(5-phospho-D-ribosyl)-ATP:diphosphate phospho-alpha-D-ribosyl-transferase	cpd00012_c0 + cpd00067_c0 + cpd01775_c0 <-- cpd00002_c0 + cpd00103_c0	gp_wild_type_B6_2_dna_6101138_6100524	-1000	0
rxn00790_c0	5-phosphoribosylamine:diphosphate phospho-alpha-D-ribosyltransferase (glutamate-amidating)	cpd00012_c0 + cpd00023_c0 + cpd00067_c0 + cpd01982_c0 <-- cpd00001_c0 + cpd00053_c0 + cpd00103_c0	gp_wild_type_B6_2_dna_3948440_3946941	-1000	0
rxn00791_c0	N-(5-Phospho-D-ribosyl)anthranilate:pyrophosphate phosphoribosyl-transferase	cpd00012_c0 + cpd00067_c0 + cpd02642_c0 <-- cpd00093_c0 + cpd00103_c0	gp_wild_type_B6_2_dna_359444_360472	-1000	0
rxn00797_c0	Uridine ribohydrolase	cpd00001_c0 + cpd00249_c0 <=> cpd00092_c0 + cpd00105_c0	gp_wild_type_B6_2_dna_3414880_3413948	-1000	1000
rxn00799_c0	(S)-malate hydro-lyase (fumarate-forming)	cpd00130_c0 <=> cpd00001_c0 + cpd00106_c0	gp_wild_type_B6_2_dna_4189886_4191259 or gp_wild_type_B6_2_dna_6116600_6115233 or gp_wild_type_B6_2_dna_5728189_5726804	-1000	1000
rxn00800_c0	N6-(1,2-dicarboxyethyl)AMP AMP-lyase (fumarate-forming)	cpd02375_c0 <=> cpd00018_c0 + cpd00106_c0	gp_wild_type_B6_2_dna_1148723_1147356	-1000	1000
rxn00802_c0	2-(Nomega-L-arginino)succinate arginine-lyase (fumarate-forming)	cpd02152_c0 <=> cpd00051_c0 + cpd00106_c0	gp_wild_type_B6_2_dna_54928_53591	-1000	1000
rxn00803_c0	Maleate cis-trans-isomerase	cpd00996_c0 <=> cpd00106_c0	gp_wild_type_B6_2_dna_486191_485448 or gp_wild_type_B6_2_dna_1214205_1214936	-1000	1000
rxn00806_c0	L-Leucine:2-oxoglutarate aminotransferase	cpd00024_c0 + cpd00107_c0 <=> cpd00023_c0 + cpd00200_c0	gp_wild_type_B6_2_dna_3168188_3169222	-1000	1000
rxn00821_c0	glutathione:dehydroascorbate oxidoreductase	2.0 cpd00042_c0 + cpd00335_c0 <-- cpd00059_c0 + cpd00111_c0	gp_wild_type_B6_2_dna_1171097_1170198	-1000	0
rxn00830_c0	Isopentenyl-diphosphate delta3-delta2-isomerase	cpd00113_c0 <=> cpd00202_c0		-1000	1000
rxn00832_c0	IMP 1,2-hydrolase (decyclizing)	cpd00001_c0 + cpd00114_c0 <=> cpd02884_c0	gp_wild_type_B6_2_dna_5112517_5114097	-1000	1000
rxn00834_c0	IMP:NAD+ oxidoreductase	cpd00001_c0 + cpd00003_c0 + cpd00114_c0 <=> cpd00004_c0 + cpd00067_c0 + cpd00497_c0	gp_wild_type_B6_2_dna_6029092_6027635	-1000	1000
rxn00836_c0	IMP:diphosphate phospho-D-ribosyltransferase	cpd00012_c0 + cpd00067_c0 + cpd00114_c0 <-- cpd00103_c0 + cpd00226_c0		-1000	0
rxn00839_c0	ATP:dADP phosphotransferase	cpd00002_c0 + cpd00177_c0 <=> cpd00008_c0 + cpd00115_c0	gp_wild_type_B6_2_dna_6227982_6227560	-1000	1000
rxn00840_c0	dATP:pyruvate 2-O-phosphotransferase	cpd00020_c0 + cpd00115_c0 <-- cpd00061_c0 + cpd00067_c0 + cpd00177_c0	gp_wild_type_B6_2_dna_2129375_2130772 or gp_wild_type_B6_2_dna_4724414_4725853 or gp_wild_type_B6_2_dna_1183299_1184717	-1000	0
rxn00868_c0	Butanoyl-CoA:(acceptor) 2,3-oxidoreductase	cpd00003_c0 + cpd00120_c0 <-- cpd00004_c0 + cpd00067_c0 + cpd00650_c0	gp_wild_type_B6_2_dna_4867877_4866687	-1000	0
rxn00869_c0	butanal:NAD+ oxidoreductase (CoA-acylating)	cpd00003_c0 + cpd00010_c0 + cpd01011_c0 <=> cpd00004_c0 + cpd00067_c0 + cpd00120_c0	gp_wild_type_B6_2_dna_4568546_4569460	-1000	1000
rxn00870_c0	butanal:NADP+ oxidoreductase (CoA-acylating)	cpd00006_c0 + cpd00010_c0 + cpd01011_c0 <=> cpd00005_c0 + cpd00067_c0 + cpd00120_c0		-1000	1000
rxn00872_c0	Butanoyl-CoA:oxygen 2-oxidoreductase	cpd00015_c0 + cpd00067_c0 + cpd00120_c0 <-- cpd00650_c0 + cpd00982_c0	gp_wild_type_B6_2_dna_286465_288240 or gp_wild_type_B6_2_dna_5254055_5255830 or gp_wild_type_B6_2_dna_282949_284739 or gp_wild_type_B6_2_dna_3215874_3217640 or gp_wild_type_B6_2_dna_3867437_3865674 or gp_wild_type_B6_2_dna_1976559_1977959	-1000	0
rxn00874_c0	butanoyl-CoA:acetyl-CoA C-butanoyltransferase	cpd00022_c0 + cpd00120_c0 <=> cpd00010_c0 + cpd03123_c0	gp_wild_type_B6_2_dna_3753969_3752797 or gp_wild_type_B6_2_dna_4868191_4869357 or gp_wild_type_B6_2_dna_1392823_1391660 or gp_wild_type_B6_2_dna_3664325_3663159 or gp_wild_type_B6_2_dna_2730713_2729520 or gp_wild_type_B6_2_dna_786015_784816 or gp_wild_type_B6_2_dna_4708057_4706855 or gp_wild_type_B6_2_dna_3864016_3862838	-1000	1000
rxn00875_c0	Butanoyl-CoA:acetate CoA-transferase	cpd00029_c0 + cpd00120_c0 <=> cpd00022_c0 + cpd00211_c0	( gp_wild_type_B6_2_dna_2879013_2878333 or gp_wild_type_B6_2_dna_1201938_1201291 ) and ( gp_wild_type_B6_2_dna_2878288_2877662 or gp_wild_type_B6_2_dna_1201237_1200599 )	-1000	1000
rxn00897_c0	N-acetyl-D-glucosamine 2-epimerase	cpd00122_c0 <=> cpd00492_c0	gp_wild_type_B6_2_dna_6048388_6047228	-1000	1000
rxn00902_c0	acetyl-CoA:3-methyl-2-oxobutanoate C-acetyltransferase (thioester-hydrolysing, carboxymethyl-forming)	cpd00010_c0 + cpd00067_c0 + cpd01646_c0 <-- cpd00001_c0 + cpd00022_c0 + cpd00123_c0	gp_wild_type_B6_2_dna_6034360_6036003	-1000	0
rxn00903_c0	L-Valine:2-oxoglutarate aminotransferase	cpd00024_c0 + cpd00156_c0 <=> cpd00023_c0 + cpd00123_c0	gp_wild_type_B6_2_dna_3168188_3169222	-1000	1000
rxn00904_c0	L-Valine:pyruvate aminotransferase	cpd00020_c0 + cpd00156_c0 <=> cpd00035_c0 + cpd00123_c0	gp_wild_type_B6_2_dna_4942650_4941523	-1000	1000
rxn00905_c0	2-dehydropantoate formaldehyde-lyase (3-methyl-2-oxobutanoate-forming)	cpd00712_c0 <-- cpd00055_c0 + cpd00123_c0	gp_wild_type_B6_2_dna_4952008_4952805	-1000	0
rxn00907_c0	5,10-methylenetetrahydrofolate:NADP+ oxidoreductase	cpd00006_c0 + cpd00125_c0 <=> cpd00005_c0 + cpd00347_c0	gp_wild_type_B6_2_dna_3601029_3601877	-1000	1000
rxn00910_c0	5-methyltetrahydrofolate:NADP+ oxidoreductase	cpd00006_c0 + cpd00345_c0 <-- cpd00005_c0 + cpd00067_c0 + cpd00125_c0	gp_wild_type_B6_2_dna_5288181_5288993	-1000	0
rxn00912_c0	5,10-Methylenetetrahydrofolate:3-methyl-2-oxobutanoate hydroxymethyltransferase	cpd00001_c0 + cpd00123_c0 + cpd00125_c0 <=> cpd00087_c0 + cpd00712_c0	gp_wild_type_B6_2_dna_4952008_4952805	-1000	1000
rxn00915_c0	GMP:diphosphate 5-phospho-alpha-D-ribosyltransferase	cpd00012_c0 + cpd00067_c0 + cpd00126_c0 <-- cpd00103_c0 + cpd00207_c0	gp_wild_type_B6_2_dna_2068706_2069251 or gp_wild_type_B6_2_dna_5847019_5846459	-1000	0
rxn00928_c0	L-proline:NAD+ 2-oxidoreductase	cpd00003_c0 + cpd00129_c0 <-- cpd00004_c0 + 2.0 cpd00067_c0 + cpd02235_c0	gp_wild_type_B6_2_dna_3268657_3267674	-1000	0
rxn00929_c0	L-Proline:NAD+ 5-oxidoreductase	cpd00003_c0 + cpd00129_c0 <-- cpd00004_c0 + 2.0 cpd00067_c0 + cpd02431_c0	gp_wild_type_B6_2_dna_5435040_5435837	-1000	0
rxn00930_c0	L-proline:NADP+ 2-oxidoreductase	cpd00006_c0 + cpd00129_c0 <-- cpd00005_c0 + 2.0 cpd00067_c0 + cpd02235_c0	gp_wild_type_B6_2_dna_3268657_3267674	-1000	0
rxn00931_c0	L-Proline:NADP+ 5-oxidoreductase	cpd00006_c0 + cpd00129_c0 <-- cpd00005_c0 + 2.0 cpd00067_c0 + cpd02431_c0	gp_wild_type_B6_2_dna_5435040_5435837	-1000	0
rxn00945_c0	hexadecanoyl-CoA:NADP+ trans-2-oxidoreductase	cpd00006_c0 + cpd00134_c0 <-- cpd00005_c0 + cpd00067_c0 + cpd03126_c0	gp_wild_type_B6_2_dna_3663138_3662020 or gp_wild_type_B6_2_dna_3150378_3151505	-1000	0
rxn00957_c0	4-hydroxybenzaldehyde:NAD+ oxidoreductase	cpd00001_c0 + cpd00003_c0 + cpd00484_c0 <=> cpd00004_c0 + 2.0 cpd00067_c0 + cpd00136_c0	gp_wild_type_B6_2_dna_2996327_2997751 or gp_wild_type_B6_2_dna_4565406_4566893 or gp_wild_type_B6_2_dna_3116490_3117959 or gp_wild_type_B6_2_dna_883310_884758 or gp_wild_type_B6_2_dna_1432991_1434397 or gp_wild_type_B6_2_dna_1971878_1973323 or gp_wild_type_B6_2_dna_1483064_1481613 or gp_wild_type_B6_2_dna_2545847_2547286 or gp_wild_type_B6_2_dna_5830657_5832135 or gp_wild_type_B6_2_dna_74050_7548…	-1000	1000
rxn00958_c0	4-Hydroxybenzaldehyde:NADP+ oxidoreductase	cpd00001_c0 + cpd00006_c0 + cpd00484_c0 <=> cpd00005_c0 + 2.0 cpd00067_c0 + cpd00136_c0	gp_wild_type_B6_2_dna_5457821_5459224	-1000	1000
rxn00966_c0	chorismate pyruvate-lyase (4-hydroxybenzoate-forming)	cpd00020_c0 + cpd00136_c0 <-- cpd00216_c0	gp_wild_type_B6_2_dna_5750724_5750221	-1000	0
rxn00973_c0	citrate hydroxymutase	cpd00137_c0 <=> cpd00260_c0		-1000	1000
rxn00974_c0	citrate hydro-lyase (cis-aconitate-forming)	cpd00137_c0 <=> cpd00001_c0 + cpd00331_c0		-1000	1000
rxn00979_c0	glycolaldehyde:NAD+ oxidoreductase	cpd00001_c0 + cpd00003_c0 + cpd00229_c0 <=> cpd00004_c0 + 2.0 cpd00067_c0 + cpd00139_c0	gp_wild_type_B6_2_dna_74050_75489 or gp_wild_type_B6_2_dna_4458642_4460090 or gp_wild_type_B6_2_dna_1483076_1481640 or gp_wild_type_B6_2_dna_1432994_1434397 or gp_wild_type_B6_2_dna_3116490_3117959 or gp_wild_type_B6_2_dna_5390418_5391887 or gp_wild_type_B6_2_dna_883346_884752 or gp_wild_type_B6_2_dna_2996327_2997751 or gp_wild_type_B6_2_dna_2545877_2547289 or gp_wild_type_B6_2_dna_3321941_332045…	-1000	1000
rxn00990_c0	Acetoacetyl-CoA:acetate CoA-transferase	cpd00029_c0 + cpd00279_c0 <=> cpd00022_c0 + cpd00142_c0	( gp_wild_type_B6_2_dna_2879013_2878333 or gp_wild_type_B6_2_dna_1201938_1201291 ) and ( gp_wild_type_B6_2_dna_2878288_2877662 or gp_wild_type_B6_2_dna_1201237_1200599 )	-1000	1000
rxn00992_c0	(R)-3-Hydroxybutanoate:NAD+ oxidoreductase	cpd00003_c0 + cpd00797_c0 <=> cpd00004_c0 + cpd00067_c0 + cpd00142_c0	gp_wild_type_B6_2_dna_2963978_2964730	-1000	1000
rxn00993_c0	4-fumarylacetoacetate fumarylhydrolase	cpd00067_c0 + cpd00106_c0 + cpd00142_c0 <-- cpd00001_c0 + cpd00780_c0	gp_wild_type_B6_2_dna_1366393_1365098 or gp_wild_type_B6_2_dna_4851843_4850569	-1000	0
rxn00997_c0	Phenyllactate:NAD+ oxidoreductase	cpd00003_c0 + cpd03331_c0 <=> cpd00004_c0 + cpd00067_c0 + cpd00143_c0	gp_wild_type_B6_2_dna_4344290_4345270	-1000	1000
rxn00998_c0	Phenyllactate:NADP+ oxidoreductase	cpd00006_c0 + cpd03331_c0 <=> cpd00005_c0 + cpd00067_c0 + cpd00143_c0	gp_wild_type_B6_2_dna_4344290_4345270	-1000	1000
rxn01008_c0	UDP-glucuronate 4-epimerase	cpd00144_c0 <=> cpd00472_c0	gp_wild_type_B6_2_dna_3059466_3060431	-1000	1000
rxn01011_c0	D-Glycerate:NAD+ 2-oxidoreductase	cpd00003_c0 + cpd00223_c0 <=> cpd00004_c0 + cpd00067_c0 + cpd00145_c0	gp_wild_type_B6_2_dna_2144144_2143215 or gp_wild_type_B6_2_dna_1947991_1948947 or gp_wild_type_B6_2_dna_4836006_4836968 or gp_wild_type_B6_2_dna_6344797_6345747	-1000	1000
rxn01013_c0	D-Glycerate:NADP+ 2-oxidoreductase	cpd00006_c0 + cpd00223_c0 <=> cpd00005_c0 + cpd00067_c0 + cpd00145_c0	gp_wild_type_B6_2_dna_1947991_1948947 or gp_wild_type_B6_2_dna_4836006_4836968	-1000	1000
rxn01016_c0	ATP:carbamate phosphotransferase	cpd00002_c0 + cpd01101_c0 <=> cpd00008_c0 + cpd00146_c0	gp_wild_type_B6_2_dna_6066680_6067570	-1000	1000
rxn01018_c0	carbamoyl-phosphate:L-aspartate carbamoyltransferase	cpd00041_c0 + cpd00146_c0 <=> cpd00009_c0 + cpd00067_c0 + cpd00343_c0	gp_wild_type_B6_2_dna_5313244_5314197	-1000	1000
rxn01019_c0	Carbamoyl-phosphate:L-ornithine carbamoyltransferase	cpd00064_c0 + cpd00146_c0 <=> cpd00009_c0 + cpd00067_c0 + cpd00274_c0	gp_wild_type_B6_2_dna_6065499_6066500 and gp_wild_type_B6_2_dna_5963552_5964448	-1000	1000
rxn01021_c0	Methylthioadenosine methylthioribohydrolase	cpd00001_c0 + cpd00147_c0 <=> cpd00128_c0 + cpd01981_c0	gp_wild_type_B6_2_dna_2667099_2667677	-1000	1000
rxn01022_c0	S-methyl-5'-thioadenosine:phosphate S-methyl-5-thio-alpha-D-ribosyl-transferase	cpd00009_c0 + cpd00147_c0 <=> cpd00128_c0 + cpd02574_c0	gp_wild_type_B6_2_dna_735447_734740	-1000	1000
rxn01028_c0	5,6-Dihydrothymine:NADP+ oxidoreductase	cpd00006_c0 + cpd00673_c0 <=> cpd00005_c0 + cpd00067_c0 + cpd00151_c0		-1000	1000
rxn01032_c0	Benzaldehyde:NAD+ oxidoreductase	cpd00001_c0 + cpd00003_c0 + cpd00225_c0 <=> cpd00004_c0 + 2.0 cpd00067_c0 + cpd00153_c0	gp_wild_type_B6_2_dna_3116502_3117956 or gp_wild_type_B6_2_dna_1483106_1481652 or gp_wild_type_B6_2_dna_2996327_2997751 or gp_wild_type_B6_2_dna_5390409_5391854 or gp_wild_type_B6_2_dna_527504_525987 or gp_wild_type_B6_2_dna_4565376_4566860 or gp_wild_type_B6_2_dna_1971878_1973323 or gp_wild_type_B6_2_dna_74050_75489 or gp_wild_type_B6_2_dna_883310_884758 or gp_wild_type_B6_2_dna_1432991_1434397 …	-1000	1000
rxn01033_c0	benzaldehyde:NADP+ oxidoreductase	cpd00001_c0 + cpd00006_c0 + cpd00225_c0 <=> cpd00005_c0 + 2.0 cpd00067_c0 + cpd00153_c0	gp_wild_type_B6_2_dna_5457821_5459224	-1000	1000
rxn01043_c0	xylitol:NADP+ oxidoreductase	cpd00006_c0 + cpd00306_c0 <=> cpd00005_c0 + cpd00067_c0 + cpd00154_c0	gp_wild_type_B6_2_dna_2880059_2880874	-1000	1000
rxn01069_c0	O-phospho-L-homoserine phosphate-lyase (adding water;L-threonine-forming)	cpd00001_c0 + cpd00809_c0 <=> cpd00009_c0 + cpd00161_c0	gp_wild_type_B6_2_dna_4469448_4468138	-1000	1000
rxn01100_c0	ATP:3-phospho-D-glycerate 1-phosphotransferase	cpd00002_c0 + cpd00169_c0 <=> cpd00008_c0 + cpd00203_c0	gp_wild_type_B6_2_dna_5272873_5271725	-1000	1000
rxn01101_c0	3-Phospho-D-glycerate:NAD+ 2-oxidoreductase	cpd00003_c0 + cpd00169_c0 <=> cpd00004_c0 + cpd00067_c0 + cpd02069_c0	gp_wild_type_B6_2_dna_5499127_5500350	-1000	1000
rxn01106_c0	2-Phospho-D-glycerate 2,3-phosphomutase	cpd00482_c0 <=> cpd00169_c0	gp_wild_type_B6_2_dna_5377240_5378769	-1000	1000
rxn01116_c0	D-Ribulose-5-phosphate 3-epimerase	cpd00171_c0 <=> cpd00198_c0	gp_wild_type_B6_2_dna_353158_353817	-1000	1000
rxn01117_c0	D-arabinose-5-phosphate aldose-ketose-isomerase	cpd00817_c0 <=> cpd00171_c0	gp_wild_type_B6_2_dna_4121905_4121033 or gp_wild_type_B6_2_dna_6106157_6107125	-1000	1000
rxn01119_c0	UDP-galactose:undecaprenyl-phosphate galactose phosphotransferase	cpd00043_c0 + cpd00286_c0 <=> cpd00091_c0 + cpd02745_c0		-1000	1000
rxn01124_c0	2-Dehydro-3-deoxy-D-gluconate:NAD+ 5-oxidoreductase	cpd00003_c0 + cpd00176_c0 <=> cpd00004_c0 + cpd00067_c0 + cpd02663_c0	gp_wild_type_B6_2_dna_2892067_2891279	-1000	1000
rxn01127_c0	ATP:dAMP phosphotransferase	cpd00002_c0 + cpd00067_c0 + cpd00294_c0 <=> cpd00008_c0 + cpd00177_c0	gp_wild_type_B6_2_dna_4432988_4432341	-1000	1000
rxn01134_c0	Maltose alpha-D-glucosylmutase	cpd00179_c0 <=> cpd00794_c0	gp_wild_type_B6_2_dna_1101158_1102819	-1000	1000
rxn01136_c0	Succinyl-CoA:oxalate CoA-transferase	cpd00067_c0 + cpd00078_c0 + cpd00180_c0 <=> cpd00036_c0 + cpd00262_c0	gp_wild_type_B6_2_dna_679112_680326	-1000	1000
rxn01138_c0	Adenosine:phosphate alpha-D-ribosyltransferase	cpd00009_c0 + cpd00182_c0 <=> cpd00128_c0 + cpd00475_c0	gp_wild_type_B6_2_dna_735447_734740	-1000	1000
rxn01149_c0	D-Arabinose:NAD+ 1-oxidoreductase	cpd00003_c0 + cpd00185_c0 <=> cpd00004_c0 + cpd00067_c0 + cpd00496_c0	gp_wild_type_B6_2_dna_5230270_5231076	-1000	1000
rxn01171_c0	D-glucose 1-epimerase	cpd00027_c0 <=> cpd00190_c0		-1000	1000
rxn01174_c0	3-hydroxypropanoate:NAD+ oxidoreductase	cpd00003_c0 + cpd00745_c0 <=> cpd00004_c0 + cpd00067_c0 + cpd00191_c0	gp_wild_type_B6_2_dna_571737_572855 or gp_wild_type_B6_2_dna_5391977_5393632	-1000	1000
rxn01200_c0	Sedoheptulose-7-phosphate:D-glyceraldehyde-3-phosphate glycolaldehyde transferase	cpd00102_c0 + cpd00238_c0 <=> cpd00101_c0 + cpd00198_c0	gp_wild_type_B6_2_dna_5276105_5274147	-1000	1000
rxn01201_c0	4-Hydroxybutanoate:NAD+ oxidoreductase	cpd00003_c0 + cpd00728_c0 <=> cpd00004_c0 + cpd00067_c0 + cpd00199_c0	gp_wild_type_B6_2_dna_1575820_1576959	-1000	1000
rxn01204_c0	4-aminobutanoate:2-oxoglutarate aminotransferase	cpd00024_c0 + cpd00281_c0 <=> cpd00023_c0 + cpd00199_c0	gp_wild_type_B6_2_dna_75681_76943	-1000	1000
rxn01211_c0	5,10-Methenyltetrahydrofolate 5-hydrolase (decyclizing)	cpd00001_c0 + cpd00347_c0 <=> cpd00067_c0 + cpd00201_c0	gp_wild_type_B6_2_dna_3601029_3601877	-1000	1000
rxn01213_c0	GPPSYN-RXN	cpd00113_c0 + cpd00202_c0 <=> cpd00012_c0 + cpd00067_c0 + cpd00283_c0	gp_wild_type_B6_2_dna_464428_463634	-1000	1000
rxn01219_c0	ATP:dCMP phosphotransferase	cpd00002_c0 + cpd00067_c0 + cpd00206_c0 <=> cpd00008_c0 + cpd00533_c0	gp_wild_type_B6_2_dna_4170213_4169545 or gp_wild_type_B6_2_dna_4397352_4396639 or gp_wild_type_B6_2_dna_6220219_6218852	-1000	1000
rxn01241_c0	Dihydrolipoamide:NAD+ oxidoreductase	cpd00003_c0 + cpd00449_c0 <=> cpd00004_c0 + cpd00067_c0 + cpd00213_c0	gp_wild_type_B6_2_dna_908842_910275 or gp_wild_type_B6_2_dna_5697064_5695670 or gp_wild_type_B6_2_dna_2224116_2225480 or gp_wild_type_B6_2_dna_1312262_1313614	-1000	1000
rxn01257_c0	chorismate:L-glutamine aminotransferase	cpd00053_c0 + cpd00216_c0 <=> cpd00023_c0 + cpd08210_c0	( gp_wild_type_B6_2_dna_3568898_3570250 or gp_wild_type_B6_2_dna_354729_356189 ) and gp_wild_type_B6_2_dna_358841_359431	-1000	1000
rxn01265_c0	Nicotinate D-ribonucleotide:diphosphate phosphoribosyltransferase	cpd00012_c0 + cpd00873_c0 <-- cpd00103_c0 + cpd00218_c0	gp_wild_type_B6_2_dna_5165955_5167130	-1000	0
rxn01270_c0	L-arogenate:2-oxoglutarate aminotransferase	cpd00032_c0 + cpd00616_c0 <=> cpd00041_c0 + cpd00219_c0	gp_wild_type_B6_2_dna_3267411_3266224 or gp_wild_type_B6_2_dna_3980800_3981987	-1000	1000
rxn01280_c0	(R)-Glycerate:NAD+ oxidoreductase	cpd00003_c0 + cpd00223_c0 <-- cpd00004_c0 + cpd00067_c0 + cpd00843_c0	gp_wild_type_B6_2_dna_2126965_2127837 or gp_wild_type_B6_2_dna_2488037_2487159	-1000	0
rxn01281_c0	(R)-Glycerate:NADP+ oxidoreductase	cpd00006_c0 + cpd00223_c0 <-- cpd00005_c0 + cpd00067_c0 + cpd00843_c0	gp_wild_type_B6_2_dna_2126965_2127837 or gp_wild_type_B6_2_dna_2488037_2487159	-1000	0
rxn01290_c0	L-Arabitol:NAD+ 1-oxidoreductase	cpd00003_c0 + cpd00417_c0 <=> cpd00004_c0 + cpd00067_c0 + cpd00224_c0	gp_wild_type_B6_2_dna_2880059_2880874	-1000	1000
rxn01291_c0	L-Arabitol:NADP+ 1-oxidoreductase	cpd00006_c0 + cpd00417_c0 <=> cpd00005_c0 + cpd00067_c0 + cpd00224_c0	gp_wild_type_B6_2_dna_2880059_2880874	-1000	1000
rxn01293_c0	Aromatic alcohol:NAD+ oxidoreductase	cpd00003_c0 + cpd00435_c0 <=> cpd00004_c0 + cpd00067_c0 + cpd00225_c0	gp_wild_type_B6_2_dna_2997800_2998891	-1000	1000
rxn01296_c0	Mandelonitrile benzaldehyde-lyase (cyanide-forming)	cpd00439_c0 <=> cpd00150_c0 + cpd00225_c0	gp_wild_type_B6_2_dna_571275_572852 or gp_wild_type_B6_2_dna_5391962_5393569	-1000	1000
rxn01297_c0	hypoxanthine:NAD+ oxidoreductase	cpd00001_c0 + cpd00003_c0 + cpd00226_c0 <=> cpd00004_c0 + cpd00067_c0 + cpd00309_c0	gp_wild_type_B6_2_dna_2803634_2805811 and gp_wild_type_B6_2_dna_2802633_2803607	-1000	1000
rxn01301_c0	L-Homoserine:NAD+ oxidoreductase	cpd00003_c0 + cpd00227_c0 <-- cpd00004_c0 + cpd00067_c0 + cpd00346_c0	gp_wild_type_B6_2_dna_4470743_4469511	-1000	0
rxn01302_c0	L-homoserine:NADP+ oxidoreductase	cpd00006_c0 + cpd00227_c0 <-- cpd00005_c0 + cpd00067_c0 + cpd00346_c0	gp_wild_type_B6_2_dna_4470743_4469511	-1000	0
rxn01305_c0	1,2-Ethanediol:NAD+ oxidoreductase	cpd00003_c0 + cpd00992_c0 <=> cpd00004_c0 + cpd00067_c0 + cpd00229_c0	gp_wild_type_B6_2_dna_1609594_1610718 or gp_wild_type_B6_2_dna_1709098_1710252	-1000	1000
rxn01310_c0	D-Glucitol:NADP+ 1-oxidoreductase	cpd00006_c0 + cpd00588_c0 <=> cpd00005_c0 + cpd00027_c0 + cpd00067_c0	gp_wild_type_B6_2_dna_2880059_2880874	-1000	1000
rxn01313_c0	5,6,7,8-tetrahydrobiopterin:NAD+ oxidoreductase	cpd00004_c0 + cpd00067_c0 + cpd00231_c0 <=> cpd00003_c0 + cpd00233_c0	gp_wild_type_B6_2_dna_3445859_3445215	-1000	1000
rxn01314_c0	5,6,7,8-tetrahydrobiopterin:NADP+ oxidoreductase	cpd00005_c0 + cpd00067_c0 + cpd00231_c0 <=> cpd00006_c0 + cpd00233_c0	gp_wild_type_B6_2_dna_3445859_3445215	-1000	1000
rxn01316_c0	phosphoenolpyruvate:N-acetyl-D-mannosamine C-(1-carboxyvinyl)transferase (phosphate-hydrolysing, 2-carboxy-2-oxoethyl-forming)	cpd00009_c0 + cpd00232_c0 <-- cpd00001_c0 + cpd00061_c0 + cpd00492_c0	gp_wild_type_B6_2_dna_3517149_3518789	-1000	0
rxn01329_c0	D-mannose 6-phosphate 1,6-phosphomutase	cpd00235_c0 <=> cpd00485_c0	gp_wild_type_B6_2_dna_4163221_4161893 or gp_wild_type_B6_2_dna_5777558_5776194	-1000	1000
rxn01331_c0	D-erythrose 4-phosphate:NAD+ oxidoreductase	cpd00001_c0 + cpd00003_c0 + cpd00236_c0 <=> cpd00004_c0 + 2.0 cpd00067_c0 + cpd02147_c0	gp_wild_type_B6_2_dna_5273926_5272940 or gp_wild_type_B6_2_dna_6053918_6054916 or gp_wild_type_B6_2_dna_5603372_5602377	-1000	1000
rxn01333_c0	sedoheptulose-7-phosphate:D-glyceraldehyde-3-phosphate glyceronetransferase	cpd00102_c0 + cpd00238_c0 <=> cpd00072_c0 + cpd00236_c0	gp_wild_type_B6_2_dna_3717670_3718590	-1000	1000
rxn01334_c0	Sedoheptulose 1,7-bisphosphate D-glyceraldehyde-3-phosphate-lyase	cpd00349_c0 <=> cpd00095_c0 + cpd00236_c0	gp_wild_type_B6_2_dna_5270950_5269904	-1000	1000
rxn01353_c0	ATP:dGDP phosphotransferase	cpd00002_c0 + cpd00295_c0 <=> cpd00008_c0 + cpd00241_c0	gp_wild_type_B6_2_dna_6227982_6227560	-1000	1000
rxn01354_c0	dGTP:pyruvate 2-O-phosphotransferase	cpd00020_c0 + cpd00241_c0 <-- cpd00061_c0 + cpd00067_c0 + cpd00295_c0	gp_wild_type_B6_2_dna_2129375_2130772 or gp_wild_type_B6_2_dna_4724414_4725853 or gp_wild_type_B6_2_dna_1183299_1184717	-1000	0
rxn01358_c0	inosine:phosphate alpha-D-ribosyltransferase	cpd00009_c0 + cpd00246_c0 <=> cpd00226_c0 + cpd00475_c0	gp_wild_type_B6_2_dna_735447_734740	-1000	1000
rxn01362_c0	Orotidine-5'-phosphate:diphosphate phospho-alpha-D-ribosyl-transferase	cpd00012_c0 + cpd00067_c0 + cpd00810_c0 <-- cpd00103_c0 + cpd00247_c0	gp_wild_type_B6_2_dna_5774454_5775092	-1000	0
rxn01363_c0	L-quinate:NAD+ 3-oxidoreductase	cpd00003_c0 + cpd00248_c0 <=> cpd00004_c0 + cpd00067_c0 + cpd00699_c0	gp_wild_type_B6_2_dna_3474892_3475680	-1000	1000
rxn01387_c0	Isocitrate:NADP+ oxidoreductase	cpd00006_c0 + cpd00260_c0 <=> cpd00005_c0 + cpd00067_c0 + cpd03187_c0	gp_wild_type_B6_2_dna_1153605_1151395 or gp_wild_type_B6_2_dna_1154041_1155285	-1000	1000
rxn01388_c0	isocitrate hydro-lyase (cis-aconitate-forming)	cpd00260_c0 <=> cpd00001_c0 + cpd00331_c0		-1000	1000
rxn01392_c0	Xylitol:NADP+ 4-oxidoreductase (L-xylulose-forming)	cpd00006_c0 + cpd00306_c0 <=> cpd00005_c0 + cpd00067_c0 + cpd00261_c0	gp_wild_type_B6_2_dna_3707148_3707849	-1000	1000
rxn01423_c0	L-2-aminoadipate:2-oxoglutarate aminotransferase	cpd00024_c0 + cpd00705_c0 <=> cpd00023_c0 + cpd00269_c0	gp_wild_type_B6_2_dna_1431805_1432971	-1000	1000
rxn01446_c0	Deoxyguanosine:orthophosphate ribosyltransferase	cpd00009_c0 + cpd00277_c0 <=> cpd00207_c0 + cpd00509_c0	gp_wild_type_B6_2_dna_735447_734740	-1000	1000
rxn01447_c0	Indolelactate:NAD+ oxidoreductase	cpd00003_c0 + cpd01394_c0 <=> cpd00004_c0 + cpd00067_c0 + cpd00278_c0	gp_wild_type_B6_2_dna_4344290_4345270	-1000	1000
rxn01451_c0	(S)-3-Hydroxybutanoyl-CoA:NAD+ oxidoreductase	cpd00003_c0 + cpd00842_c0 <=> cpd00004_c0 + cpd00067_c0 + cpd00279_c0	gp_wild_type_B6_2_dna_3756148_3754007 and gp_wild_type_B6_2_dna_1391625_1390792	-1000	1000
rxn01452_c0	(S)-3-Hydroxybutanoyl-CoA:NADP+ oxidoreductase	cpd00006_c0 + cpd00842_c0 <-- cpd00005_c0 + cpd00067_c0 + cpd00279_c0	gp_wild_type_B6_2_dna_1391625_1390792	-1000	0
rxn01453_c0	(R)-3-Hydroxybutanoyl-CoA:NADP+ oxidoreductase	cpd00006_c0 + cpd02234_c0 <-- cpd00005_c0 + cpd00067_c0 + cpd00279_c0	gp_wild_type_B6_2_dna_3376902_3376129	-1000	0
rxn01456_c0	D-galacturonate:NAD+ 1-oxidoreductase	cpd00001_c0 + cpd00003_c0 + cpd00280_c0 <=> cpd00004_c0 + 2.0 cpd00067_c0 + cpd00652_c0	gp_wild_type_B6_2_dna_2509224_2510021	-1000	1000
rxn01465_c0	(S)-dihydroorotate amidohydrolase	cpd00001_c0 + cpd00282_c0 <=> cpd00067_c0 + cpd00343_c0	gp_wild_type_B6_2_dna_5957051_5958091	-1000	1000
rxn01474_c0	6-Phospho-2-dehydro-D-gluconate:NAD+ 2-oxidoreductase	cpd00003_c0 + cpd00284_c0 <-- cpd00004_c0 + cpd00896_c0	gp_wild_type_B6_2_dna_1940471_1942315	-1000	0
rxn01475_c0	6-phospho-D-gluconate:NADP+ 2-oxidoreductase	cpd00006_c0 + cpd00284_c0 <-- cpd00005_c0 + cpd00896_c0	gp_wild_type_B6_2_dna_1940471_1942315	-1000	0
rxn01480_c0	3-Hydroxy-2-methylpropanoate:NAD+ oxidoreductase	cpd00003_c0 + cpd00876_c0 <=> cpd00004_c0 + cpd00067_c0 + cpd00287_c0	gp_wild_type_B6_2_dna_4903420_4902542	-1000	1000
rxn01485_c0	D-Glucosamine 1-phosphate 1,6-phosphomutase	cpd03671_c0 <=> cpd00288_c0	gp_wild_type_B6_2_dna_4974912_4973590	-1000	1000
rxn01496_c0	3,4-Dihydroxy-L-phenylalanine:2-oxoglutarate aminotransferase	cpd00024_c0 + cpd00291_c0 <=> cpd00023_c0 + cpd02502_c0	gp_wild_type_B6_2_dna_4565400_4566866 or gp_wild_type_B6_2_dna_5830657_5832135 or gp_wild_type_B6_2_dna_1607333_1608850 or gp_wild_type_B6_2_dna_527504_525987 or gp_wild_type_B6_2_dna_1483106_1481652 or gp_wild_type_B6_2_dna_3116448_3117950 or gp_wild_type_B6_2_dna_3321941_3320457 or gp_wild_type_B6_2_dna_832808_834325 or gp_wild_type_B6_2_dna_5390418_5391887 or gp_wild_type_B6_2_dna_74005_75486 …	-1000	1000
rxn01501_c0	(R)-Mevalonate:NADP+ oxidoreductase (CoA acylating)	2.0 cpd00006_c0 + cpd00010_c0 + cpd00332_c0 <-- 2.0 cpd00005_c0 + 2.0 cpd00067_c0 + cpd00292_c0	gp_wild_type_B6_2_dna_4868185_4869348 or gp_wild_type_B6_2_dna_3664325_3663159 or gp_wild_type_B6_2_dna_1392835_1391654 or gp_wild_type_B6_2_dna_2730713_2729520 or gp_wild_type_B6_2_dna_3753969_3752797 or gp_wild_type_B6_2_dna_4708057_4706855	-1000	0
rxn01503_c0	succinyl-CoA:3-hydroxy-3-methylglutarate CoA-transferase	cpd00078_c0 + cpd02358_c0 <=> cpd00036_c0 + cpd00292_c0	gp_wild_type_B6_2_dna_679112_680248	-1000	1000
rxn01504_c0	(S)-3-Hydroxy-3-methylglutaryl-CoA hydro-lyase (trans-3-methylglutaconyl-CoA-forming)	cpd00292_c0 <=> cpd00001_c0 + cpd02068_c0	gp_wild_type_B6_2_dna_1093626_1092847	-1000	1000
rxn01505_c0	N-Acetyl-D-glucosamine 1-phosphate 1,6-phosphomutase	cpd00293_c0 <=> cpd02611_c0	gp_wild_type_B6_2_dna_4974909_4973581	-1000	1000
rxn01509_c0	ATP:dGMP phosphotransferase	cpd00002_c0 + cpd00067_c0 + cpd00296_c0 <=> cpd00008_c0 + cpd00295_c0	gp_wild_type_B6_2_dna_5771325_5770723	-1000	1000
rxn01512_c0	ATP:dTDP phosphotransferase	cpd00002_c0 + cpd00297_c0 <=> cpd00008_c0 + cpd00357_c0	gp_wild_type_B6_2_dna_6227982_6227560	-1000	1000
rxn01513_c0	ATP:dTMP phosphotransferase	cpd00002_c0 + cpd00067_c0 + cpd00298_c0 <=> cpd00008_c0 + cpd00297_c0	gp_wild_type_B6_2_dna_3989188_3988607	-1000	1000
rxn01517_c0	ATP:dUMP phosphotransferase	cpd00002_c0 + cpd00067_c0 + cpd00299_c0 <=> cpd00008_c0 + cpd00978_c0	gp_wild_type_B6_2_dna_3989188_3988607	-1000	1000
rxn01522_c0	xanthine:NAD+ oxidoreductase	cpd00001_c0 + cpd00003_c0 + cpd00309_c0 <=> cpd00004_c0 + cpd00067_c0 + cpd00300_c0	gp_wild_type_B6_2_dna_2803634_2805811 and gp_wild_type_B6_2_dna_2802633_2803607	-1000	1000
rxn01529_c0	retinal:NAD+ oxidoreductase	cpd00001_c0 + cpd00003_c0 + cpd00304_c0 <=> cpd00004_c0 + 2.0 cpd00067_c0 + cpd00577_c0	gp_wild_type_B6_2_dna_3326225_3327802 or gp_wild_type_B6_2_dna_3280003_3281580 or gp_wild_type_B6_2_dna_2378962_2380500 or gp_wild_type_B6_2_dna_1351867_1350509	-1000	1000
rxn01530_c0	retinol:NAD+ oxidoreductase	cpd00003_c0 + cpd00365_c0 <=> cpd00004_c0 + cpd00067_c0 + cpd00304_c0	gp_wild_type_B6_2_dna_4371924_4370818	-1000	1000
rxn01539_c0	thiamin monophosphate phosphohydrolase	cpd00009_c0 + cpd00305_c0 <-- cpd00001_c0 + cpd00793_c0	gp_wild_type_B6_2_dna_4368323_4367577	-1000	0
rxn01544_c0	XMP:pyrophosphate phosphoribosyltransferase	cpd00012_c0 + cpd00067_c0 + cpd00497_c0 <-- cpd00103_c0 + cpd00309_c0	gp_wild_type_B6_2_dna_5847019_5846459	-1000	0
rxn01545_c0	Xanthosine ribohydrolase	cpd00001_c0 + cpd01217_c0 <=> cpd00105_c0 + cpd00309_c0	gp_wild_type_B6_2_dna_3414880_3413948	-1000	1000
rxn01548_c0	guanosine:phosphate alpha-D-ribosyltransferase	cpd00009_c0 + cpd00311_c0 <=> cpd00207_c0 + cpd00475_c0	gp_wild_type_B6_2_dna_735447_734740	-1000	1000
rxn01554_c0	S-Adenosyl-L-methionine:histamine N-tele-methyltransferase	cpd00017_c0 + cpd00312_c0 <=> cpd00019_c0 + cpd00067_c0 + cpd03051_c0	gp_wild_type_B6_2_dna_1387132_1387926	-1000	1000
rxn01555_c0	quercetin:oxygen 2,3-oxidoreductase (decyclizing)	cpd00007_c0 + cpd00067_c0 + cpd00313_c0 <=> cpd00204_c0 + cpd02754_c0	gp_wild_type_B6_2_dna_3351088_3351780	-1000	1000
rxn01575_c0	L-Isoleucine:2-oxoglutarate aminotransferase	cpd00024_c0 + cpd00322_c0 <=> cpd00023_c0 + cpd00508_c0	gp_wild_type_B6_2_dna_3168188_3169222	-1000	1000
rxn01597_c0	cyclohexanol:NAD+ oxidoreductase	cpd00004_c0 + cpd00067_c0 + cpd00329_c0 <=> cpd00003_c0 + cpd00636_c0	gp_wild_type_B6_2_dna_2997800_2998891	-1000	1000
rxn01601_c0	dihydrofolate:NAD+ oxidoreductase	cpd00003_c0 + cpd00330_c0 <=> cpd00004_c0 + cpd00067_c0 + cpd00393_c0	gp_wild_type_B6_2_dna_4864243_4864932	-1000	1000
rxn01602_c0	dihydrofolate:NADP+ oxidoreductase	cpd00006_c0 + cpd00330_c0 <-- cpd00005_c0 + cpd00067_c0 + cpd00393_c0	gp_wild_type_B6_2_dna_4864243_4864932	-1000	0
rxn01615_c0	Propane-1,2-diol:NAD+ oxidoreductase	cpd00003_c0 + cpd00453_c0 <=> cpd00004_c0 + cpd00067_c0 + cpd00334_c0	gp_wild_type_B6_2_dna_1609594_1610718 or gp_wild_type_B6_2_dna_1709098_1710252	-1000	1000
rxn01617_c0	Propane-1,2-diol:NADP+ oxidoreductase	cpd00006_c0 + cpd00453_c0 <=> cpd00005_c0 + cpd00067_c0 + cpd00334_c0	gp_wild_type_B6_2_dna_3452325_3451282	-1000	1000
rxn01620_c0	L-Fuculose-1-phosphate lactaldehyde-lyase	cpd00806_c0 <=> cpd00095_c0 + cpd00334_c0	gp_wild_type_B6_2_dna_3881137_3881913 or gp_wild_type_B6_2_dna_1850348_1850992	-1000	1000
rxn01629_c0	(S)-4-Amino-5-oxopentanoate 4,5-aminomutase	cpd00338_c0 <=> cpd02345_c0	gp_wild_type_B6_2_dna_5076906_5078186	-1000	1000
rxn01631_c0	5-Aminopentanoate:2-oxoglutarate aminotransferase	cpd00024_c0 + cpd00339_c0 <=> cpd00023_c0 + cpd02089_c0	gp_wild_type_B6_2_dna_75681_76943 or gp_wild_type_B6_2_dna_1047707_1046433 or gp_wild_type_B6_2_dna_2245818_2244610 or gp_wild_type_B6_2_dna_2019671_2018364	-1000	1000
rxn01637_c0	N2-Acetyl-L-ornithine:2-oxoglutarate aminotransferase	cpd00024_c0 + cpd00342_c0 <=> cpd00023_c0 + cpd00918_c0	gp_wild_type_B6_2_dna_2245818_2244610 or gp_wild_type_B6_2_dna_289844_290989 or gp_wild_type_B6_2_dna_1047674_1046430	-1000	1000
rxn01640_c0	N-Formimino-L-glutamate iminohydrolase	cpd00001_c0 + cpd00344_c0 <=> cpd00013_c0 + cpd00770_c0	gp_wild_type_B6_2_dna_5358540_5359898	-1000	1000
rxn01643_c0	L-Aspartate-4-semialdehyde:NADP+ oxidoreductase (phosphorylating)	cpd00006_c0 + cpd00009_c0 + cpd00346_c0 <=> cpd00005_c0 + cpd00067_c0 + cpd01977_c0	gp_wild_type_B6_2_dna_3960242_3959139	-1000	1000
rxn01652_c0	S-Aminomethyldihydrolipoylprotein:(6S)-tetrahydrofolate aminomethyltransferase (ammonia-forming)	cpd00001_c0 + cpd00347_c0 <=> cpd00067_c0 + cpd02197_c0	gp_wild_type_B6_2_dna_5544232_5543156 or gp_wild_type_B6_2_dna_6079973_6081058	-1000	1000
rxn01662_c0	N6-(L-1,3-Dicarboxypropyl)-L-lysine:NAD+ oxidoreductase	cpd00001_c0 + cpd00003_c0 + cpd00351_c0 <=> cpd00004_c0 + cpd00023_c0 + cpd00067_c0 + cpd02522_c0	gp_wild_type_B6_2_dna_3055470_3056687	-1000	1000
rxn01663_c0	N6-(L-1,3-Dicarboxypropyl)-L-lysine:NADP+ oxidoreductase	cpd00001_c0 + cpd00006_c0 + cpd00351_c0 <=> cpd00005_c0 + cpd00023_c0 + cpd00067_c0 + cpd02522_c0	gp_wild_type_B6_2_dna_3055470_3056687	-1000	1000
rxn01667_c0	NTP:pyruvate O2-phosphotransferase	cpd00020_c0 + cpd00173_c0 <-- cpd00061_c0 + cpd00067_c0 + cpd00354_c0	gp_wild_type_B6_2_dna_2129375_2130772 or gp_wild_type_B6_2_dna_4724414_4725853 or gp_wild_type_B6_2_dna_1183299_1184717	-1000	0
rxn01673_c0	ATP:dCDP phosphotransferase	cpd00002_c0 + cpd00533_c0 <=> cpd00008_c0 + cpd00356_c0	gp_wild_type_B6_2_dna_6227982_6227560	-1000	1000
rxn01675_c0	dTTP:alpha-D-glucose-1-phosphate thymidylyltransferase	cpd00089_c0 + cpd00357_c0 <=> cpd00012_c0 + cpd00626_c0	gp_wild_type_B6_2_dna_4151160_4152029	-1000	1000
rxn01678_c0	ATP:dUDP phosphotransferase	cpd00002_c0 + cpd00978_c0 <=> cpd00008_c0 + cpd00358_c0	gp_wild_type_B6_2_dna_6227982_6227560	-1000	1000
rxn01682_c0	(1S,2R)-1-C-(indol-3-yl)glycerol 3-phosphate D-glyceraldehyde-3-phosphate-lyase	cpd02210_c0 <=> cpd00102_c0 + cpd00359_c0	gp_wild_type_B6_2_dna_599691_598888 and gp_wild_type_B6_2_dna_600896_599724	-1000	1000
rxn01683_c0	N-D-ribosylpurine ribohydrolase	cpd00001_c0 + cpd01197_c0 <=> cpd00105_c0 + cpd00360_c0	gp_wild_type_B6_2_dna_3414880_3413948	-1000	1000
rxn01684_c0	purine-nucleoside:phosphate ribosyltransferase	cpd00009_c0 + cpd01197_c0 <=> cpd00360_c0 + cpd00475_c0	gp_wild_type_B6_2_dna_735447_734740	-1000	1000
rxn01692_c0	Estradiol-17beta:NAD+ 17-oxidoreductase	cpd00003_c0 + cpd00702_c0 <=> cpd00004_c0 + cpd00067_c0 + cpd00362_c0	gp_wild_type_B6_2_dna_3003653_3002868	-1000	1000
rxn01693_c0	Estradiol-17beta:NADP+ 17-oxidoreductase	cpd00006_c0 + cpd00702_c0 <=> cpd00005_c0 + cpd00067_c0 + cpd00362_c0	gp_wild_type_B6_2_dna_3003653_3002868	-1000	1000
rxn01697_c0	UDPglucuronate beta-D-glucuronosyltransferase(acceptor-unspecific)	cpd00144_c0 + cpd00362_c0 <=> cpd00014_c0 + cpd08015_c0		-1000	1000
rxn01702_c0	retinyl-palmitate palmitohydrolase	cpd00001_c0 + cpd01691_c0 <=> cpd00067_c0 + cpd00214_c0 + cpd00365_c0	gp_wild_type_B6_2_dna_3578383_3577862	-1000	1000
rxn01710_c0	Propane-1,3-diol:NAD+ 1-oxidoreductase	cpd00004_c0 + cpd00067_c0 + cpd00371_c0 <=> cpd00003_c0 + cpd03559_c0	gp_wild_type_B6_2_dna_1609600_1610730 or gp_wild_type_B6_2_dna_4371924_4370818 or gp_wild_type_B6_2_dna_1709098_1710252	-1000	1000
rxn01725_c0	Carnitine:NAD+ 3-oxidoreductase	cpd00003_c0 + cpd00266_c0 <=> cpd00004_c0 + cpd00067_c0 + cpd01715_c0	gp_wild_type_B6_2_dna_198149_197196	-1000	1000
rxn01729_c0	glutarate-semialdehyde:NAD+ oxidoreductase	cpd00001_c0 + cpd00003_c0 + cpd02089_c0 <=> cpd00004_c0 + 2.0 cpd00067_c0 + cpd00379_c0	gp_wild_type_B6_2_dna_74050_75489 or gp_wild_type_B6_2_dna_883346_884752 or gp_wild_type_B6_2_dna_1483076_1481640 or gp_wild_type_B6_2_dna_2841541_2842878 or gp_wild_type_B6_2_dna_3116529_3117962 or gp_wild_type_B6_2_dna_2545877_2547289 or gp_wild_type_B6_2_dna_4565406_4566866 or gp_wild_type_B6_2_dna_3321941_3320457 or gp_wild_type_B6_2_dna_5830642_5832117 or gp_wild_type_B6_2_dna_5390418_539188…	-1000	1000
rxn01731_c0	Itaconate:CoA ligase (ADP-forming)	cpd00002_c0 + cpd00010_c0 + cpd00067_c0 + cpd00380_c0 <=> cpd00008_c0 + cpd00009_c0 + cpd00416_c0	gp_wild_type_B6_2_dna_911616_912476 and gp_wild_type_B6_2_dna_910450_911613	-1000	1000
rxn01732_c0	Itaconate:CoA ligase (GDP-forming)	cpd00010_c0 + cpd00038_c0 + cpd00067_c0 + cpd00380_c0 <=> cpd00009_c0 + cpd00031_c0 + cpd00416_c0	gp_wild_type_B6_2_dna_911616_912476 and gp_wild_type_B6_2_dna_910450_911613	-1000	1000
rxn01733_c0	Itaconate:CoA ligase (IDP-forming)	cpd00010_c0 + cpd00067_c0 + cpd00068_c0 + cpd00380_c0 <=> cpd00009_c0 + cpd00090_c0 + cpd00416_c0	gp_wild_type_B6_2_dna_911616_912476 and gp_wild_type_B6_2_dna_910450_911613	-1000	1000
rxn01734_c0	Succinyl-CoA:citramalate CoA-transferase	cpd00067_c0 + cpd00078_c0 + cpd00380_c0 <=> cpd00036_c0 + cpd00416_c0	gp_wild_type_B6_2_dna_498779_497580 or gp_wild_type_B6_2_dna_4464842_4465993 or gp_wild_type_B6_2_dna_679073_680326	-1000	1000
rxn01735_c0	L-Cystine L-Cysteine-lyase (deaminating)	cpd00001_c0 + cpd00381_c0 <=> cpd00013_c0 + cpd00020_c0 + cpd01347_c0	gp_wild_type_B6_2_dna_3388725_3389996 or gp_wild_type_B6_2_dna_4783732_4782542 or gp_wild_type_B6_2_dna_2367310_2366183 or gp_wild_type_B6_2_dna_3946720_3945731 or gp_wild_type_B6_2_dna_2602097_2600946	-1000	1000
rxn01740_c0	Shikimate:NADP+ 3-oxidoreductase	cpd00006_c0 + cpd00383_c0 <=> cpd00005_c0 + cpd00067_c0 + cpd01716_c0	gp_wild_type_B6_2_dna_591508_592323 or gp_wild_type_B6_2_dna_2984434_2983628	-1000	1000
rxn01741_c0	Shikimate:NADP+ 5-oxidoreductase	cpd00006_c0 + cpd00383_c0 <=> cpd00005_c0 + cpd00067_c0 + cpd01725_c0	gp_wild_type_B6_2_dna_591508_592323 or gp_wild_type_B6_2_dna_2984434_2983628	-1000	1000
rxn01757_c0	L-cysteate:2-oxoglutarate aminotransferase	cpd00024_c0 + cpd00395_c0 <=> cpd00023_c0 + cpd03285_c0	gp_wild_type_B6_2_dna_3980800_3981987 or gp_wild_type_B6_2_dna_3267411_3266224 or gp_wild_type_B6_2_dna_1431805_1432971	-1000	1000
rxn01782_c0	hexadecanal:NADP+ delta2-oxidoreductase	cpd00006_c0 + cpd00405_c0 <-- cpd00005_c0 + cpd00067_c0 + cpd01800_c0	gp_wild_type_B6_2_dna_4791051_4792175 or gp_wild_type_B6_2_dna_4518025_4516646 or gp_wild_type_B6_2_dna_4988698_4987184 or gp_wild_type_B6_2_dna_4110818_4111813 or gp_wild_type_B6_2_dna_4644064_4642382 or gp_wild_type_B6_2_dna_6230432_6229011	-1000	0
rxn01790_c0	(R)-Pantoate:NADP+ 2-oxidoreductase	cpd00006_c0 + cpd00408_c0 <=> cpd00005_c0 + cpd00067_c0 + cpd00712_c0	gp_wild_type_B6_2_dna_4736109_4736921	-1000	1000
rxn01793_c0	Androsterone:NAD+ oxidoreductase	cpd00003_c0 + cpd00409_c0 <=> cpd00004_c0 + cpd00067_c0 + cpd00511_c0	gp_wild_type_B6_2_dna_3523716_3524516	-1000	1000
rxn01794_c0	Androsterone:NADP+ oxidoreductase	cpd00006_c0 + cpd00409_c0 <=> cpd00005_c0 + cpd00067_c0 + cpd00511_c0	gp_wild_type_B6_2_dna_3523716_3524516	-1000	1000
rxn01795_c0	UDPglucuronate beta-D-glucuronosyltransferase(acceptor-unspecific)	cpd00144_c0 + cpd00409_c0 <=> cpd00014_c0 + cpd08017_c0		-1000	1000
rxn01799_c0	deoxyuridine:orthophosphate 2-deoxy-D-ribosyltransferase	cpd00009_c0 + cpd00412_c0 <=> cpd00092_c0 + cpd00509_c0	gp_wild_type_B6_2_dna_735447_734740	-1000	1000
rxn01812_c0	17beta-hydroxysteroid UDP-glucuronosyltransferase	cpd00144_c0 + cpd00420_c0 <=> cpd00014_c0 + cpd08016_c0		-1000	1000
rxn01816_c0	R02508	cpd00036_c0 + cpd00067_c0 + cpd00424_c0 <=> cpd00084_c0 + cpd00822_c0	gp_wild_type_B6_2_dna_2367331_2366174 or gp_wild_type_B6_2_dna_4783732_4782542 or gp_wild_type_B6_2_dna_2602097_2600946 or gp_wild_type_B6_2_dna_3946888_3945722	-1000	1000
rxn01831_c0	(R)-Lactaldehyde:NAD+ oxidoreductase	cpd00003_c0 + cpd00693_c0 <=> cpd00004_c0 + cpd00067_c0 + cpd00428_c0	gp_wild_type_B6_2_dna_2880059_2880874	-1000	1000
rxn01834_c0	(R)-S-Lactoylglutathione methylglyoxal-lyase (isomerizing)	cpd02182_c0 <=> cpd00042_c0 + cpd00428_c0	gp_wild_type_B6_2_dna_1379926_1379408	-1000	1000
rxn01835_c0	Lactaldehyde:NAD+ 1-oxidoreductase	cpd00003_c0 + cpd03571_c0 <=> cpd00004_c0 + cpd00067_c0 + cpd00428_c0	gp_wild_type_B6_2_dna_2880059_2880874	-1000	1000
rxn01840_c0	Phenylacetaldehyde:NAD+ oxidoreductase	cpd00001_c0 + cpd00003_c0 + cpd00464_c0 <=> cpd00004_c0 + cpd00067_c0 + cpd00430_c0	gp_wild_type_B6_2_dna_5830657_5832135 or gp_wild_type_B6_2_dna_3321947_3320457 or gp_wild_type_B6_2_dna_3116490_3117959 or gp_wild_type_B6_2_dna_1483064_1481640 or gp_wild_type_B6_2_dna_4565406_4566866 or gp_wild_type_B6_2_dna_5390418_5391887 or gp_wild_type_B6_2_dna_4458672_4460093 or gp_wild_type_B6_2_dna_527504_525987 or gp_wild_type_B6_2_dna_1607333_1608850 or gp_wild_type_B6_2_dna_883310_884…	-1000	1000
rxn01841_c0	Aldehyde:NADP+ oxidoreductase	cpd00001_c0 + cpd00006_c0 + cpd00464_c0 <=> cpd00005_c0 + cpd00067_c0 + cpd00430_c0	gp_wild_type_B6_2_dna_5830657_5832135 or gp_wild_type_B6_2_dna_3321947_3320457 or gp_wild_type_B6_2_dna_3116529_3117962 or gp_wild_type_B6_2_dna_1483091_1481640 or gp_wild_type_B6_2_dna_4565406_4566866 or gp_wild_type_B6_2_dna_5390418_5391887 or gp_wild_type_B6_2_dna_1607333_1608850 or gp_wild_type_B6_2_dna_832808_834325 or gp_wild_type_B6_2_dna_527504_525987 or gp_wild_type_B6_2_dna_4458672_4460…	-1000	1000
rxn01859_c0	Deoxyadenosine:orthophosphate ribosyltransferase	cpd00009_c0 + cpd00438_c0 <=> cpd00128_c0 + cpd00509_c0	gp_wild_type_B6_2_dna_735447_734740	-1000	1000
rxn01868_c0	p-Cumic alcohol:NADP+ oxidoreductase	cpd00001_c0 + cpd00006_c0 + cpd00447_c0 <=> cpd00005_c0 + 2.0 cpd00067_c0 + cpd00540_c0	gp_wild_type_B6_2_dna_5391977_5393632 or gp_wild_type_B6_2_dna_5390418_5391887 or gp_wild_type_B6_2_dna_1483076_1481640 or gp_wild_type_B6_2_dna_5830657_5832135 or gp_wild_type_B6_2_dna_3116529_3117962 or gp_wild_type_B6_2_dna_571284_572876 or gp_wild_type_B6_2_dna_4565406_4566866 or gp_wild_type_B6_2_dna_832808_834325 or gp_wild_type_B6_2_dna_3321941_3320457 or gp_wild_type_B6_2_dna_527504_52598…	-1000	1000
rxn01870_c0	D-Fructose 1-phosphate D-glyceraldehyde-3-phosphate-lyase	cpd00802_c0 <=> cpd00095_c0 + cpd00448_c0	gp_wild_type_B6_2_dna_5270950_5269904	-1000	1000
rxn01871_c0	acetyl-CoA:enzyme N6-(dihydrolipoyl)lysine S-acetyltransferase	cpd00022_c0 + cpd00449_c0 <=> cpd00010_c0 + cpd00836_c0	gp_wild_type_B6_2_dna_2222830_2224098 or gp_wild_type_B6_2_dna_823273_824367 or gp_wild_type_B6_2_dna_907525_908745	-1000	1000
rxn01872_c0	succinyl-CoA:enzyme N6-(dihydrolipoyl)lysine S-succinyltransferase	cpd00078_c0 + cpd00449_c0 <=> cpd00010_c0 + cpd00860_c0	gp_wild_type_B6_2_dna_907525_908745	-1000	1000
rxn01873_c0	Glutaryl-CoA:dihydrolipoamide S-succinyltransferase	cpd00413_c0 + cpd00449_c0 <=> cpd00010_c0 + cpd00067_c0 + cpd03672_c0	gp_wild_type_B6_2_dna_907525_908745	-1000	1000
rxn01879_c0	Propane-1,2-diol:NAD+ 1-oxidoreductase	cpd00006_c0 + cpd00453_c0 <=> cpd00005_c0 + cpd00067_c0 + cpd03571_c0	gp_wild_type_B6_2_dna_2880059_2880874 or gp_wild_type_B6_2_dna_3452325_3451282	-1000	1000
rxn01887_c0	coniferyl alcohol:NADP+ oxidoreductase	cpd00006_c0 + cpd00458_c0 <=> cpd00005_c0 + cpd00067_c0 + cpd01733_c0	gp_wild_type_B6_2_dna_3865628_3864492	-1000	1000
rxn01895_c0	2-Hydroxy-6-oxonona-2,4-diene-1,9-dioate succinylhydrolase	cpd00036_c0 + cpd00067_c0 + cpd00461_c0 <-- cpd00001_c0 + cpd02731_c0	gp_wild_type_B6_2_dna_4554095_4554943	-1000	0
rxn01896_c0	2-hydroxymuconate-semialdehyde formylhydrolase	cpd00047_c0 + cpd00067_c0 + cpd00461_c0 <-- cpd00001_c0 + cpd00518_c0	gp_wild_type_B6_2_dna_4566880_4567716	-1000	0
rxn01902_c0	Phenylethylalcohol:NAD+ oxidoreductase	cpd00003_c0 + cpd03481_c0 <=> cpd00004_c0 + cpd00067_c0 + cpd00464_c0	gp_wild_type_B6_2_dna_2997800_2998891 or gp_wild_type_B6_2_dna_4371924_4370818	-1000	1000
rxn01906_c0	3-sulfino-L-alanine:2-oxoglutarate aminotransferase	cpd00024_c0 + cpd00467_c0 <=> cpd00023_c0 + cpd03284_c0	gp_wild_type_B6_2_dna_3980800_3981987 or gp_wild_type_B6_2_dna_3267411_3266224 or gp_wild_type_B6_2_dna_1431805_1432971	-1000	1000
rxn01917_c0	ATP:N-acetyl-L-glutamate 5-phosphotransferase	cpd00002_c0 + cpd00477_c0 <=> cpd00008_c0 + cpd02552_c0	gp_wild_type_B6_2_dna_5776160_5775264	-1000	1000
rxn01918_c0	Gentisate aldehyde:NAD+ oxidoreductase	cpd00001_c0 + cpd00003_c0 + cpd03315_c0 <=> cpd00004_c0 + 2.0 cpd00067_c0 + cpd00479_c0	gp_wild_type_B6_2_dna_3116502_3117956 or gp_wild_type_B6_2_dna_1483106_1481652 or gp_wild_type_B6_2_dna_5830657_5832135 or gp_wild_type_B6_2_dna_3321941_3320457 or gp_wild_type_B6_2_dna_5390409_5391854 or gp_wild_type_B6_2_dna_1607333_1608850 or gp_wild_type_B6_2_dna_832808_834325 or gp_wild_type_B6_2_dna_527504_525987 or gp_wild_type_B6_2_dna_4565376_4566860 or gp_wild_type_B6_2_dna_4458672_4460…	-1000	1000
rxn01925_c0	2-methylpropanoyl-CoA:enzyme N6-(dihydrolipoyl)lysine S-(2-methylpropanoyl)transferase	cpd00449_c0 + cpd00481_c0 <=> cpd00010_c0 + cpd02700_c0	gp_wild_type_B6_2_dna_2222830_2224098	-1000	1000
rxn01937_c0	Indole-3-acetaldehyde:NAD+ oxidoreductase	cpd00001_c0 + cpd00003_c0 + cpd00486_c0 <=> cpd00004_c0 + 2.0 cpd00067_c0 + cpd00703_c0	gp_wild_type_B6_2_dna_832808_834325 or gp_wild_type_B6_2_dna_1607333_1608850 or gp_wild_type_B6_2_dna_527504_525987 or gp_wild_type_B6_2_dna_3116472_3117956 or gp_wild_type_B6_2_dna_1483055_1481625 or gp_wild_type_B6_2_dna_5830657_5832135 or gp_wild_type_B6_2_dna_5457809_5459230 or gp_wild_type_B6_2_dna_5390418_5391887 or gp_wild_type_B6_2_dna_3321941_3320457 or gp_wild_type_B6_2_dna_4458672_4460…	-1000	1000
rxn01939_c0	indole-3-ethanol:NADP+ oxidoreductase	cpd00006_c0 + cpd00704_c0 <=> cpd00005_c0 + cpd00067_c0 + cpd00486_c0	gp_wild_type_B6_2_dna_3452283_3451279	-1000	1000
rxn01943_c0	4-Hydroxyphenylacetaldehyde:NAD+ oxidoreductase	cpd00001_c0 + cpd00003_c0 + cpd02361_c0 <=> cpd00004_c0 + 2.0 cpd00067_c0 + cpd00489_c0	gp_wild_type_B6_2_dna_5830657_5832135 or gp_wild_type_B6_2_dna_3116502_3117956 or gp_wild_type_B6_2_dna_3321947_3320457 or gp_wild_type_B6_2_dna_1483106_1481652 or gp_wild_type_B6_2_dna_5390409_5391854 or gp_wild_type_B6_2_dna_4565406_4566866 or gp_wild_type_B6_2_dna_1607333_1608850 or gp_wild_type_B6_2_dna_832808_834325 or gp_wild_type_B6_2_dna_527504_525987 or gp_wild_type_B6_2_dna_4458672_4460…	-1000	1000
rxn01944_c0	4-Hydroxyphenylacetaldehyde:NADP+ oxidoreductase	cpd00001_c0 + cpd00006_c0 + cpd02361_c0 <=> cpd00005_c0 + 2.0 cpd00067_c0 + cpd00489_c0	gp_wild_type_B6_2_dna_5830657_5832135 or gp_wild_type_B6_2_dna_3321947_3320457 or gp_wild_type_B6_2_dna_3116529_3117962 or gp_wild_type_B6_2_dna_1483091_1481640 or gp_wild_type_B6_2_dna_4565406_4566866 or gp_wild_type_B6_2_dna_5390418_5391887 or gp_wild_type_B6_2_dna_1607333_1608850 or gp_wild_type_B6_2_dna_832808_834325 or gp_wild_type_B6_2_dna_527504_525987 or gp_wild_type_B6_2_dna_4458672_4460…	-1000	1000
rxn01947_c0	5-Hydroxy-L-tryptophan:2-oxoglutarate aminotransferase	cpd00024_c0 + cpd00490_c0 <=> cpd00023_c0 + cpd03357_c0	gp_wild_type_B6_2_dna_3980800_3981987 or gp_wild_type_B6_2_dna_3267411_3266224 or gp_wild_type_B6_2_dna_1431805_1432971	-1000	1000
rxn01968_c0	5-Formiminotetrahydrofolate:glycine N-formiminotransferase	cpd00033_c0 + cpd00502_c0 <=> cpd00087_c0 + cpd01762_c0		-1000	1000
rxn01974_c0	LL-2,6-Diaminoheptanedioate 2-epimerase	cpd00504_c0 <=> cpd00516_c0	gp_wild_type_B6_2_dna_5579870_5580697	-1000	1000
rxn01975_c0	beta-D-Glucose-6-phosphate:NADP+ 1-oxoreductase	cpd00006_c0 + cpd00863_c0 <=> cpd00005_c0 + cpd00067_c0 + cpd00911_c0	gp_wild_type_B6_2_dna_5713794_5712391 or gp_wild_type_B6_2_dna_6039294_6037852 or gp_wild_type_B6_2_dna_1121830_1123269	-1000	1000
rxn01977_c0	alpha-D-Glucose 6-phosphate ketol-isomerase	cpd00079_c0 <=> cpd00863_c0	gp_wild_type_B6_2_dna_4953884_4955545 or gp_wild_type_B6_2_dna_4119821_4118160	-1000	1000
rxn01985_c0	Deoxyinosine:orthophosphate ribosyltransferase	cpd00009_c0 + cpd03279_c0 <=> cpd00226_c0 + cpd00509_c0	gp_wild_type_B6_2_dna_735447_734740	-1000	1000
rxn01986_c0	2-deoxy-D-ribose 1-phosphate 1,5-phosphomutase	cpd00509_c0 <=> cpd00510_c0		-1000	1000
rxn01987_c0	R02750	cpd00008_c0 + cpd00067_c0 + cpd00510_c0 <-- cpd00002_c0 + cpd01242_c0	gp_wild_type_B6_2_dna_3416314_3415415	-1000	0
rxn01993_c0	2-Hydroxymuconate semialdehyde:NAD+ 6-oxidoreductase	cpd00001_c0 + cpd00003_c0 + cpd00518_c0 <=> cpd00004_c0 + 2.0 cpd00067_c0 + cpd01644_c0	gp_wild_type_B6_2_dna_4565406_4566866 or gp_wild_type_B6_2_dna_5830657_5832135 or gp_wild_type_B6_2_dna_3116520_3117962 or gp_wild_type_B6_2_dna_5390418_5391887 or gp_wild_type_B6_2_dna_1483064_1481640 or gp_wild_type_B6_2_dna_2545871_2547274 or gp_wild_type_B6_2_dna_3321941_3320457 or gp_wild_type_B6_2_dna_1607333_1608850 or gp_wild_type_B6_2_dna_832808_834325 or gp_wild_type_B6_2_dna_527504_525…	-1000	1000
rxn02000_c0	dTDP-4-dehydro-6-deoxy-D-glucose 3,5-epimerase	cpd00521_c0 <=> cpd00522_c0	gp_wild_type_B6_2_dna_4152041_4152541 or gp_wild_type_B6_2_dna_131531_131037	-1000	1000
rxn02003_c0	dTDP-6-deoxy-L-mannose:NADP+ 4-oxidoreductase	cpd00006_c0 + cpd02113_c0 <=> cpd00005_c0 + cpd00067_c0 + cpd00522_c0	gp_wild_type_B6_2_dna_4150249_4151124	-1000	1000
rxn02021_c0	Hg:NADP+ oxidoreductase	cpd00006_c0 + cpd00965_c0 <-- cpd00005_c0 + cpd00067_c0 + cpd00531_c0	gp_wild_type_B6_2_dna_5053209_5054657	-1000	0
rxn02041_c0	Cysteine hydrogen-sulfide-lyase (adding HCN)	cpd00150_c0 + cpd00547_c0 <=> cpd00067_c0 + cpd00239_c0 + cpd01651_c0	gp_wild_type_B6_2_dna_2344384_2343443	-1000	1000
rxn02056_c0	S-Adenosyl-L-methionine:uroporphyrin-III C-methyltransferase	2.0 cpd00067_c0 + cpd00557_c0 <-- cpd03426_c0 + cpd10515_c0	gp_wild_type_B6_2_dna_1168312_1169685	-1000	0
rxn02085_c0	4,5-Dihydro-4-oxo-5-imidazolepropanoate hydro-lyase	cpd00067_c0 + cpd02311_c0 <-- cpd00001_c0 + cpd00581_c0	gp_wild_type_B6_2_dna_5356672_5355011	-1000	0
rxn02100_c0	L-Gulono-1,4-lactone lactonohydrolase	cpd00001_c0 + cpd00765_c0 <=> cpd00067_c0 + cpd00594_c0		-1000	1000
rxn02106_c0	2-Propyn-1-al:NAD+ oxidoreductase	cpd00001_c0 + cpd00003_c0 + cpd03562_c0 <=> cpd00004_c0 + 2.0 cpd00067_c0 + cpd00598_c0	gp_wild_type_B6_2_dna_832808_834325 or gp_wild_type_B6_2_dna_1607333_1608850 or gp_wild_type_B6_2_dna_527504_525987 or gp_wild_type_B6_2_dna_3116472_3117956 or gp_wild_type_B6_2_dna_1483055_1481625 or gp_wild_type_B6_2_dna_5830657_5832135 or gp_wild_type_B6_2_dna_5457809_5459230 or gp_wild_type_B6_2_dna_5390418_5391887 or gp_wild_type_B6_2_dna_3321941_3320457 or gp_wild_type_B6_2_dna_4458672_4460…	-1000	1000
rxn02107_c0	salicylaldehyde:NAD+ oxidoreductase	cpd00001_c0 + cpd00003_c0 + cpd03709_c0 <=> cpd00004_c0 + 2.0 cpd00067_c0 + cpd00599_c0	gp_wild_type_B6_2_dna_1971878_1973323 or gp_wild_type_B6_2_dna_2996477_2997754 or gp_wild_type_B6_2_dna_1483073_1481613 or gp_wild_type_B6_2_dna_74050_75489 or gp_wild_type_B6_2_dna_5390418_5391887 or gp_wild_type_B6_2_dna_883310_884758 or gp_wild_type_B6_2_dna_5830696_5832141 or gp_wild_type_B6_2_dna_3321941_3320457 or gp_wild_type_B6_2_dna_4565406_4566866 or gp_wild_type_B6_2_dna_3116490_311795…	-1000	1000
rxn02112_c0	(R,R)-Butane-2,3-diol:NAD+ oxidoreductase	cpd00003_c0 + cpd01947_c0 <=> cpd00004_c0 + cpd00067_c0 + cpd00361_c0	gp_wild_type_B6_2_dna_824423_825475	-1000	1000
rxn02121_c0	Succinyl-CoA:citramalate CoA-transferase	cpd00067_c0 + cpd00078_c0 + cpd00607_c0 <=> cpd00036_c0 + cpd00671_c0	gp_wild_type_B6_2_dna_498779_497580 or gp_wild_type_B6_2_dna_4464842_4465993 or gp_wild_type_B6_2_dna_679073_680326	-1000	1000
rxn02138_c0	dTDPglucose 4-epimerase	cpd00626_c0 <=> cpd01423_c0	gp_wild_type_B6_2_dna_2869627_2870580	-1000	1000
rxn02143_c0	Succinyl-CoA:3-oxoadipate CoA-transferase	cpd00078_c0 + cpd00630_c0 <=> cpd00036_c0 + cpd01507_c0	gp_wild_type_B6_2_dna_1201941_1201297 and gp_wild_type_B6_2_dna_1201237_1200599	-1000	1000
rxn02155_c0	ATP:nicotinamide-nucleotide adenylyltransferase	cpd00002_c0 + cpd00873_c0 <=> cpd00012_c0 + cpd00638_c0	gp_wild_type_B6_2_dna_5102535_5101846	-1000	1000
rxn02159_c0	L-Histidinol:NAD+ oxidoreductase	cpd00003_c0 + cpd00641_c0 <=> cpd00004_c0 + cpd00067_c0 + cpd01324_c0	gp_wild_type_B6_2_dna_6100201_6098921	-1000	1000
rxn02167_c0	(S)-3-Hydroxybutanoyl-CoA hydro-lyase	cpd00842_c0 <=> cpd00001_c0 + cpd00650_c0	gp_wild_type_B6_2_dna_2329141_2329593 or gp_wild_type_B6_2_dna_3662003_3661233 or gp_wild_type_B6_2_dna_2734293_2733508	-1000	1000
rxn02168_c0	(3R)-3-Hydroxybutanoyl-CoA hydro-lyase	cpd02234_c0 <=> cpd00001_c0 + cpd00650_c0	gp_wild_type_B6_2_dna_2329141_2329593 or gp_wild_type_B6_2_dna_3662003_3661233 or gp_wild_type_B6_2_dna_2734293_2733508	-1000	1000
rxn02175_c0	ATP:pantetheine-4'-phosphate adenylyltransferase	cpd00002_c0 + cpd00834_c0 <=> cpd00012_c0 + cpd00655_c0	gp_wild_type_B6_2_dna_5461482_5461928	-1000	1000
rxn02181_c0	3-Hydroxypropionyl-CoA hydro-lyase	cpd03375_c0 <=> cpd00001_c0 + cpd00663_c0	gp_wild_type_B6_2_dna_3756148_3754007 and gp_wild_type_B6_2_dna_3662003_3661233	-1000	1000
rxn02185_c0	2-Acetolactate pyruvate-lyase (carboxylating)	cpd00056_c0 + cpd00668_c0 <=> cpd00020_c0 + cpd03049_c0	( gp_wild_type_B6_2_dna_4930496_4928781 or gp_wild_type_B6_2_dna_2124194_2125963 or gp_wild_type_B6_2_dna_2490739_2488985 ) and gp_wild_type_B6_2_dna_4928770_4928288 and ( gp_wild_type_B6_2_dna_2527206_2525593 or gp_wild_type_B6_2_dna_1960179_1961792 )	-1000	1000
rxn02189_c0	cinnamyl-alcohol:NADP+ oxidoreductase	cpd00005_c0 + cpd00067_c0 + cpd00670_c0 <=> cpd00006_c0 + cpd01595_c0	gp_wild_type_B6_2_dna_3865628_3864492	-1000	1000
rxn02190_c0	5,6-Dihydrothymine amidohydrolase	cpd00001_c0 + cpd00673_c0 <=> cpd00067_c0 + cpd03034_c0	gp_wild_type_B6_2_dna_1130744_1129428 or gp_wild_type_B6_2_dna_2477745_2476420 or gp_wild_type_B6_2_dna_849776_848451	-1000	1000
rxn02204_c0	Methylitaconate delta2-delta3-isomerase	cpd01545_c0 <=> cpd00684_c0	gp_wild_type_B6_2_dna_3559623_3558466 or gp_wild_type_B6_2_dna_3858874_3857831	-1000	1000
rxn02209_c0	(R)-Propane-1,2-diol:NAD+ oxidoreductase	cpd00003_c0 + cpd01861_c0 <=> cpd00004_c0 + cpd00067_c0 + cpd00693_c0	gp_wild_type_B6_2_dna_1609594_1610718 or gp_wild_type_B6_2_dna_1709098_1710252	-1000	1000
rxn02217_c0	UDPglucuronate beta-D-glucuronosyltransferase(acceptor-unspecific)	cpd00144_c0 + cpd00702_c0 <=> cpd00014_c0 + cpd03277_c0		-1000	1000
rxn02224_c0	L-2-aminoadipate-6-semialdehyde:NAD(P)+ 6-oxidoreductase	cpd00002_c0 + cpd00705_c0 <-- cpd00012_c0 + cpd03297_c0	gp_wild_type_B6_2_dna_934507_944079 or gp_wild_type_B6_2_dna_919766_928267 or gp_wild_type_B6_2_dna_2046438_2036875 or gp_wild_type_B6_2_dna_925118_932821 or gp_wild_type_B6_2_dna_5856295_5857785 or gp_wild_type_B6_2_dna_957686_954444 or gp_wild_type_B6_2_dna_933046_939546 or gp_wild_type_B6_2_dna_2048745_2041453 or gp_wild_type_B6_2_dna_2047794_2040160 or gp_wild_type_B6_2_dna_917363_925042 or g…	-1000	0
rxn02226_c0	L-2-Aminoadipate-6-semialdehyde:NAD+ 6-oxidoreductase	cpd00001_c0 + cpd00003_c0 + cpd02522_c0 <=> cpd00004_c0 + 2.0 cpd00067_c0 + cpd00705_c0	gp_wild_type_B6_2_dna_934507_944079 or gp_wild_type_B6_2_dna_919766_928267 or gp_wild_type_B6_2_dna_2046438_2036875 or gp_wild_type_B6_2_dna_925118_932821 or gp_wild_type_B6_2_dna_5856295_5857785 or gp_wild_type_B6_2_dna_957686_954444 or gp_wild_type_B6_2_dna_933046_939546 or gp_wild_type_B6_2_dna_2048745_2041453 or gp_wild_type_B6_2_dna_2047794_2040160 or gp_wild_type_B6_2_dna_917363_925042 or g…	-1000	1000
rxn02227_c0	L-2-Aminoadipate-6-semialdehyde:NADP+ 6-oxidoreductase	cpd00001_c0 + cpd00006_c0 + cpd02522_c0 <=> cpd00005_c0 + 2.0 cpd00067_c0 + cpd00705_c0	gp_wild_type_B6_2_dna_934507_944079 or gp_wild_type_B6_2_dna_919766_928267 or gp_wild_type_B6_2_dna_2046438_2036875 or gp_wild_type_B6_2_dna_925118_932821 or gp_wild_type_B6_2_dna_5856295_5857785 or gp_wild_type_B6_2_dna_957686_954444 or gp_wild_type_B6_2_dna_933046_939546 or gp_wild_type_B6_2_dna_2048745_2041453 or gp_wild_type_B6_2_dna_2047794_2040160 or gp_wild_type_B6_2_dna_917363_925042 or g…	-1000	1000
rxn02228_c0	3-Mercaptolactate:NAD+ oxidoreductase	cpd00003_c0 + cpd03455_c0 <=> cpd00004_c0 + cpd00067_c0 + cpd00706_c0		-1000	1000
rxn02230_c0	3-mercaptopyruvate:cyanide sulfurtransferase	cpd00150_c0 + cpd00706_c0 <=> cpd00020_c0 + cpd00067_c0 + cpd01211_c0	gp_wild_type_B6_2_dna_5456917_5456117	-1000	1000
rxn02234_c0	(-)-trans-Carveol:NADP+ oxidoreductase	cpd00006_c0 + cpd00711_c0 <=> cpd00005_c0 + cpd00067_c0 + cpd01220_c0	gp_wild_type_B6_2_dna_566969_565647	-1000	1000
rxn02235_c0	propane-1,3-diol:NAD+ 1-oxidoreductase	cpd00003_c0 + cpd01618_c0 <=> cpd00004_c0 + cpd00067_c0 + cpd00714_c0	gp_wild_type_B6_2_dna_1609600_1610730 or gp_wild_type_B6_2_dna_1709098_1710252	-1000	1000
rxn02244_c0	S-Adenosyl-L-homocysteine:N-acetylserotonin O-methyltransferase	cpd00017_c0 + cpd00721_c0 <=> cpd00019_c0 + cpd00067_c0 + cpd01124_c0	gp_wild_type_B6_2_dna_5464233_5465402	-1000	1000
rxn02246_c0	O3-Acetyl-L-serine acetate-lyase (adding hydrogen sulfide)	cpd00268_c0 + cpd00722_c0 <=> cpd00029_c0 + cpd00067_c0 + cpd03456_c0	gp_wild_type_B6_2_dna_2344375_2343437 or gp_wild_type_B6_2_dna_4338989_4338123	-1000	1000
rxn02258_c0	Succinyl-CoA:citramalate CoA-transferase	cpd00067_c0 + cpd00078_c0 + cpd01701_c0 <=> cpd00036_c0 + cpd00743_c0	gp_wild_type_B6_2_dna_498779_497580 or gp_wild_type_B6_2_dna_4464842_4465993 or gp_wild_type_B6_2_dna_679073_680326	-1000	1000
rxn02261_c0	R03158	cpd00010_c0 + 2.0 cpd00067_c0 + cpd00745_c0 <-- cpd00001_c0 + cpd03375_c0	gp_wild_type_B6_2_dna_4535719_4536780 or gp_wild_type_B6_2_dna_3149342_3150349	-1000	0
rxn02264_c0	Hydroxymethylbilane hydro-lyase(cyclizing)	cpd00755_c0 <=> cpd00001_c0 + cpd00774_c0	gp_wild_type_B6_2_dna_57038_57748	-1000	1000
rxn02267_c0	2-methyl-branched-chain-acyl-CoA:NAD+ 2-oxidoreductase	cpd00003_c0 + cpd00760_c0 <-- cpd00004_c0 + cpd00067_c0 + cpd02125_c0		-1000	0
rxn02271_c0	branched chain alpha-keto acid dehydrogenase E2 subunit (din3)	cpd00449_c0 + cpd00760_c0 <=> cpd00010_c0 + cpd03045_c0	gp_wild_type_B6_2_dna_2222830_2224098	-1000	1000
rxn02273_c0	4-Guanidinobutanal:NAD+ 1-oxidoreductase	cpd00001_c0 + cpd00003_c0 + cpd01723_c0 <=> cpd00004_c0 + 2.0 cpd00067_c0 + cpd00762_c0	gp_wild_type_B6_2_dna_5830657_5832135 or gp_wild_type_B6_2_dna_3321941_3320457 or gp_wild_type_B6_2_dna_3116529_3117962 or gp_wild_type_B6_2_dna_1483064_1481640 or gp_wild_type_B6_2_dna_5390418_5391887 or gp_wild_type_B6_2_dna_4565406_4566866 or gp_wild_type_B6_2_dna_527504_525987 or gp_wild_type_B6_2_dna_832808_834325 or gp_wild_type_B6_2_dna_4458642_4460090 or gp_wild_type_B6_2_dna_1607333_1608…	-1000	1000
rxn02276_c0	4-Maleylacetoacetate cis-trans-isomerase	cpd00763_c0 <=> cpd00780_c0	gp_wild_type_B6_2_dna_4850541_4849915	-1000	1000
rxn02284_c0	UDP-N-acetylmuramate:NADP+ oxidoreductase	cpd00003_c0 + cpd00773_c0 <-- cpd00004_c0 + cpd00067_c0 + cpd02820_c0	gp_wild_type_B6_2_dna_4006117_4005110	-1000	0
rxn02285_c0	UDP-N-acetylmuramate:NADP+ oxidoreductase	cpd00006_c0 + cpd00773_c0 <-- cpd00005_c0 + cpd00067_c0 + cpd02820_c0	gp_wild_type_B6_2_dna_4006117_4005110	-1000	0
rxn02287_c0	S-adenosyl-L-methionine:uroporphyrin-III C-methyltransferase	2.0 cpd00017_c0 + cpd00774_c0 <=> 2.0 cpd00019_c0 + cpd00067_c0 + cpd01620_c0	gp_wild_type_B6_2_dna_1168312_1169685	-1000	1000
rxn02302_c0	O-Acetyl-L-homoserine succinate-lyase (adding cysteine)	cpd00084_c0 + cpd00790_c0 <=> cpd00029_c0 + cpd00067_c0 + cpd00424_c0	gp_wild_type_B6_2_dna_2367331_2366174 or gp_wild_type_B6_2_dna_4783732_4782542 or gp_wild_type_B6_2_dna_2602097_2600946 or gp_wild_type_B6_2_dna_3946888_3945722	-1000	1000
rxn02312_c0	S-Adenosyl-L-methionine:8-amino-7-oxononanoate aminotransferase	cpd00017_c0 + cpd00800_c0 <=> cpd00764_c0 + cpd02701_c0	gp_wild_type_B6_2_dna_5297368_5298681	-1000	1000
rxn02320_c0	5-Amino-2-oxopentanoate:2-oxoglutarate aminotransferase	cpd00024_c0 + cpd00807_c0 <=> cpd00023_c0 + cpd00930_c0	gp_wild_type_B6_2_dna_6098891_6097848	-1000	1000
rxn02331_c0	phosphoenolpyruvate:D-arabinose-5-phosphate C-(1-carboxyvinyl)transferase (phosphate-hydrolysing, 2-carboxy-2-oxoethyl-forming)	cpd00009_c0 + cpd02730_c0 <-- cpd00001_c0 + cpd00061_c0 + cpd00817_c0	gp_wild_type_B6_2_dna_4376635_4375793 or gp_wild_type_B6_2_dna_4120095_4120937	-1000	0
rxn02342_c0	R03270	cpd00213_c0 + cpd03049_c0 <=> cpd00056_c0 + cpd00836_c0	gp_wild_type_B6_2_dna_821255_822199 and ( gp_wild_type_B6_2_dna_2221810_2222826 or gp_wild_type_B6_2_dna_822248_823243 ) and gp_wild_type_B6_2_dna_247919_245304	-1000	1000
rxn02345_c0	(S)-3-Hydroxybutanoyl-CoA 3-epimerase	cpd00842_c0 <=> cpd02234_c0	gp_wild_type_B6_2_dna_3756148_3754007	-1000	1000
rxn02350_c0	4-Trimethylammoniobutanal:NAD+ 1-oxidoreductase	cpd00001_c0 + cpd00003_c0 + cpd00845_c0 <=> cpd00004_c0 + 2.0 cpd00067_c0 + cpd00870_c0	gp_wild_type_B6_2_dna_832808_834325 or gp_wild_type_B6_2_dna_1607333_1608850 or gp_wild_type_B6_2_dna_527504_525987 or gp_wild_type_B6_2_dna_3116472_3117956 or gp_wild_type_B6_2_dna_1483055_1481625 or gp_wild_type_B6_2_dna_5830657_5832135 or gp_wild_type_B6_2_dna_5457809_5459230 or gp_wild_type_B6_2_dna_5390418_5391887 or gp_wild_type_B6_2_dna_3321881_3320454 or gp_wild_type_B6_2_dna_4458672_4460…	-1000	1000
rxn02360_c0	trans-4-Hydroxy-L-proline 2-epimerase	cpd00851_c0 <=> cpd02175_c0	gp_wild_type_B6_2_dna_2376863_2377786	-1000	1000
rxn02364_c0	3,4-Dihydroxyphenylacetaldehyde:NAD+ oxidoreductase	cpd00001_c0 + cpd00003_c0 + cpd02500_c0 <=> cpd00004_c0 + 2.0 cpd00067_c0 + cpd00854_c0	gp_wild_type_B6_2_dna_832808_834325 or gp_wild_type_B6_2_dna_1607333_1608850 or gp_wild_type_B6_2_dna_527504_525987 or gp_wild_type_B6_2_dna_3116502_3117956 or gp_wild_type_B6_2_dna_3321947_3320457 or gp_wild_type_B6_2_dna_1483106_1481652 or gp_wild_type_B6_2_dna_5390409_5391854 or gp_wild_type_B6_2_dna_5830657_5832135 or gp_wild_type_B6_2_dna_5457809_5459230 or gp_wild_type_B6_2_dna_4565376_4566…	-1000	1000
rxn02365_c0	3,4-Dihydroxyphenylacetaldehyde:NADP+ oxidoreductase	cpd00001_c0 + cpd00006_c0 + cpd02500_c0 <=> cpd00005_c0 + 2.0 cpd00067_c0 + cpd00854_c0	gp_wild_type_B6_2_dna_5830657_5832135 or gp_wild_type_B6_2_dna_3321947_3320457 or gp_wild_type_B6_2_dna_3116529_3117962 or gp_wild_type_B6_2_dna_1483091_1481640 or gp_wild_type_B6_2_dna_4565406_4566866 or gp_wild_type_B6_2_dna_5390418_5391887 or gp_wild_type_B6_2_dna_1607333_1608850 or gp_wild_type_B6_2_dna_832808_834325 or gp_wild_type_B6_2_dna_527504_525987 or gp_wild_type_B6_2_dna_4458672_4460…	-1000	1000
rxn02369_c0	2-Carboxy-2,5-dihydro-5-oxofuran-2-acetate lyase (decyclizing)	cpd00938_c0 <=> cpd00067_c0 + cpd00856_c0	gp_wild_type_B6_2_dna_4705305_4704025	-1000	1000
rxn02373_c0	L-glutamate-5-semialdehyde:NADP+ 5-oxidoreductase (phosphorylating)	cpd00006_c0 + cpd00009_c0 + cpd00858_c0 <-- cpd00005_c0 + cpd00067_c0 + cpd02097_c0	gp_wild_type_B6_2_dna_5103775_5102522	-1000	0
rxn02376_c0	R03316	cpd00213_c0 + cpd03189_c0 <=> cpd00056_c0 + cpd00860_c0	gp_wild_type_B6_2_dna_904684_907473	-1000	1000
rxn02379_c0	alpha-D-Hexose 1-phosphate 1,6-phosphomutase	cpd00862_c0 <=> cpd02340_c0	gp_wild_type_B6_2_dna_5777558_5776194	-1000	1000
rxn02380_c0	beta-D-Glucose 6-phosphate ketol-isomerase	cpd00863_c0 <=> cpd00072_c0	gp_wild_type_B6_2_dna_4953884_4955545 or gp_wild_type_B6_2_dna_4119821_4118160	-1000	1000
rxn02382_c0	1-O-Sinapoyl-beta-D-glucose:(S)-malate O-sinapoyltransferase	cpd00130_c0 + cpd00865_c0 <=> cpd00027_c0 + cpd01849_c0	gp_wild_type_B6_2_dna_4868191_4869357 or gp_wild_type_B6_2_dna_3753969_3752797 or gp_wild_type_B6_2_dna_2730713_2729520 or gp_wild_type_B6_2_dna_3864016_3862838 or gp_wild_type_B6_2_dna_1392823_1391660 or gp_wild_type_B6_2_dna_4708057_4706855	-1000	1000
rxn02392_c0	4-hydroxyphenyllactate:NAD+ oxidoreductase	cpd00003_c0 + cpd02305_c0 <=> cpd00004_c0 + cpd00067_c0 + cpd00868_c0	gp_wild_type_B6_2_dna_4344290_4345270	-1000	1000
rxn02393_c0	(R)-3-(4-hydroxyphenyl)lactate:NAD+ 2-oxidoreductase	cpd00003_c0 + cpd02461_c0 <=> cpd00004_c0 + cpd00067_c0 + cpd00868_c0	gp_wild_type_B6_2_dna_4344290_4345270	-1000	1000
rxn02394_c0	4-Hydroxyphenyllactate:NADP+ oxidoreductase	cpd00006_c0 + cpd02305_c0 <=> cpd00005_c0 + cpd00067_c0 + cpd00868_c0	gp_wild_type_B6_2_dna_4344290_4345270	-1000	1000
rxn02395_c0	(R)-3-(4-hydroxyphenyl)lactate:NADP+ 2-oxidoreductase	cpd00006_c0 + cpd02461_c0 <=> cpd00005_c0 + cpd00067_c0 + cpd00868_c0	gp_wild_type_B6_2_dna_4344290_4345270	-1000	1000
rxn02398_c0	N,N-dimethylaniline,NADPH:oxygen oxidoreductase(N-oxide-forming)	cpd00005_c0 + cpd00007_c0 + cpd00067_c0 + cpd01835_c0 <=> cpd00001_c0 + cpd00006_c0 + cpd00872_c0	gp_wild_type_B6_2_dna_3238985_3240181	-1000	1000
rxn02402_c0	Nicotinate-nucleotide:pyrophosphate phosphoribosyltransferase (carboxylating)	cpd00011_c0 + cpd00012_c0 + cpd00873_c0 <-- cpd00067_c0 + cpd00103_c0 + cpd02333_c0	gp_wild_type_B6_2_dna_6320849_6321673	-1000	0
rxn02410_c0	1-Palmitoylglycerol-3-phosphate:NADP+ oxidoreductase	cpd00006_c0 + cpd02496_c0 <=> cpd00005_c0 + cpd00879_c0	gp_wild_type_B6_2_dna_4822859_4823656	-1000	1000
rxn02432_c0	CDP-4-dehydro-3,6-dideoxy-D-glucose:NAD+ 3-oxydoreductase	cpd00001_c0 + cpd00003_c0 + cpd02638_c0 <-- cpd00004_c0 + cpd00067_c0 + cpd00897_c0	gp_wild_type_B6_2_dna_5563040_5562078	-1000	0
rxn02433_c0	CDP-4-dehydro-3,6-dideoxy-D-glucose:NADP+ 3-oxydoreductase	cpd00001_c0 + cpd00006_c0 + cpd02638_c0 <-- cpd00005_c0 + cpd00067_c0 + cpd00897_c0	gp_wild_type_B6_2_dna_5563040_5562078	-1000	0
rxn02437_c0	GDP-6-deoxy-D-talose:NAD+ 4-oxidoreductase	cpd00003_c0 + cpd01907_c0 <=> cpd00004_c0 + cpd00067_c0 + cpd00900_c0	gp_wild_type_B6_2_dna_4129358_4128489	-1000	1000
rxn02438_c0	GDP-6-deoxy-D-mannose:NAD+ 4-oxidoreductase	cpd00003_c0 + cpd01999_c0 <=> cpd00004_c0 + cpd00067_c0 + cpd00900_c0	gp_wild_type_B6_2_dna_4129358_4128489	-1000	1000
rxn02439_c0	GDP-6-deoxy-D-talose:NADP+ 4-oxidoreductase	cpd00006_c0 + cpd01907_c0 <=> cpd00005_c0 + cpd00067_c0 + cpd00900_c0	gp_wild_type_B6_2_dna_4129358_4128489	-1000	1000
rxn02440_c0	GDP-6-deoxy-D-mannose:NADP+ 4-oxidoreductase	cpd00006_c0 + cpd01999_c0 <=> cpd00005_c0 + cpd00067_c0 + cpd00900_c0	gp_wild_type_B6_2_dna_4129358_4128489	-1000	1000
rxn02441_c0	8-[(1R,2R)-3-oxo-2-{(Z)-pent-2-enyl}cyclopentyl]octanoate:NADP+ 4-oxidoreductase	cpd00006_c0 + cpd02905_c0 <=> cpd00005_c0 + cpd00067_c0 + cpd00903_c0	gp_wild_type_B6_2_dna_6141760_6142896 or gp_wild_type_B6_2_dna_3002857_3001745 or gp_wild_type_B6_2_dna_2818409_2819572	-1000	1000
rxn02465_c0	N-acetyl-L-glutamate-5-semialdehyde:NADP+ 5-oxidoreductase (phosphrylating)	cpd00006_c0 + cpd00009_c0 + cpd00918_c0 <=> cpd00005_c0 + cpd00067_c0 + cpd02552_c0	gp_wild_type_B6_2_dna_368121_369107	-1000	1000
rxn02466_c0	2-Hydroxybutane-1,2,4-tricarboxylate hydro-lyase	cpd00919_c0 <=> cpd00001_c0 + cpd02483_c0		-1000	1000
rxn02474_c0	5-amino-6-(5-phosphoribitylamino)uracil:NADP+ 1'-oxidoreductase	cpd00006_c0 + cpd02720_c0 <=> cpd00005_c0 + cpd00067_c0 + cpd00931_c0	gp_wild_type_B6_2_dna_450929_452011	-1000	1000
rxn02476_c0	Phosphoenolpyruvate:3-phosphoshikimate 5-O-(1-carboxyvinyl)-transferase	cpd00061_c0 + cpd02030_c0 <=> cpd00009_c0 + cpd00932_c0	gp_wild_type_B6_2_dna_4171523_4170231	-1000	1000
rxn02508_c0	N-(5-Phospho-beta-D-ribosyl)anthranilate ketol-isomerase	cpd02642_c0 <=> cpd00956_c0	gp_wild_type_B6_2_dna_3952901_3952293	-1000	1000
rxn02517_c0	ATP:dIDP phosphotransferase	cpd00002_c0 + cpd00976_c0 <=> cpd00008_c0 + cpd00977_c0	gp_wild_type_B6_2_dna_6227982_6227560	-1000	1000
rxn02523_c0	maleamate amidohydrolase	cpd00013_c0 + cpd00996_c0 <-- cpd00001_c0 + cpd01123_c0	gp_wild_type_B6_2_dna_1214961_1215599	-1000	0
rxn02557_c0	geraniol:NADP+ oxidoreductase	cpd00006_c0 + cpd01062_c0 <=> cpd00005_c0 + cpd00067_c0 + cpd01061_c0	gp_wild_type_B6_2_dna_2997800_2998891	-1000	1000
rxn02569_c0	ATP:selenide, water phosphotransferase	cpd00001_c0 + cpd00002_c0 + cpd01078_c0 <=> cpd00009_c0 + cpd00018_c0 + 2.0 cpd00067_c0 + cpd03078_c0	gp_wild_type_B6_2_dna_6258911_6259939	-1000	1000
rxn02675_c0	L-rhamno-1,4-lactone lactonohydrolase	cpd00001_c0 + cpd01916_c0 <=> cpd00067_c0 + cpd01328_c0		-1000	1000
rxn02678_c0	trans-Oct-2-enoyl-CoA reductase	cpd00006_c0 + cpd01335_c0 <-- cpd00005_c0 + cpd00067_c0 + cpd03130_c0	gp_wild_type_B6_2_dna_3663138_3662020 or gp_wild_type_B6_2_dna_3150378_3151505	-1000	0
rxn02679_c0	Octanoyl-CoA:oxygen 2-oxidoreductase	cpd00015_c0 + cpd00067_c0 + cpd01335_c0 <=> cpd00982_c0 + cpd03130_c0	gp_wild_type_B6_2_dna_286465_288240 or gp_wild_type_B6_2_dna_5254055_5255830 or gp_wild_type_B6_2_dna_282949_284739 or gp_wild_type_B6_2_dna_3215874_3217640 or gp_wild_type_B6_2_dna_3867437_3865674 or gp_wild_type_B6_2_dna_1976559_1977959	-1000	1000
rxn02680_c0	Octanoyl-CoA:acetyl-CoA C-acyltransferase	cpd00022_c0 + cpd01335_c0 <=> cpd00010_c0 + cpd03119_c0	gp_wild_type_B6_2_dna_3753969_3752797 or gp_wild_type_B6_2_dna_4868191_4869357 or gp_wild_type_B6_2_dna_1392823_1391660 or gp_wild_type_B6_2_dna_3664325_3663159 or gp_wild_type_B6_2_dna_2730713_2729520 or gp_wild_type_B6_2_dna_785997_784729 or gp_wild_type_B6_2_dna_4708057_4706855 or gp_wild_type_B6_2_dna_3864016_3862838	-1000	1000
rxn02719_c0	trans-Dodec-2-enoyl-CoA reductase	cpd00006_c0 + cpd01260_c0 <-- cpd00005_c0 + cpd00067_c0 + cpd02060_c0	gp_wild_type_B6_2_dna_3663138_3662020 or gp_wild_type_B6_2_dna_3150378_3151505	-1000	0
rxn02720_c0	Lauroyl-CoA:(acceptor) 2,3-oxidoreductase	cpd00015_c0 + cpd00067_c0 + cpd01260_c0 <=> cpd00982_c0 + cpd02060_c0	gp_wild_type_B6_2_dna_286465_288240 or gp_wild_type_B6_2_dna_5254055_5255830 or gp_wild_type_B6_2_dna_282949_284739 or gp_wild_type_B6_2_dna_3215874_3217640 or gp_wild_type_B6_2_dna_3867437_3865674 or gp_wild_type_B6_2_dna_1976559_1977959	-1000	1000
rxn02727_c0	leukotriene-C4 hydrolase	cpd00001_c0 + cpd01465_c0 <=> cpd00023_c0 + cpd03540_c0	gp_wild_type_B6_2_dna_4896512_4895055 or gp_wild_type_B6_2_dna_3194612_3192951	-1000	1000
rxn02728_c0	3-Maleylpyruvate cis-trans-isomerase	cpd01466_c0 <=> cpd01653_c0		-1000	1000
rxn02729_c0	(S)-Methylmalonate semialdehyde:NAD+ oxidoreductase	cpd00001_c0 + cpd00003_c0 + cpd00287_c0 <=> cpd00004_c0 + 2.0 cpd00067_c0 + cpd01468_c0	gp_wild_type_B6_2_dna_832808_834325 or gp_wild_type_B6_2_dna_1607333_1608850 or gp_wild_type_B6_2_dna_527504_525987 or gp_wild_type_B6_2_dna_3116472_3117956 or gp_wild_type_B6_2_dna_1483055_1481625 or gp_wild_type_B6_2_dna_5830657_5832135 or gp_wild_type_B6_2_dna_5457809_5459230 or gp_wild_type_B6_2_dna_5390418_5391887 or gp_wild_type_B6_2_dna_3321941_3320457 or gp_wild_type_B6_2_dna_4458672_4460…	-1000	1000
rxn02733_c0	Magnesium-protoporphyrin IX chelatase	cpd00001_c0 + cpd00002_c0 + cpd00254_c0 + cpd01476_c0 <=> cpd00008_c0 + cpd00009_c0 + 3.0 cpd00067_c0 + cpd02216_c0	gp_wild_type_B6_2_dna_3164323_3160565 and gp_wild_type_B6_2_dna_3160560_3159715	-1000	1000
rxn02744_c0	2-Aminomuconate semialdehyde:NAD+ 6-oxidoreductase	cpd00001_c0 + cpd00003_c0 + cpd02385_c0 <=> cpd00004_c0 + 3.0 cpd00067_c0 + cpd01496_c0	gp_wild_type_B6_2_dna_4565406_4566866 or gp_wild_type_B6_2_dna_527504_525987 or gp_wild_type_B6_2_dna_5390418_5391887 or gp_wild_type_B6_2_dna_832808_834325 or gp_wild_type_B6_2_dna_1607333_1608850 or gp_wild_type_B6_2_dna_3116529_3117962 or gp_wild_type_B6_2_dna_5830657_5832135 or gp_wild_type_B6_2_dna_4458672_4460093 or gp_wild_type_B6_2_dna_1483076_1481640 or gp_wild_type_B6_2_dna_2545874_2547…	-1000	1000
rxn02758_c0	Sinapyl alcohol:NADP+ oxidoreductase	cpd00005_c0 + cpd00067_c0 + cpd03333_c0 <=> cpd00006_c0 + cpd01554_c0	gp_wild_type_B6_2_dna_3865628_3864492	-1000	1000
rxn02770_c0	L-Rhamnofuranose:NAD+ 1-oxidoreductase	cpd00003_c0 + cpd01607_c0 <=> cpd00004_c0 + cpd00067_c0 + cpd01916_c0	gp_wild_type_B6_2_dna_3665125_3664361	-1000	1000
rxn02772_c0	Perillyl-alcohol:NAD+ oxidoreductase	cpd00003_c0 + cpd01614_c0 <=> cpd00004_c0 + cpd00067_c0 + cpd01686_c0	gp_wild_type_B6_2_dna_2997800_2998891	-1000	1000
rxn02775_c0	S-adenosyl-L-methionine:precorrin-4 C20-methyltransferase	cpd00017_c0 + cpd01620_c0 <=> cpd00019_c0 + cpd00067_c0 + cpd03420_c0	gp_wild_type_B6_2_dna_5123702_5123019 or gp_wild_type_B6_2_dna_521442_520759	-1000	1000
rxn02782_c0	2,5-Dihydro-5-oxofuran-2-acetate lyase (decyclizing)	cpd02536_c0 <=> cpd00067_c0 + cpd01630_c0	gp_wild_type_B6_2_dna_1444601_1445701	-1000	1000
rxn02789_c0	2-Isopropylmalate hydro-lyase	cpd01646_c0 <=> cpd00001_c0 + cpd01710_c0	( gp_wild_type_B6_2_dna_3964398_3962980 or gp_wild_type_B6_2_dna_496122_494722 ) and ( gp_wild_type_B6_2_dna_3962968_3962336 or gp_wild_type_B6_2_dna_494710_494078 )	-1000	1000
rxn02791_c0	(5-Glutamyl)-peptide:amino-acid 5-glutamyltransferase	cpd00023_c0 + cpd01651_c0 <=> cpd00001_c0 + cpd03407_c0	gp_wild_type_B6_2_dna_4896512_4895055 or gp_wild_type_B6_2_dna_3194612_3192951	-1000	1000
rxn02802_c0	trans-Tetradec-2-enoyl-CoA reductase	cpd00006_c0 + cpd01695_c0 <-- cpd00005_c0 + cpd00067_c0 + cpd03127_c0	gp_wild_type_B6_2_dna_3663138_3662020 or gp_wild_type_B6_2_dna_3150378_3151505	-1000	0
rxn02803_c0	Tetradecanoyl-CoA:(acceptor) 2,3-oxidoreductase	cpd00015_c0 + cpd00067_c0 + cpd01695_c0 <=> cpd00982_c0 + cpd03127_c0	gp_wild_type_B6_2_dna_286465_288240 or gp_wild_type_B6_2_dna_5254055_5255830 or gp_wild_type_B6_2_dna_282949_284739 or gp_wild_type_B6_2_dna_3215874_3217640 or gp_wild_type_B6_2_dna_3867437_3865674 or gp_wild_type_B6_2_dna_1976559_1977959	-1000	1000
rxn02804_c0	myristoyl-CoA:acetylCoA C-myristoyltransferase	cpd00022_c0 + cpd01695_c0 <=> cpd00010_c0 + cpd03114_c0	gp_wild_type_B6_2_dna_3753969_3752797 or gp_wild_type_B6_2_dna_4868191_4869357 or gp_wild_type_B6_2_dna_1392823_1391660 or gp_wild_type_B6_2_dna_3664325_3663159 or gp_wild_type_B6_2_dna_2730713_2729520 or gp_wild_type_B6_2_dna_785997_784729 or gp_wild_type_B6_2_dna_4708057_4706855 or gp_wild_type_B6_2_dna_3864016_3862838	-1000	1000
rxn02811_c0	3-Isopropylmalate hydro-lyase	cpd02693_c0 <=> cpd00001_c0 + cpd01710_c0	( gp_wild_type_B6_2_dna_3964398_3962980 or gp_wild_type_B6_2_dna_496122_494722 ) and ( gp_wild_type_B6_2_dna_3962968_3962336 or gp_wild_type_B6_2_dna_494710_494078 )	-1000	1000
rxn02814_c0	4-coumaryl alcohol:NADP+ oxidoreductase	cpd00005_c0 + cpd00067_c0 + cpd03332_c0 <=> cpd00006_c0 + cpd01722_c0	gp_wild_type_B6_2_dna_3865628_3864492	-1000	1000
rxn02823_c0	Indole-3-acetamide hydro-lyase	cpd01747_c0 <=> cpd00001_c0 + cpd01881_c0	gp_wild_type_B6_2_dna_3026535_3027146 and gp_wild_type_B6_2_dna_3027194_3027823	-1000	1000
rxn02835_c0	1-(5-phospho-D-ribosyl)-AMP 1,6-hydrolase	cpd00001_c0 + cpd01777_c0 <=> cpd02979_c0	gp_wild_type_B6_2_dna_5333460_5333849	-1000	1000
rxn02842_c0	R04049	cpd00003_c0 + cpd01795_c0 <=> cpd00004_c0 + cpd00067_c0 + cpd02441_c0	gp_wild_type_B6_2_dna_2892067_2891279	-1000	1000
rxn02853_c0	Imidazole acetaldehyde:NAD+ oxidoreductase	cpd00001_c0 + cpd00003_c0 + cpd03052_c0 <=> cpd00004_c0 + 2.0 cpd00067_c0 + cpd01831_c0	gp_wild_type_B6_2_dna_832808_834325 or gp_wild_type_B6_2_dna_1607333_1608850 or gp_wild_type_B6_2_dna_527504_525987 or gp_wild_type_B6_2_dna_3116472_3117956 or gp_wild_type_B6_2_dna_1483055_1481625 or gp_wild_type_B6_2_dna_5830657_5832135 or gp_wild_type_B6_2_dna_5457809_5459230 or gp_wild_type_B6_2_dna_5390418_5391887 or gp_wild_type_B6_2_dna_3321941_3320457 or gp_wild_type_B6_2_dna_4458672_4460…	-1000	1000
rxn02860_c0	Toluene-cis-1,2-dihydrodiol:NAD+ oxidoreductase	cpd00003_c0 + cpd02798_c0 <=> cpd00004_c0 + cpd00067_c0 + cpd01871_c0	gp_wild_type_B6_2_dna_4548768_4549598	-1000	1000
rxn02867_c0	branched chain alpha-keto acid dehydrogenase E2 subunit (din3)	cpd00449_c0 + cpd01882_c0 <=> cpd00010_c0 + cpd03046_c0	gp_wild_type_B6_2_dna_2222830_2224098	-1000	1000
rxn02869_c0	3-cis-Dodecenoyl-CoA delta3-cis-delta2-trans-isomerase	cpd01887_c0 <=> cpd00067_c0 + cpd02060_c0	gp_wild_type_B6_2_dna_3756148_3754007	-1000	1000
rxn02875_c0	N-Acetylmuramoyl-Ala amidohydrolase	cpd00001_c0 + cpd01923_c0 <=> cpd00035_c0 + cpd03485_c0	gp_wild_type_B6_2_dna_6318321_6317776	-1000	1000
rxn02888_c0	3-Hydroxyisopentyl-CoA hydro-lyase	cpd03570_c0 <=> cpd00001_c0 + cpd00067_c0 + cpd01966_c0	gp_wild_type_B6_2_dna_3756148_3754007 and gp_wild_type_B6_2_dna_3662003_3661233	-1000	1000
rxn02897_c0	Nicotinate-nucleotide:dimethylbenzimidazole phospho-D-ribosyltransferase	cpd00873_c0 + cpd01997_c0 <=> cpd00067_c0 + cpd00218_c0 + cpd02904_c0	gp_wild_type_B6_2_dna_4313755_4312706	-1000	1000
rxn02900_c0	(2-Aminoethyl)phosphonate:pyruvate aminotransferase	cpd00020_c0 + cpd02233_c0 <=> cpd00035_c0 + cpd02024_c0	gp_wild_type_B6_2_dna_3673705_3674793	-1000	1000
rxn02911_c0	(S)-3-Hydroxydodecanoyl-CoA hydro-lyase	cpd03116_c0 <=> cpd00001_c0 + cpd02060_c0	gp_wild_type_B6_2_dna_3756148_3754007 and gp_wild_type_B6_2_dna_3662003_3661233	-1000	1000
rxn02914_c0	3-Phosphoserine:2-oxoglutarate aminotransferase	cpd00024_c0 + cpd00738_c0 <=> cpd00023_c0 + cpd02069_c0	gp_wild_type_B6_2_dna_4174802_4173720	-1000	1000
rxn02922_c0	Trihexosylceramide N-acetylhexosaminohydrolase	cpd00832_c0 + cpd02885_c0 <-- cpd00001_c0 + cpd02088_c0	gp_wild_type_B6_2_dna_3746500_3745520	-1000	0
rxn02925_c0	L-Alanine:3-oxopropanoate aminotransferase	cpd00035_c0 + cpd00287_c0 <=> cpd00020_c0 + cpd02096_c0	gp_wild_type_B6_2_dna_770955_769615 or gp_wild_type_B6_2_dna_5528695_5527385 or gp_wild_type_B6_2_dna_3703088_3701751 or gp_wild_type_B6_2_dna_1436740_1437792 or gp_wild_type_B6_2_dna_3323413_3322355	-1000	1000
rxn02926_c0	L-3-amino-isobutanoate:2-oxoglutarate aminotransferase	cpd00024_c0 + cpd02096_c0 <=> cpd00023_c0 + cpd00287_c0	gp_wild_type_B6_2_dna_75645_76946 or gp_wild_type_B6_2_dna_1047662_1046430	-1000	1000
rxn02928_c0	2,3,4,5-Tetrahydrodipicolinate:NAD+ oxidoreductase	cpd00001_c0 + cpd00003_c0 + cpd02465_c0 <-- cpd00004_c0 + cpd00067_c0 + cpd21488_c0	gp_wild_type_B6_2_dna_4985446_4984646 or gp_wild_type_B6_2_dna_1738215_1739006	-1000	0
rxn02929_c0	2,3,4,5-Tetrahydrodipicolinate:NADP+ oxidoreductase	cpd00001_c0 + cpd00006_c0 + cpd02465_c0 <-- cpd00005_c0 + cpd00067_c0 + cpd21488_c0	gp_wild_type_B6_2_dna_4985446_4984646 or gp_wild_type_B6_2_dna_1738215_1739006	-1000	0
rxn02933_c0	(2S,3S)-3-hydroxy-2-methylbutanoyl-CoA:NAD+ oxidoreductase	cpd00003_c0 + cpd02691_c0 <=> cpd00004_c0 + cpd00067_c0 + cpd02124_c0	gp_wild_type_B6_2_dna_3665125_3664361	-1000	1000
rxn02934_c0	(2S,3S)-3-Hydroxy-2-methylbutanoyl-CoA hydro-liase	cpd02691_c0 <=> cpd00001_c0 + cpd02125_c0	gp_wild_type_B6_2_dna_3756148_3754007 and gp_wild_type_B6_2_dna_3662003_3661233	-1000	1000
rxn02936_c0	3-Phospho-D-erythronate hydro-lyase	cpd02132_c0 <=> cpd00001_c0 + cpd02645_c0	gp_wild_type_B6_2_dna_4375635_4374349	-1000	1000
rxn02939_c0	4-phospho-D-erythronate:NAD+ 2-oxidoreductase	cpd00003_c0 + cpd02147_c0 <=> cpd00004_c0 + cpd00067_c0 + cpd03606_c0	gp_wild_type_B6_2_dna_3776585_3775446	-1000	1000
rxn02944_c0	N2-succinyl-L-ornithine:2-oxoglutarate 5-aminotransferase	cpd00024_c0 + cpd02160_c0 <=> cpd00023_c0 + cpd03526_c0	gp_wild_type_B6_2_dna_2245800_2244604 or gp_wild_type_B6_2_dna_289811_290965 or gp_wild_type_B6_2_dna_75681_76943	-1000	1000
rxn02949_c0	(S)-3-Hydroxyisobutyryl-CoA hydro-lyase	cpd00001_c0 + cpd02187_c0 <=> cpd03572_c0	gp_wild_type_B6_2_dna_3756148_3754007 and gp_wild_type_B6_2_dna_3662003_3661233	-1000	1000
rxn02970_c0	2-Chloro-2,5-dihydro-5-oxofuran-2-acetate lyase (decyclizing)	cpd02753_c0 <=> cpd00067_c0 + cpd02254_c0	gp_wild_type_B6_2_dna_1444601_1445701	-1000	1000
rxn02971_c0	5-oxo-2,5-dihydrofuran-2-acetate delta3-delat2-isomerase	cpd02536_c0 <=> cpd02255_c0		-1000	1000
rxn02988_c0	glycerone phosphate:iminosuccinate alkyltransferase (cyclizing)	2.0 cpd00001_c0 + cpd00009_c0 + cpd02333_c0 <-- cpd00095_c0 + cpd03470_c0	gp_wild_type_B6_2_dna_2406261_2405206	-1000	0
rxn02990_c0	(S)-4-Amino-5-oxopentanoate:NADP+ 5-oxidoreductase	cpd00006_c0 + cpd00009_c0 + cpd02345_c0 <-- cpd00005_c0 + cpd03413_c0	gp_wild_type_B6_2_dna_5103775_5102522	-1000	0
rxn02996_c0	4-Hydroxyphenylethanol:NAD+ oxidoreductase	cpd00003_c0 + cpd03597_c0 <=> cpd00004_c0 + cpd00067_c0 + cpd02361_c0	gp_wild_type_B6_2_dna_2997800_2998891 or gp_wild_type_B6_2_dna_4371924_4370818	-1000	1000
rxn03004_c0	10-Formyltetrahydrofolate:5'-phosphoribosylglycinamide formyltransferase	cpd00201_c0 + cpd02394_c0 <=> cpd00067_c0 + cpd00087_c0 + cpd02678_c0	gp_wild_type_B6_2_dna_4326651_4327271	-1000	1000
rxn03017_c0	3beta-Hydroxysteroid:NADP+ oxidoreductase	cpd00006_c0 + cpd09234_c0 <=> cpd00005_c0 + cpd00067_c0 + cpd02435_c0	gp_wild_type_B6_2_dna_6144930_6143956	-1000	1000
rxn03024_c0	UDPglucuronate beta-D-glucuronosyltransferase(acceptor-unspecific)	cpd00144_c0 + cpd02677_c0 <=> cpd00014_c0 + cpd08018_c0		-1000	1000
rxn03025_c0	UDPglucuronate beta-D-glucuronosyltransferase(acceptor-unspecific)	cpd00144_c0 + cpd03144_c0 <=> cpd00014_c0 + cpd08014_c0		-1000	1000
rxn03026_c0	UDPglucuronate beta-D-glucuronosyltransferase(acceptor-unspecific)	cpd00144_c0 + cpd03147_c0 <=> cpd00014_c0 + cpd08013_c0		-1000	1000
rxn03034_c0	Homoisocitrate hydro-lyase	cpd03372_c0 <=> cpd00001_c0 + cpd02483_c0		-1000	1000
rxn03039_c0	1-(5'-Phosphoribosyl)-5-amino-4-imidazolecarboxamide:pyrophosphate phosphoribosyltransferase	cpd00012_c0 + cpd00067_c0 + cpd02851_c0 <-- cpd00103_c0 + cpd02506_c0	gp_wild_type_B6_2_dna_2068706_2069251	-1000	0
rxn03055_c0	5-carboxymethyl-2-hydroxymuconic-semialdehyde:NAD+ oxidoreductase	cpd00001_c0 + cpd00003_c0 + cpd02828_c0 <=> cpd00004_c0 + 2.0 cpd00067_c0 + cpd02572_c0	gp_wild_type_B6_2_dna_4565406_4566866 or gp_wild_type_B6_2_dna_1483040_1481622 or gp_wild_type_B6_2_dna_3321941_3320457 or gp_wild_type_B6_2_dna_5830657_5832135 or gp_wild_type_B6_2_dna_1432979_1434391 or gp_wild_type_B6_2_dna_5390418_5391887 or gp_wild_type_B6_2_dna_527504_525987 or gp_wild_type_B6_2_dna_1607333_1608850 or gp_wild_type_B6_2_dna_832808_834325 or gp_wild_type_B6_2_dna_74050_75489 …	-1000	1000
rxn03057_c0	5-Methylthio-5-deoxy-D-ribose-1-phosphate ketol-isomerase	cpd02574_c0 <=> cpd02791_c0	gp_wild_type_B6_2_dna_4179215_4178160	-1000	1000
rxn03060_c0	2-Hydroxybutane-1,2,3-tricarboxylate hydro-lyase	cpd01501_c0 <=> cpd00001_c0 + cpd02597_c0	gp_wild_type_B6_2_dna_3558276_3556795	-1000	1000
rxn03061_c0	(2S,3R)-3-Hydroxybutane-1,2,3-tricarboxylate hydro-lyase	cpd02799_c0 <=> cpd00001_c0 + cpd02597_c0	gp_wild_type_B6_2_dna_3778654_3781371 or gp_wild_type_B6_2_dna_3562384_3559796	-1000	1000
rxn03062_c0	3-Isopropylmalate:NAD+ oxidoreductase	cpd00003_c0 + cpd02693_c0 <=> cpd00004_c0 + cpd00067_c0 + cpd02605_c0	gp_wild_type_B6_2_dna_3961388_3960318	-1000	1000
rxn03064_c0	phosphoenolpyruvate:N-acetyl-D-mannosamine-6-phosphate C-(1-carboxyvinyl)transferase (phosphate-hydrolysing, 2-carboxy-2-oxoethyl-forming)	cpd00009_c0 + cpd03733_c0 <-- cpd00001_c0 + cpd00061_c0 + cpd00067_c0 + cpd02612_c0	gp_wild_type_B6_2_dna_3517149_3518789	-1000	0
rxn03068_c0	(R)-2,3-Dihydroxy-3-methylbutanoate:NADP+ oxidoreductase (isomerizing)	cpd00006_c0 + cpd02498_c0 <=> cpd00005_c0 + cpd00067_c0 + cpd02569_c0	gp_wild_type_B6_2_dna_4928222_4927209	-1000	1000
rxn03071_c0	L-1-Pyrroline-3-hydroxy-5-carboxylate:NAD+ oxidoreductase	2.0 cpd00001_c0 + cpd00003_c0 + cpd02625_c0 <=> cpd00004_c0 + cpd00067_c0 + cpd01974_c0	gp_wild_type_B6_2_dna_5248562_5252485 or gp_wild_type_B6_2_dna_1432994_1434397 or gp_wild_type_B6_2_dna_1627812_1626379 or gp_wild_type_B6_2_dna_5390418_5391887 or gp_wild_type_B6_2_dna_3116448_3117950 or gp_wild_type_B6_2_dna_74050_75489 or gp_wild_type_B6_2_dna_2545877_2547289 or gp_wild_type_B6_2_dna_4458672_4460093 or gp_wild_type_B6_2_dna_1483106_1481652 or gp_wild_type_B6_2_dna_5830657_5832…	-1000	1000
rxn03072_c0	L-1-Pyrroline-3-hydroxy-5-carboxylate:NADP+ oxidoreductase	2.0 cpd00001_c0 + cpd00006_c0 + cpd02625_c0 <=> cpd00005_c0 + cpd00067_c0 + cpd01974_c0	gp_wild_type_B6_2_dna_5248562_5252485 or gp_wild_type_B6_2_dna_1432994_1434397 or gp_wild_type_B6_2_dna_1627812_1626379 or gp_wild_type_B6_2_dna_5390418_5391887 or gp_wild_type_B6_2_dna_3116448_3117950 or gp_wild_type_B6_2_dna_74050_75489 or gp_wild_type_B6_2_dna_2545877_2547289 or gp_wild_type_B6_2_dna_4458672_4460093 or gp_wild_type_B6_2_dna_1483106_1481652 or gp_wild_type_B6_2_dna_5830657_5832…	-1000	1000
rxn03080_c0	5-amino-6-(D-ribitylamino)uracil butanedionetransferase	cpd02882_c0 + cpd11225_c0 <=> 2.0 cpd00001_c0 + cpd00009_c0 + cpd00067_c0 + cpd02656_c0	gp_wild_type_B6_2_dna_453951_454424	-1000	1000
rxn03085_c0	5,10-Methylenetetrahydromethanopterin:coenzyme-F420 oxidoreductase	cpd00792_c0 + cpd02679_c0 <=> cpd00649_c0 + cpd02737_c0	gp_wild_type_B6_2_dna_1342290_1341361	-1000	1000
rxn03087_c0	N-Succinyl-L-2,6-diaminoheptanedioate:2-oxoglutarate amino-transferase	cpd00024_c0 + cpd02698_c0 <=> cpd00023_c0 + cpd02724_c0	gp_wild_type_B6_2_dna_2245818_2244610 or gp_wild_type_B6_2_dna_289880_290998 or gp_wild_type_B6_2_dna_75681_76943	-1000	1000
rxn03097_c0	2-Hydroxy-2-hydropyrone-4,6-dicarboxylate lyase (decyclizing)	cpd03183_c0 <-- cpd02734_c0	gp_wild_type_B6_2_dna_1444601_1445701	-1000	0
rxn03106_c0	3alpha,7alpha-Dihydroxy-5beta-cholestan-26-al:NAD+ oxidoreductase	cpd00001_c0 + cpd00003_c0 + cpd03228_c0 <=> cpd00004_c0 + 2.0 cpd00067_c0 + cpd02773_c0	gp_wild_type_B6_2_dna_832808_834325 or gp_wild_type_B6_2_dna_1607333_1608850 or gp_wild_type_B6_2_dna_527504_525987 or gp_wild_type_B6_2_dna_3116472_3117956 or gp_wild_type_B6_2_dna_1483055_1481625 or gp_wild_type_B6_2_dna_5830657_5832135 or gp_wild_type_B6_2_dna_5457809_5459230 or gp_wild_type_B6_2_dna_5390418_5391887 or gp_wild_type_B6_2_dna_3321941_3320457 or gp_wild_type_B6_2_dna_4458672_4460…	-1000	1000
rxn03135_c0	R04558	cpd00023_c0 + 2.0 cpd00067_c0 + cpd02843_c0 + cpd02851_c0 <=> cpd00053_c0 + cpd02991_c0	gp_wild_type_B6_2_dna_186855_187622 and gp_wild_type_B6_2_dna_185180_185803	-1000	1000
rxn03136_c0	1-(5'-Phosphoribosyl)-5-amino-4-(N-succinocarboxamide)-imidazole AMP-lyase	cpd02921_c0 <=> cpd00067_c0 + cpd00106_c0 + cpd02851_c0	gp_wild_type_B6_2_dna_1148723_1147356	-1000	1000
rxn03137_c0	10-Formyltetrahydrofolate:5'-phosphoribosyl-5-amino-4-imidazolecarboxamide formyltransferase	cpd00201_c0 + cpd02851_c0 <=> cpd00087_c0 + cpd02884_c0	gp_wild_type_B6_2_dna_5112517_5114097	-1000	1000
rxn03146_c0	UDP-3-O-[(3R)-3-hydroxymyristoyl]-N-acetylglucosamine amidohydrolase	cpd00001_c0 + cpd02886_c0 <=> cpd00029_c0 + cpd03584_c0	gp_wild_type_B6_2_dna_4747443_4746541	-1000	1000
rxn03159_c0	UDP-2,3-bis(3-hydroxytetradecanoyl)glucosamine:2,3-bis-(3-hydroxytetradecanoyl)-alpha-D-glucosaminyl-1-phosphate 2,3-bis(3-hydroxytetradecanoyl)-glucosaminyltransferase	cpd02835_c0 + cpd02930_c0 <=> cpd00014_c0 + cpd03002_c0	gp_wild_type_B6_2_dna_4386503_4385379	-1000	1000
rxn03174_c0	2-Amino-4-hydroxy-6-(erythro-1,2,3-trihydroxypropyl) dihydropteridine triphosphate hydrolase	cpd00001_c0 + cpd02978_c0 <-- cpd03666_c0	gp_wild_type_B6_2_dna_3398435_3397911 or gp_wild_type_B6_2_dna_4102835_4103353	-1000	0
rxn03175_c0	N-(5'-Phospho-D-ribosylformimino)-5-amino-1- (5''-phospho-D-ribosyl)-4-imidazolecarboxamide ketol-isomerase	cpd00067_c0 + cpd02979_c0 <=> cpd02991_c0	gp_wild_type_B6_2_dna_186107_186841	-1000	1000
rxn03194_c0	(S)-2-Aceto-2-hydroxybutanoate pyruvate-lyase (carboxylating)	cpd00094_c0 + cpd03049_c0 <=> cpd00056_c0 + cpd00498_c0	( gp_wild_type_B6_2_dna_4930496_4928781 or gp_wild_type_B6_2_dna_2124194_2125963 or gp_wild_type_B6_2_dna_2490739_2488985 ) and gp_wild_type_B6_2_dna_4928770_4928288 and ( gp_wild_type_B6_2_dna_2527206_2525593 or gp_wild_type_B6_2_dna_1960179_1961792 )	-1000	1000
rxn03200_c0	Estriol:NAD+ 17-oxidoreductase	cpd00003_c0 + cpd03061_c0 <=> cpd00004_c0 + cpd00067_c0 + cpd03145_c0	gp_wild_type_B6_2_dna_3003653_3002868	-1000	1000
rxn03201_c0	Estriol:NADP+ 17-oxidoreductase	cpd00006_c0 + cpd03061_c0 <=> cpd00005_c0 + cpd00067_c0 + cpd03145_c0	gp_wild_type_B6_2_dna_3003653_3002868	-1000	1000
rxn03202_c0	UDPglucuronate beta-D-glucuronosyltransferase(acceptor-unspecific)	cpd00144_c0 + cpd03061_c0 <=> cpd00014_c0 + cpd03278_c0		-1000	1000
rxn03234_c0	4-aminoimidazole aminohydrolase	cpd00001_c0 + cpd03106_c0 <=> cpd00013_c0 + cpd00067_c0 + cpd03703_c0		-1000	1000
rxn03236_c0	4a-hydroxytetrahydrobiopterin hydro-lyase	cpd03897_c0 <=> cpd00001_c0 + cpd00231_c0	gp_wild_type_B6_2_dna_2256227_2256580	-1000	1000
rxn03239_c0	(S)-3-Hydroxyhexadecanoyl-CoA:NAD+ oxidoreductase	cpd00003_c0 + cpd03113_c0 <=> cpd00004_c0 + cpd00067_c0 + cpd03114_c0	gp_wild_type_B6_2_dna_3756148_3754007 and gp_wild_type_B6_2_dna_1391625_1390792	-1000	1000
rxn03240_c0	(S)-3-Hydroxyhexadecanoyl-CoA hydro-lyase	cpd03113_c0 <=> cpd00001_c0 + cpd03126_c0	gp_wild_type_B6_2_dna_3756148_3754007 and gp_wild_type_B6_2_dna_3662003_3661233	-1000	1000
rxn03241_c0	(S)-3-Hydroxytetradecanoyl-CoA hydro-lyase	cpd03115_c0 <=> cpd00001_c0 + cpd03127_c0	gp_wild_type_B6_2_dna_3756148_3754007 and gp_wild_type_B6_2_dna_3662003_3661233	-1000	1000
rxn03242_c0	(S)-3-hydroxydodecanoyl-CoA:NAD+ oxidoreductase	cpd00003_c0 + cpd03116_c0 <=> cpd00004_c0 + cpd00067_c0 + cpd03117_c0	gp_wild_type_B6_2_dna_3756148_3754007 and gp_wild_type_B6_2_dna_1391625_1390792	-1000	1000
rxn03243_c0	Decanoyl-CoA:acetyl-CoA C-acyltransferase	cpd00022_c0 + cpd03128_c0 <=> cpd00010_c0 + cpd03117_c0	gp_wild_type_B6_2_dna_3753969_3752797 or gp_wild_type_B6_2_dna_4868191_4869357 or gp_wild_type_B6_2_dna_1392823_1391660 or gp_wild_type_B6_2_dna_3664325_3663159 or gp_wild_type_B6_2_dna_2730713_2729520 or gp_wild_type_B6_2_dna_785997_784729 or gp_wild_type_B6_2_dna_4708057_4706855 or gp_wild_type_B6_2_dna_3864016_3862838	-1000	1000
rxn03244_c0	(S)-hydroxydecanoyl-CoA:NAD+ oxidoreductase	cpd00003_c0 + cpd03118_c0 <=> cpd00004_c0 + cpd00067_c0 + cpd03119_c0	gp_wild_type_B6_2_dna_3756148_3754007 and gp_wild_type_B6_2_dna_1391625_1390792	-1000	1000
rxn03245_c0	(S)-Hydroxydecanoyl-CoA hydro-lyase	cpd03118_c0 <=> cpd00001_c0 + cpd03129_c0	gp_wild_type_B6_2_dna_3756148_3754007 and gp_wild_type_B6_2_dna_3662003_3661233	-1000	1000
rxn03246_c0	(S)-hydroxyoctanoyl-CoA:NAD+ oxidoreductase	cpd00003_c0 + cpd03120_c0 <=> cpd00004_c0 + cpd00067_c0 + cpd03121_c0	gp_wild_type_B6_2_dna_3756148_3754007 and gp_wild_type_B6_2_dna_1391625_1390792	-1000	1000
rxn03247_c0	(S)-Hydroxyoctanoyl-CoA hydro-lyase	cpd03120_c0 <=> cpd00001_c0 + cpd03130_c0	gp_wild_type_B6_2_dna_3756148_3754007 and gp_wild_type_B6_2_dna_3662003_3661233	-1000	1000
rxn03248_c0	Hexanoyl-CoA:acetyl-CoA C-acyltransferase	cpd00022_c0 + cpd03124_c0 <=> cpd00010_c0 + cpd03121_c0	gp_wild_type_B6_2_dna_3753969_3752797 or gp_wild_type_B6_2_dna_4868191_4869357 or gp_wild_type_B6_2_dna_1392823_1391660 or gp_wild_type_B6_2_dna_3664325_3663159 or gp_wild_type_B6_2_dna_2730713_2729520 or gp_wild_type_B6_2_dna_785997_784729 or gp_wild_type_B6_2_dna_4708057_4706855 or gp_wild_type_B6_2_dna_3864016_3862838	-1000	1000
rxn03249_c0	(S)-hydroxyhexanoyl-CoA:NAD+ oxidoreductase	cpd00003_c0 + cpd03122_c0 <=> cpd00004_c0 + cpd00067_c0 + cpd03123_c0	gp_wild_type_B6_2_dna_3756148_3754007 and gp_wild_type_B6_2_dna_1391625_1390792	-1000	1000
rxn03250_c0	(S)-Hydroxyhexanoyl-CoA hydro-lyase	cpd03122_c0 <=> cpd00001_c0 + cpd03125_c0	gp_wild_type_B6_2_dna_3756148_3754007 and gp_wild_type_B6_2_dna_3662003_3661233	-1000	1000
rxn03251_c0	Hexanoyl-CoA:(acceptor) 2,3-oxidoreductase	cpd00015_c0 + cpd00067_c0 + cpd03124_c0 <=> cpd00982_c0 + cpd03125_c0	gp_wild_type_B6_2_dna_286465_288240 or gp_wild_type_B6_2_dna_5254055_5255830 or gp_wild_type_B6_2_dna_282949_284739 or gp_wild_type_B6_2_dna_3215874_3217640 or gp_wild_type_B6_2_dna_3867437_3865674 or gp_wild_type_B6_2_dna_1976559_1977959	-1000	1000
rxn03252_c0	trans-Dec-2-enoyl-CoA reductase	cpd00006_c0 + cpd03128_c0 <-- cpd00005_c0 + cpd00067_c0 + cpd03129_c0	gp_wild_type_B6_2_dna_3663138_3662020 or gp_wild_type_B6_2_dna_3150378_3151505	-1000	0
rxn03253_c0	Decanoyl-CoA:(acceptor) 2,3-oxidoreductase	cpd00015_c0 + cpd00067_c0 + cpd03128_c0 <=> cpd00982_c0 + cpd03129_c0	gp_wild_type_B6_2_dna_286465_288240 or gp_wild_type_B6_2_dna_5254055_5255830 or gp_wild_type_B6_2_dna_282949_284739 or gp_wild_type_B6_2_dna_3215874_3217640 or gp_wild_type_B6_2_dna_3867437_3865674 or gp_wild_type_B6_2_dna_1976559_1977959	-1000	1000
rxn03254_c0	cis,cis-3,6-Dodecadienoyl-CoA delta3-cis-delta2-trans-isomerase	cpd03132_c0 <=> cpd03131_c0	gp_wild_type_B6_2_dna_3756148_3754007	-1000	1000
rxn03263_c0	Selenomethionine methanethiol-lyase (deaminating)	cpd00001_c0 + cpd03163_c0 <=> cpd00013_c0 + cpd00094_c0 + cpd03401_c0	gp_wild_type_B6_2_dna_2367310_2366174 or gp_wild_type_B6_2_dna_4783732_4782542 or gp_wild_type_B6_2_dna_2601992_2600946 or gp_wild_type_B6_2_dna_3946867_3945725 or gp_wild_type_B6_2_dna_3388740_3390017	-1000	1000
rxn03269_c0	dTDP-6-deoxy-L-mannose:NADP+ 4-oxidoreductase	cpd00006_c0 + cpd03192_c0 <=> cpd00005_c0 + cpd00067_c0 + cpd03171_c0	gp_wild_type_B6_2_dna_4150249_4151124	-1000	1000
rxn03272_c0	4-Carboxy-4-hydroxy-2-oxoadipate hydro-lyase	cpd02544_c0 <=> cpd00001_c0 + cpd03178_c0	gp_wild_type_B6_2_dna_4551246_4552025 or gp_wild_type_B6_2_dna_4567743_4568519	-1000	1000
rxn03282_c0	R04805	cpd00003_c0 + cpd03227_c0 <=> cpd00004_c0 + cpd00067_c0 + cpd03228_c0	gp_wild_type_B6_2_dna_4371924_4370818	-1000	1000
rxn03287_c0	3alpha,7alpha,24-trihydroxy-5beta-cholestanoyl-CoA:NAD+ oxidoreductase	cpd00003_c0 + cpd03231_c0 <=> cpd00004_c0 + cpd00067_c0 + cpd03232_c0	gp_wild_type_B6_2_dna_3756148_3754007 and gp_wild_type_B6_2_dna_1391625_1390792	-1000	1000
rxn03288_c0	acetyl-CoA C-acyltransferase, putative / 3-ketoacyl-CoA thiolase, putative	cpd00086_c0 + cpd03242_c0 <-- cpd00010_c0 + cpd03232_c0	gp_wild_type_B6_2_dna_3753969_3752797 or gp_wild_type_B6_2_dna_4868191_4869357 or gp_wild_type_B6_2_dna_1392823_1391660 or gp_wild_type_B6_2_dna_3664325_3663159 or gp_wild_type_B6_2_dna_2730713_2729520 or gp_wild_type_B6_2_dna_785997_784729 or gp_wild_type_B6_2_dna_4708057_4706855 or gp_wild_type_B6_2_dna_3864016_3862838	-1000	0
rxn03289_c0	3alpha,7alpha,12alpha,24-tetrahydroxy-5beta-cholestanoyl-CoA:NAD+ oxidoreductase	cpd00003_c0 + cpd03233_c0 <=> cpd00004_c0 + cpd00067_c0 + cpd03248_c0	gp_wild_type_B6_2_dna_3756148_3754007 and gp_wild_type_B6_2_dna_1391625_1390792	-1000	1000
rxn03292_c0	3alpha,7alpha-Dihydroxy-5beta-cholestane:NAD+ oxidoreductase (B-specific)	cpd00003_c0 + cpd03235_c0 <=> cpd00004_c0 + cpd00067_c0 + cpd03234_c0	gp_wild_type_B6_2_dna_3523716_3524516	-1000	1000
rxn03293_c0	3alpha,7alpha-Dihydroxy-5beta-cholestane:NADP+ oxidoreductase (B-specific)	cpd00006_c0 + cpd03235_c0 <=> cpd00005_c0 + cpd00067_c0 + cpd03234_c0	gp_wild_type_B6_2_dna_3523716_3524516	-1000	1000
rxn03295_c0	3alpha,7alpha,12alpha-Trihydroxy-5beta-cholestane:NAD+ oxidoreductase (B-specific)	cpd00003_c0 + cpd03237_c0 <=> cpd00004_c0 + cpd00067_c0 + cpd03236_c0	gp_wild_type_B6_2_dna_3523716_3524516	-1000	1000
rxn03296_c0	3alpha,7alpha,12alpha-Trihydroxy-5beta-cholestane:NADP+ oxidoreductase (B-specific)	cpd00006_c0 + cpd03237_c0 <=> cpd00005_c0 + cpd00067_c0 + cpd03236_c0	gp_wild_type_B6_2_dna_3523716_3524516	-1000	1000
rxn03333_c0	3,4-dihydroxyphenylethyleneglycol:NAD+ oxidoreductase	cpd00003_c0 + cpd03306_c0 <=> cpd00004_c0 + cpd00067_c0 + cpd03307_c0	gp_wild_type_B6_2_dna_4371924_4370818	-1000	1000
rxn03335_c0	3,4-Dihydroxymandelaldehyde:NAD+ oxidoreductase	cpd00001_c0 + cpd00003_c0 + cpd03307_c0 <=> cpd00004_c0 + 2.0 cpd00067_c0 + cpd03310_c0	gp_wild_type_B6_2_dna_832808_834325 or gp_wild_type_B6_2_dna_1607333_1608850 or gp_wild_type_B6_2_dna_527504_525987 or gp_wild_type_B6_2_dna_3321947_3320457 or gp_wild_type_B6_2_dna_3116472_3117956 or gp_wild_type_B6_2_dna_1483055_1481625 or gp_wild_type_B6_2_dna_5830657_5832135 or gp_wild_type_B6_2_dna_5457809_5459230 or gp_wild_type_B6_2_dna_5390418_5391887 or gp_wild_type_B6_2_dna_4458672_4460…	-1000	1000
rxn03336_c0	3,4-Dihydroxymandelaldehyde:NADP+ oxidoreductase	cpd00001_c0 + cpd00006_c0 + cpd03307_c0 <=> cpd00005_c0 + 2.0 cpd00067_c0 + cpd03310_c0	gp_wild_type_B6_2_dna_5830657_5832135 or gp_wild_type_B6_2_dna_3321947_3320457 or gp_wild_type_B6_2_dna_3116529_3117962 or gp_wild_type_B6_2_dna_1483091_1481640 or gp_wild_type_B6_2_dna_4565406_4566866 or gp_wild_type_B6_2_dna_5390418_5391887 or gp_wild_type_B6_2_dna_1607333_1608850 or gp_wild_type_B6_2_dna_832808_834325 or gp_wild_type_B6_2_dna_527504_525987 or gp_wild_type_B6_2_dna_4458672_4460…	-1000	1000
rxn03340_c0	3-Methoxy-4-hydroxyphenylacetaldehyde:NAD+ oxidoreductase	cpd00001_c0 + cpd00003_c0 + cpd03311_c0 <=> cpd00004_c0 + 2.0 cpd00067_c0 + cpd03312_c0	gp_wild_type_B6_2_dna_5830657_5832135 or gp_wild_type_B6_2_dna_3321947_3320457 or gp_wild_type_B6_2_dna_3116529_3117962 or gp_wild_type_B6_2_dna_1483091_1481640 or gp_wild_type_B6_2_dna_4565406_4566866 or gp_wild_type_B6_2_dna_5390418_5391887 or gp_wild_type_B6_2_dna_1607333_1608850 or gp_wild_type_B6_2_dna_832808_834325 or gp_wild_type_B6_2_dna_527504_525987 or gp_wild_type_B6_2_dna_4458672_4460…	-1000	1000
rxn03341_c0	3-Methoxy-4-hydroxyphenylacetaldehyde:NADP+ oxidoreductase	cpd00001_c0 + cpd00006_c0 + cpd03311_c0 <=> cpd00005_c0 + 2.0 cpd00067_c0 + cpd03312_c0	gp_wild_type_B6_2_dna_5830657_5832135 or gp_wild_type_B6_2_dna_3321947_3320457 or gp_wild_type_B6_2_dna_3116529_3117962 or gp_wild_type_B6_2_dna_1483091_1481640 or gp_wild_type_B6_2_dna_4565406_4566866 or gp_wild_type_B6_2_dna_5390418_5391887 or gp_wild_type_B6_2_dna_1607333_1608850 or gp_wild_type_B6_2_dna_832808_834325 or gp_wild_type_B6_2_dna_527504_525987 or gp_wild_type_B6_2_dna_4458672_4460…	-1000	1000
rxn03343_c0	3-Methoxy-4-hydroxyphenylglycolaldehyde:NAD+ oxidoreductase	cpd00001_c0 + cpd00003_c0 + cpd03313_c0 <=> cpd00004_c0 + 2.0 cpd00067_c0 + cpd03314_c0	gp_wild_type_B6_2_dna_832808_834325 or gp_wild_type_B6_2_dna_1607333_1608850 or gp_wild_type_B6_2_dna_527504_525987 or gp_wild_type_B6_2_dna_3321947_3320457 or gp_wild_type_B6_2_dna_3116472_3117956 or gp_wild_type_B6_2_dna_1483055_1481625 or gp_wild_type_B6_2_dna_5830657_5832135 or gp_wild_type_B6_2_dna_5457809_5459230 or gp_wild_type_B6_2_dna_5390418_5391887 or gp_wild_type_B6_2_dna_4458672_4460…	-1000	1000
rxn03344_c0	3-Methoxy-4-hydroxyphenylglycolaldehyde:NADP+ oxidoreductase	cpd00001_c0 + cpd00006_c0 + cpd03313_c0 <=> cpd00005_c0 + 2.0 cpd00067_c0 + cpd03314_c0	gp_wild_type_B6_2_dna_5830657_5832135 or gp_wild_type_B6_2_dna_3321947_3320457 or gp_wild_type_B6_2_dna_3116529_3117962 or gp_wild_type_B6_2_dna_1483091_1481640 or gp_wild_type_B6_2_dna_4565406_4566866 or gp_wild_type_B6_2_dna_5390418_5391887 or gp_wild_type_B6_2_dna_1607333_1608850 or gp_wild_type_B6_2_dna_832808_834325 or gp_wild_type_B6_2_dna_527504_525987 or gp_wild_type_B6_2_dna_4458672_4460…	-1000	1000
rxn03354_c0	5-Hydroxyindoleacetaldehyde:NAD+ oxidoreductase	cpd00001_c0 + cpd00003_c0 + cpd03345_c0 <=> cpd00004_c0 + 2.0 cpd00067_c0 + cpd03346_c0	gp_wild_type_B6_2_dna_832808_834325 or gp_wild_type_B6_2_dna_1607333_1608850 or gp_wild_type_B6_2_dna_527504_525987 or gp_wild_type_B6_2_dna_3116472_3117956 or gp_wild_type_B6_2_dna_1483055_1481625 or gp_wild_type_B6_2_dna_5830657_5832135 or gp_wild_type_B6_2_dna_5457809_5459230 or gp_wild_type_B6_2_dna_5390418_5391887 or gp_wild_type_B6_2_dna_3321941_3320457 or gp_wild_type_B6_2_dna_4458672_4460…	-1000	1000
rxn03356_c0	S-Adenosyl-L-methionine:N-acetylserotonin O-methyltransferase	cpd00017_c0 + cpd03346_c0 <=> cpd00019_c0 + cpd00067_c0 + cpd03371_c0	gp_wild_type_B6_2_dna_5464233_5465402	-1000	1000
rxn03360_c0	5-Hydroxykynurenamine decarboxy-lyase	cpd00011_c0 + cpd03349_c0 <-- cpd00067_c0 + cpd03362_c0	gp_wild_type_B6_2_dna_3363555_3362224	-1000	0
rxn03374_c0	Selenocystathionine Lysteine-lyase (deaminating)	cpd00001_c0 + cpd03398_c0 <=> cpd00013_c0 + cpd00094_c0 + cpd03389_c0	gp_wild_type_B6_2_dna_2367310_2366174 or gp_wild_type_B6_2_dna_4783732_4782542 or gp_wild_type_B6_2_dna_2601992_2600946 or gp_wild_type_B6_2_dna_3946867_3945725 or gp_wild_type_B6_2_dna_3388740_3390017	-1000	1000
rxn03378_c0	Se-Adenosylselenohomocysteine hydrolase	cpd00001_c0 + cpd03393_c0 <=> cpd00182_c0 + cpd03397_c0	gp_wild_type_B6_2_dna_5286584_5287990	-1000	1000
rxn03382_c0	O-Acetylhomoserine succinate-lyase (adding cysteine)	cpd03389_c0 + cpd03399_c0 <=> cpd00029_c0 + cpd00067_c0 + cpd03398_c0	gp_wild_type_B6_2_dna_2367331_2366174 or gp_wild_type_B6_2_dna_4783732_4782542 or gp_wild_type_B6_2_dna_2602097_2600946 or gp_wild_type_B6_2_dna_3946888_3945722	-1000	1000
rxn03383_c0	O4-succinyl-L-homoserine:L-selenocysteine Se-(3-amino-3-carboxypropyl)transferase	cpd03389_c0 + cpd03400_c0 <=> cpd00036_c0 + cpd00067_c0 + cpd03398_c0	gp_wild_type_B6_2_dna_2367331_2366174 or gp_wild_type_B6_2_dna_4783732_4782542 or gp_wild_type_B6_2_dna_2602097_2600946 or gp_wild_type_B6_2_dna_3946888_3945722	-1000	1000
rxn03395_c0	S-adenosyl-L-methionine:3-(all-trans-octaprenyl)benzene-1,2-diol 2-O-methyltransferase	cpd00017_c0 + cpd03445_c0 <=> cpd00019_c0 + cpd00067_c0 + cpd03446_c0	gp_wild_type_B6_2_dna_4179323_4180021	-1000	1000
rxn03400_c0	3-Methylimidazole acetaldehyde:NAD+ oxidoreductase	cpd00001_c0 + cpd00003_c0 + cpd03458_c0 <=> cpd00004_c0 + 2.0 cpd00067_c0 + cpd03459_c0	gp_wild_type_B6_2_dna_5830657_5832135 or gp_wild_type_B6_2_dna_3321947_3320457 or gp_wild_type_B6_2_dna_3116529_3117962 or gp_wild_type_B6_2_dna_1483091_1481640 or gp_wild_type_B6_2_dna_4565406_4566866 or gp_wild_type_B6_2_dna_5390418_5391887 or gp_wild_type_B6_2_dna_1607333_1608850 or gp_wild_type_B6_2_dna_832808_834325 or gp_wild_type_B6_2_dna_527504_525987 or gp_wild_type_B6_2_dna_4458672_4460…	-1000	1000
rxn03408_c0	UDP-N-acetyl-D-glucosamine:undecaprenyl-diphospho-N-acetylmuramoyl-L-alanyl-gamma-D-glutamyl-meso-2,6-diaminopimeloyl-D-alanyl-D-alanine 4-beta-N-acetylglucosaminlytransferase	cpd00037_c0 + cpd03494_c0 <=> cpd00014_c0 + cpd03495_c0	gp_wild_type_B6_2_dna_4754415_4753357	-1000	1000
rxn03419_c0	formamidopyrimidine nucleoside triphosphate amidohydrolase	cpd00001_c0 + cpd03518_c0 <=> cpd00047_c0 + cpd00067_c0 + cpd03519_c0	gp_wild_type_B6_2_dna_3398435_3397911 or gp_wild_type_B6_2_dna_4102835_4103353	-1000	1000
rxn03421_c0	2,5-Diaminopyrimidine nucleoside triphosphate mutase	cpd03519_c0 <=> cpd03666_c0	gp_wild_type_B6_2_dna_3398435_3397911 or gp_wild_type_B6_2_dna_4102835_4103353	-1000	1000
rxn03422_c0	N-succinyl-L-glutamate 5-semialdehyde:NAD+ oxidoreductase	cpd00001_c0 + cpd00003_c0 + cpd03526_c0 <=> cpd00004_c0 + 2.0 cpd00067_c0 + cpd03525_c0	gp_wild_type_B6_2_dna_2242323_2240863 or gp_wild_type_B6_2_dna_74050_75489 or gp_wild_type_B6_2_dna_1627830_1626397	-1000	1000
rxn03423_c0	N4-Acetylaminobutanal:NAD+ oxidoreductase	cpd00001_c0 + cpd00003_c0 + cpd03529_c0 <=> cpd00004_c0 + 2.0 cpd00067_c0 + cpd01889_c0	gp_wild_type_B6_2_dna_832808_834325 or gp_wild_type_B6_2_dna_1607333_1608850 or gp_wild_type_B6_2_dna_527504_525987 or gp_wild_type_B6_2_dna_3116472_3117956 or gp_wild_type_B6_2_dna_1483055_1481625 or gp_wild_type_B6_2_dna_5830657_5832135 or gp_wild_type_B6_2_dna_5457809_5459230 or gp_wild_type_B6_2_dna_5390418_5391887 or gp_wild_type_B6_2_dna_3321941_3320457 or gp_wild_type_B6_2_dna_4458672_4460…	-1000	1000
rxn03424_c0	L-erythro-4-Hydroxyglutamate:NAD+ oxidoreductase	cpd00004_c0 + 2.0 cpd00067_c0 + cpd01974_c0 <=> cpd00001_c0 + cpd00003_c0 + cpd03530_c0	gp_wild_type_B6_2_dna_5248562_5252485 or gp_wild_type_B6_2_dna_1432994_1434397 or gp_wild_type_B6_2_dna_1627812_1626379 or gp_wild_type_B6_2_dna_5390418_5391887 or gp_wild_type_B6_2_dna_3116448_3117950 or gp_wild_type_B6_2_dna_74050_75489 or gp_wild_type_B6_2_dna_2545877_2547289 or gp_wild_type_B6_2_dna_4458672_4460093 or gp_wild_type_B6_2_dna_1483106_1481652 or gp_wild_type_B6_2_dna_5830657_5832…	-1000	1000
rxn03435_c0	(R)-2,3-Dihydroxy-3-methylpentanoate:NADP+ oxidoreductase (isomerizing)	cpd00006_c0 + cpd02535_c0 <=> cpd00005_c0 + cpd00067_c0 + cpd10162_c0	gp_wild_type_B6_2_dna_4928222_4927209	-1000	1000
rxn03436_c0	(S)-2-Aceto-2-hydroxybutanoate:NADP+ oxidoreductase (isomerizing)	cpd00498_c0 <=> cpd10162_c0	gp_wild_type_B6_2_dna_4928222_4927209	-1000	1000
rxn03445_c0	O-Phospho-4-hydroxy-L-threonine:2-oxoglutarate aminotransferase	cpd00024_c0 + cpd03607_c0 <=> cpd00023_c0 + cpd03606_c0	gp_wild_type_B6_2_dna_4174802_4173720	-1000	1000
rxn03446_c0	O-Phospho-4-hydroxy-L-threonine phospho-lyase (adding water)	cpd00001_c0 + cpd03607_c0 <=> cpd00009_c0 + cpd03608_c0	gp_wild_type_B6_2_dna_4469448_4468138	-1000	1000
rxn03455_c0	6-oxohexanoate:NADP oxidoreductase	cpd00001_c0 + cpd00006_c0 + cpd03640_c0 <=> cpd00005_c0 + 2.0 cpd00067_c0 + cpd03642_c0	gp_wild_type_B6_2_dna_2378962_2380500 or gp_wild_type_B6_2_dna_3326225_3327802 or gp_wild_type_B6_2_dna_3280003_3281580 or gp_wild_type_B6_2_dna_74044_75483 or gp_wild_type_B6_2_dna_1351795_1350509 or gp_wild_type_B6_2_dna_883310_884758 or gp_wild_type_B6_2_dna_5390418_5391887 or gp_wild_type_B6_2_dna_3116502_3117956 or gp_wild_type_B6_2_dna_1483091_1481640 or gp_wild_type_B6_2_dna_5830657_583213…	-1000	1000
rxn03491_c0	S-Adenosyl-L-methionine:1-precorrin-6Y C5,15-methyltransferase (C-12-decarboxylating)	2.0 cpd00017_c0 + cpd03760_c0 <=> cpd00011_c0 + 2.0 cpd00019_c0 + 2.0 cpd00067_c0 + cpd03835_c0	gp_wild_type_B6_2_dna_5125951_5127135	-1000	1000
rxn03492_c0	precorrin-6Y:NADP+ oxidoreductase	cpd00006_c0 + cpd03760_c0 <=> cpd00005_c0 + cpd00067_c0 + cpd03761_c0		-1000	1000
rxn03501_c0	1-Carboxyvinyl carboxyphosphonate phosphorylmutase (decarboxylating)	cpd00067_c0 + cpd03803_c0 <=> cpd00011_c0 + cpd03804_c0	gp_wild_type_B6_2_dna_3564603_3563731	-1000	1000
rxn03512_c0	Precorrin 8X 11,12-methylmutase	3.0 cpd00067_c0 + cpd03835_c0 <=> cpd03832_c0	gp_wild_type_B6_2_dna_522113_521556 or gp_wild_type_B6_2_dna_5124373_5123816	-1000	1000
rxn03513_c0	S-adenosyl-L-methionine:precorrin-3B C17-methyltransferase	cpd00017_c0 + cpd03833_c0 <=> cpd00019_c0 + 2.0 cpd00067_c0 + cpd03834_c0	gp_wild_type_B6_2_dna_519832_519074 or gp_wild_type_B6_2_dna_5122093_5121347	-1000	1000
rxn03514_c0	S-adenosyl-L-methionine:precorrin-4 C11 methyltransferase	cpd00017_c0 + cpd03834_c0 <=> cpd00019_c0 + cpd00067_c0 + cpd03839_c0	gp_wild_type_B6_2_dna_1910382_1909642	-1000	1000
rxn03524_c0	Mercaptoethanol:cyanide sulfurtransferase	cpd00150_c0 + cpd00688_c0 <=> cpd00067_c0 + cpd00363_c0 + cpd01211_c0	gp_wild_type_B6_2_dna_5456917_5456117	-1000	1000
rxn03534_c0	R05219	cpd00001_c0 + cpd00017_c0 + cpd03839_c0 <-- cpd00019_c0 + cpd00029_c0 + 2.0 cpd00067_c0 + cpd03761_c0	gp_wild_type_B6_2_dna_1382229_1382969	-1000	0
rxn03535_c0	ATP:cob(I)yrinic acid-a,c-diamide Cobeta-adenosyltransferase	cpd00002_c0 + cpd03915_c0 <=> cpd00421_c0 + cpd03916_c0	gp_wild_type_B6_2_dna_4320166_4319558	-1000	1000
rxn03537_c0	R05222	cpd00038_c0 + cpd03919_c0 <=> cpd00012_c0 + cpd03920_c0		-1000	1000
rxn03538_c0	R05223	cpd03423_c0 + cpd03920_c0 <=> cpd00067_c0 + cpd00126_c0 + cpd00166_c0	gp_wild_type_B6_2_dna_4312135_4311470	-1000	1000
rxn03542_c0	hydrogenobyrinic-acid-a,c-diamide:cobalt cobalt-ligase (ADP-forming)	cpd00001_c0 + cpd00002_c0 + cpd00149_c0 + cpd03913_c0 <=> cpd00008_c0 + cpd00009_c0 + 5.0 cpd00067_c0 + cpd03914_c0	gp_wild_type_B6_2_dna_3164323_3160565 and gp_wild_type_B6_2_dna_3887066_3888022	-1000	1000
rxn03545_c0	R05230	cpd00146_c0 + cpd01995_c0 <=> cpd00009_c0 + cpd03975_c0	gp_wild_type_B6_2_dna_5245586_5243865	-1000	1000
rxn03546_c0	6-Hydroxyhexanoate:NADP+ oxidoreductase	cpd00006_c0 + cpd03641_c0 <=> cpd00005_c0 + cpd00067_c0 + cpd03640_c0	gp_wild_type_B6_2_dna_3452283_3451279	-1000	1000
rxn03547_c0	p-cumic alcohol:NAD+ oxidoreductase	cpd00003_c0 + cpd03983_c0 <=> cpd00004_c0 + cpd00067_c0 + cpd03984_c0	gp_wild_type_B6_2_dna_2997800_2998891	-1000	1000
rxn03550_c0	p-cumic aldehyde:NAD+ oxidoreductase	cpd00001_c0 + cpd00003_c0 + cpd03984_c0 <=> cpd00004_c0 + 2.0 cpd00067_c0 + cpd03985_c0	gp_wild_type_B6_2_dna_3116502_3117956 or gp_wild_type_B6_2_dna_1483106_1481652 or gp_wild_type_B6_2_dna_5830657_5832135 or gp_wild_type_B6_2_dna_3321941_3320457 or gp_wild_type_B6_2_dna_5390409_5391854 or gp_wild_type_B6_2_dna_1607333_1608850 or gp_wild_type_B6_2_dna_832808_834325 or gp_wild_type_B6_2_dna_527504_525987 or gp_wild_type_B6_2_dna_4565376_4566860 or gp_wild_type_B6_2_dna_4458672_4460…	-1000	1000
rxn03554_c0	cis-3-phenylcyclohexa-3,5-diene-1,2-diol:NAD+ oxidoreductase	cpd00003_c0 + cpd03995_c0 <=> cpd00004_c0 + cpd00067_c0 + cpd01661_c0	gp_wild_type_B6_2_dna_4548768_4549598	-1000	1000
rxn03556_c0	cis-2,3-dihydro-2,3-dihydroxy-4'-chlorobiphenyl:NAD+ oxidoreductase	cpd00003_c0 + cpd03991_c0 <=> cpd00004_c0 + cpd00067_c0 + cpd03992_c0	gp_wild_type_B6_2_dna_4548768_4549598	-1000	1000
rxn03583_c0	4-(hydroxymethyl)benzenesulfonate:NAD+ oxidoreductase	cpd00003_c0 + cpd04079_c0 <=> cpd00004_c0 + cpd00067_c0 + cpd04080_c0	gp_wild_type_B6_2_dna_74050_75489 or gp_wild_type_B6_2_dna_883343_884752 or gp_wild_type_B6_2_dna_3116502_3117956 or gp_wild_type_B6_2_dna_4458672_4460093 or gp_wild_type_B6_2_dna_1483106_1481652 or gp_wild_type_B6_2_dna_2545877_2547289 or gp_wild_type_B6_2_dna_1432979_1434391 or gp_wild_type_B6_2_dna_1971878_1973323	-1000	1000
rxn03594_c0	4-Methylbenzyl alcohol:NAD+ oxidoreductase	cpd00003_c0 + cpd04137_c0 <=> cpd00004_c0 + cpd00067_c0 + cpd04138_c0	gp_wild_type_B6_2_dna_2997800_2998891	-1000	1000
rxn03598_c0	Chloroacetaldehyde:NAD+ oxidoreductase	cpd00001_c0 + cpd00003_c0 + cpd04134_c0 <=> cpd00004_c0 + 2.0 cpd00067_c0 + cpd04135_c0	gp_wild_type_B6_2_dna_832808_834325 or gp_wild_type_B6_2_dna_1607333_1608850 or gp_wild_type_B6_2_dna_527504_525987 or gp_wild_type_B6_2_dna_3116472_3117956 or gp_wild_type_B6_2_dna_1483055_1481625 or gp_wild_type_B6_2_dna_5830657_5832135 or gp_wild_type_B6_2_dna_5457809_5459230 or gp_wild_type_B6_2_dna_5390418_5391887 or gp_wild_type_B6_2_dna_3321941_3320457 or gp_wild_type_B6_2_dna_4458672_4460…	-1000	1000
rxn03601_c0	p-Methylbenzaldehyde:NADP+ oxidoreductase	cpd00001_c0 + cpd00006_c0 + cpd04138_c0 <=> cpd00005_c0 + 2.0 cpd00067_c0 + cpd01033_c0	gp_wild_type_B6_2_dna_2996327_2997751 or gp_wild_type_B6_2_dna_1971878_1973323 or gp_wild_type_B6_2_dna_74050_75489 or gp_wild_type_B6_2_dna_5457821_5459224 or gp_wild_type_B6_2_dna_4565406_4566893 or gp_wild_type_B6_2_dna_3116490_3117959 or gp_wild_type_B6_2_dna_883310_884758 or gp_wild_type_B6_2_dna_1432991_1434397 or gp_wild_type_B6_2_dna_1483064_1481613 or gp_wild_type_B6_2_dna_2545847_254728…	-1000	1000
rxn03609_c0	R05297	cpd00001_c0 + cpd04140_c0 <=> cpd04141_c0	gp_wild_type_B6_2_dna_4551246_4552025 or gp_wild_type_B6_2_dna_4567743_4568519	-1000	1000
rxn03610_c0	R05298	cpd00020_c0 + cpd00371_c0 <=> cpd04141_c0	gp_wild_type_B6_2_dna_4569476_4570486 or gp_wild_type_B6_2_dna_4552984_4553997	-1000	1000
rxn03612_c0	4-Methylmuconolactone lyase (decyclizing)	cpd02777_c0 <=> cpd00067_c0 + cpd02542_c0	gp_wild_type_B6_2_dna_1444601_1445701	-1000	1000
rxn03649_c0	R05347	cpd00003_c0 + cpd04454_c0 <=> cpd00004_c0 + cpd00067_c0 + cpd04447_c0	gp_wild_type_B6_2_dna_2997800_2998891	-1000	1000
rxn03650_c0	R05348	cpd00003_c0 + cpd04451_c0 <=> cpd00004_c0 + cpd00067_c0 + cpd04452_c0	gp_wild_type_B6_2_dna_2997800_2998891	-1000	1000
rxn03654_c0	2-hydroxy-5-methyl-cis,cis-muconic semialdehyde:NAD+ 6-oxidoreductase	cpd00001_c0 + cpd00003_c0 + cpd04139_c0 <=> cpd00004_c0 + 2.0 cpd00067_c0 + cpd04651_c0	gp_wild_type_B6_2_dna_4565406_4566866 or gp_wild_type_B6_2_dna_527504_525987 or gp_wild_type_B6_2_dna_5390418_5391887 or gp_wild_type_B6_2_dna_832808_834325 or gp_wild_type_B6_2_dna_1607333_1608850 or gp_wild_type_B6_2_dna_3116529_3117962 or gp_wild_type_B6_2_dna_5830657_5832135 or gp_wild_type_B6_2_dna_4458672_4460093 or gp_wild_type_B6_2_dna_1483076_1481640 or gp_wild_type_B6_2_dna_2545874_2547…	-1000	1000
rxn03655_c0	R05354	cpd00003_c0 + cpd04359_c0 <=> cpd00004_c0 + cpd00067_c0 + cpd04360_c0	gp_wild_type_B6_2_dna_4548768_4549598	-1000	1000
rxn03662_c0	2-hydroxy-6-oxo-6-(2-hydroxyphenoxy)-hexa-2,4-dienoate benzoylhydrolase	cpd00001_c0 + cpd04868_c0 <=> cpd00067_c0 + cpd00077_c0 + cpd01644_c0	gp_wild_type_B6_2_dna_4554095_4554943	-1000	1000
rxn03680_c0	acrylamide hydro-lyase	cpd01150_c0 <=> cpd00001_c0 + cpd01368_c0	gp_wild_type_B6_2_dna_3026535_3027146 and gp_wild_type_B6_2_dna_3027194_3027823	-1000	1000
rxn03691_c0	R05390	cpd00067_c0 + cpd02254_c0 <=> cpd00011_c0 + cpd00099_c0 + cpd04365_c0	gp_wild_type_B6_2_dna_1444601_1445701	-1000	1000
rxn03693_c0	R05392	cpd00099_c0 + cpd02880_c0 <=> cpd04370_c0	gp_wild_type_B6_2_dna_1444601_1445701	-1000	1000
rxn03702_c0	R05402	2.0 cpd00042_c0 + cpd02174_c0 <=> cpd00067_c0 + cpd00099_c0 + cpd00111_c0 + cpd04374_c0	gp_wild_type_B6_2_dna_1171097_1170198	-1000	1000
rxn03703_c0	R05403	2.0 cpd00042_c0 + cpd04374_c0 <=> cpd00067_c0 + cpd00099_c0 + cpd00111_c0 + cpd04372_c0	gp_wild_type_B6_2_dna_52777_53436	-1000	1000
rxn03796_c0	R05506	cpd00010_c0 + cpd04390_c0 <=> cpd00022_c0 + cpd00067_c0 + cpd00401_c0	gp_wild_type_B6_2_dna_3753969_3752797 or gp_wild_type_B6_2_dna_4868191_4869357 or gp_wild_type_B6_2_dna_1392823_1391660 or gp_wild_type_B6_2_dna_3664325_3663159 or gp_wild_type_B6_2_dna_2730713_2729520 or gp_wild_type_B6_2_dna_785997_784729 or gp_wild_type_B6_2_dna_4708057_4706855 or gp_wild_type_B6_2_dna_3864016_3862838	-1000	1000
rxn03839_c0	R05551	cpd00013_c0 + cpd00400_c0 <-- cpd00001_c0 + cpd01150_c0	gp_wild_type_B6_2_dna_1553590_1554609 or gp_wild_type_B6_2_dna_745043_746431	-1000	0
rxn03845_c0	4-(Ethylamino)-2-hydroxy-6-(isopropylamino)-1,3,5-triazine ethylaminohydrolase	cpd00001_c0 + cpd00067_c0 + cpd03960_c0 <=> cpd00591_c0 + cpd03961_c0	gp_wild_type_B6_2_dna_3328146_3329279 or gp_wild_type_B6_2_dna_2646976_2645657	-1000	1000
rxn03860_c0	(3S)-3-Hydroxyacyl-CoA:NAD+ oxidoreductase	cpd00003_c0 + cpd06711_c0 <=> cpd00004_c0 + cpd00067_c0 + cpd06712_c0	gp_wild_type_B6_2_dna_3756148_3754007 and gp_wild_type_B6_2_dna_1391625_1390792	-1000	1000
rxn03861_c0	(S)-3-Hydroxybutanoyl-CoA:NADP+ oxidoreductase	cpd00006_c0 + cpd03043_c0 <-- cpd00005_c0 + 2.0 cpd00067_c0 + cpd00279_c0	gp_wild_type_B6_2_dna_3376902_3376129 or gp_wild_type_B6_2_dna_1391625_1390792	-1000	0
rxn03874_c0	R05595	cpd00001_c0 + cpd00067_c0 + cpd00650_c0 <=> cpd03043_c0	gp_wild_type_B6_2_dna_2329141_2329593 or gp_wild_type_B6_2_dna_3662003_3661233 or gp_wild_type_B6_2_dna_2734293_2733508	-1000	1000
rxn03875_c0	benzamide hydro-lyase	cpd00001_c0 + cpd06706_c0 <=> cpd06707_c0	gp_wild_type_B6_2_dna_3026535_3027146 and gp_wild_type_B6_2_dna_3027194_3027823	-1000	1000
rxn03884_c0	2-dehydro-3-deoxy-D-gluconate-6-phosphate D-glyceraldehyde-3-phosphate-lyase	cpd02711_c0 <=> cpd00020_c0 + cpd00102_c0	gp_wild_type_B6_2_dna_6037047_6036448	-1000	1000
rxn03895_c0	chlorophyll chlorophyllidohydrolase	cpd00001_c0 + cpd03148_c0 <=> 2.0 cpd00067_c0 + cpd00999_c0 + cpd01449_c0	gp_wild_type_B6_2_dna_3049063_3048158	-1000	1000
rxn03903_c0	UDPMurAc(oyl-L-Ala-D-gamma-Glu-L-Lys-D-Ala-D-Ala):undecaprenyl-phosphate phospho-N-acetylmuramoyl-pentapeptide-transferase	cpd00286_c0 + cpd02862_c0 <=> cpd00091_c0 + cpd02948_c0	gp_wild_type_B6_2_dna_4758051_4756990	-1000	1000
rxn03904_c0	UDP-N-acetylmuramoyl-L-alanyl-gamma-D-glutamyl-meso-2,6-diaminopimeloyl-D-alanyl-D-alanine:undecaprenyl-phosphate phospho-N-acetylmuramoyl-pentapeptide-transferase	cpd00286_c0 + cpd02968_c0 <=> cpd00091_c0 + cpd03494_c0	gp_wild_type_B6_2_dna_4758051_4756990	-1000	1000
rxn03907_c0	CTP: 2-C-Methyl-D-erythritol 4-phosphate cytidylyltransferase	cpd00052_c0 + cpd08286_c0 <=> cpd00012_c0 + cpd08287_c0	gp_wild_type_B6_2_dna_4373887_4373219	-1000	1000
rxn03916_c0	ATP:D-glycero-beta-D-manno-heptose 1-phosphate adenylyltransferase	cpd00002_c0 + cpd04920_c0 <=> cpd00012_c0 + cpd03830_c0	gp_wild_type_B6_2_dna_5233612_5232185	-1000	1000
rxn03917_c0	D-glycero-beta-D-manno-heptose-7-phosphate aldose-ketose-isomerase	cpd00238_c0 <=> cpd04918_c0	gp_wild_type_B6_2_dna_4768439_4769029	-1000	1000
rxn03924_c0	taurine:pyruvate aminotransferase	cpd00020_c0 + cpd00210_c0 <=> cpd00035_c0 + cpd00460_c0	gp_wild_type_B6_2_dna_5528695_5527385 or gp_wild_type_B6_2_dna_3703088_3701751	-1000	1000
rxn03933_c0	UDP-N-acetyl-D-glucosamine:N-acetyl-alpha-D-muramyl(oyl-L-Ala-gamma-D-Glu-L-Lys-D-Ala-D-Ala)-diphosphoundecaprenol 4-beta-N-acetylglucosaminlytransferase	cpd00037_c0 + cpd02948_c0 <=> cpd00014_c0 + cpd03491_c0	gp_wild_type_B6_2_dna_4754415_4753357	-1000	1000
rxn03934_c0	R05663	cpd00001_c0 + cpd00006_c0 + cpd04452_c0 <=> cpd00005_c0 + 2.0 cpd00067_c0 + cpd04453_c0	gp_wild_type_B6_2_dna_2996327_2997751 or gp_wild_type_B6_2_dna_1971878_1973323 or gp_wild_type_B6_2_dna_74050_75489 or gp_wild_type_B6_2_dna_5457821_5459224 or gp_wild_type_B6_2_dna_4565406_4566893 or gp_wild_type_B6_2_dna_3116490_3117959 or gp_wild_type_B6_2_dna_883310_884758 or gp_wild_type_B6_2_dna_1432991_1434397 or gp_wild_type_B6_2_dna_1483064_1481613 or gp_wild_type_B6_2_dna_2545847_254728…	-1000	1000
rxn03935_c0	R05664	cpd00001_c0 + cpd00006_c0 + cpd04447_c0 <=> cpd00005_c0 + 2.0 cpd00067_c0 + cpd04449_c0	gp_wild_type_B6_2_dna_2996327_2997751 or gp_wild_type_B6_2_dna_1971878_1973323 or gp_wild_type_B6_2_dna_74050_75489 or gp_wild_type_B6_2_dna_5457821_5459224 or gp_wild_type_B6_2_dna_4565406_4566893 or gp_wild_type_B6_2_dna_3116490_3117959 or gp_wild_type_B6_2_dna_883310_884758 or gp_wild_type_B6_2_dna_1432991_1434397 or gp_wild_type_B6_2_dna_1483064_1481613 or gp_wild_type_B6_2_dna_2545847_254728…	-1000	1000
rxn03951_c0	NAD-dependent threonine 4-phosphate dehydrogenase	cpd00003_c0 + cpd03607_c0 <=> cpd00004_c0 + cpd00067_c0 + cpd04539_c0	gp_wild_type_B6_2_dna_337527_336568	-1000	1000
rxn03955_c0	3-Methylbutanol:NAD(P) oxidoreductase	cpd00003_c0 + cpd04533_c0 <=> cpd00004_c0 + cpd00067_c0 + cpd04534_c0	gp_wild_type_B6_2_dna_4371924_4370818	-1000	1000
rxn03958_c0	1-Deoxy-D-xylulose-5-phosphate isomeroreductase	cpd00006_c0 + cpd08286_c0 <=> cpd00005_c0 + cpd00067_c0 + cpd08289_c0	gp_wild_type_B6_2_dna_4394499_4393300	-1000	1000
rxn03974_c0	FMNH2:NAD+ oxidoreductase	cpd00003_c0 + cpd01270_c0 <-- cpd00004_c0 + cpd00050_c0 + 2.0 cpd00067_c0	gp_wild_type_B6_2_dna_1689103_1689660	-1000	0
rxn03975_c0	FMNH2:NADP+ oxidoreductase	cpd00006_c0 + cpd01270_c0 <-- cpd00005_c0 + cpd00050_c0 + 2.0 cpd00067_c0	gp_wild_type_B6_2_dna_101812_102402	-1000	0
rxn03983_c0	AMP,sulfite:glutathione-disulfide oxidoreductase (adenosine-5'-phosphosulfate-forming)	cpd00018_c0 + cpd00067_c0 + cpd00081_c0 + cpd00111_c0 <-- 2.0 cpd00042_c0 + cpd00193_c0	gp_wild_type_B6_2_dna_3570334_3571065	-1000	0
rxn04047_c0	R05809	cpd00017_c0 + cpd08369_c0 <=> cpd00019_c0 + cpd08370_c0	gp_wild_type_B6_2_dna_519832_519074 or gp_wild_type_B6_2_dna_5122093_5121347	-1000	1000
rxn04050_c0	R05812	cpd00005_c0 + cpd00067_c0 + cpd08372_c0 <=> cpd00006_c0 + cpd08373_c0		-1000	1000
rxn04051_c0	R05813	2.0 cpd00017_c0 + cpd08373_c0 <=> cpd00011_c0 + 2.0 cpd00019_c0 + cpd00067_c0 + cpd08375_c0	gp_wild_type_B6_2_dna_5125951_5127135	-1000	1000
rxn04056_c0	2-dehydro-D-gluconate:NADP+ 2-oxidoreductase	cpd00006_c0 + cpd00480_c0 <=> cpd00005_c0 + cpd00067_c0 + cpd01793_c0		-1000	1000
rxn04142_c0	L-Allothreonine acetaldehyde-lyase	cpd03282_c0 <=> cpd00033_c0 + cpd00071_c0	gp_wild_type_B6_2_dna_221447_220416	-1000	1000
rxn04234_c0	Aldehyde:NAD+ oxidoreductase	cpd00001_c0 + cpd00003_c0 + cpd01686_c0 <=> cpd00004_c0 + 2.0 cpd00067_c0 + cpd08721_c0	gp_wild_type_B6_2_dna_832808_834325 or gp_wild_type_B6_2_dna_1607333_1608850 or gp_wild_type_B6_2_dna_527504_525987 or gp_wild_type_B6_2_dna_3116472_3117956 or gp_wild_type_B6_2_dna_1483055_1481625 or gp_wild_type_B6_2_dna_5830657_5832135 or gp_wild_type_B6_2_dna_5457809_5459230 or gp_wild_type_B6_2_dna_5390418_5391887 or gp_wild_type_B6_2_dna_3321941_3320457 or gp_wild_type_B6_2_dna_4458672_4460…	-1000	1000
rxn04274_c0	cis-2-Methyl-5-isopropylhexa-2,5-dienoyl-CoA hydro-lyase	cpd00001_c0 + cpd08743_c0 <=> cpd08744_c0	gp_wild_type_B6_2_dna_3756148_3754007 and gp_wild_type_B6_2_dna_3662003_3661233	-1000	1000
rxn04275_c0	trans-2-Methyl-5-isopropylhexa-2,5-dienoyl-CoA hydro-lyase	cpd00001_c0 + cpd08742_c0 <=> cpd08744_c0	gp_wild_type_B6_2_dna_3756148_3754007 and gp_wild_type_B6_2_dna_3662003_3661233	-1000	1000
rxn04417_c0	vestitone:NADP+ oxidoreductase	cpd00005_c0 + cpd00067_c0 + cpd01868_c0 <=> cpd00006_c0 + cpd00582_c0	gp_wild_type_B6_2_dna_1714810_1714058	-1000	1000
rxn04418_c0	ferreirin:NADP+ oxidoreductase	cpd00005_c0 + cpd00067_c0 + cpd08917_c0 <=> cpd00006_c0 + cpd07308_c0	gp_wild_type_B6_2_dna_1714810_1714058	-1000	1000
rxn04424_c0	cinnamyl-alcohol:NADP+ oxidoreductase	cpd00005_c0 + cpd00067_c0 + cpd08984_c0 <=> cpd00006_c0 + cpd08985_c0	gp_wild_type_B6_2_dna_3865628_3864492	-1000	1000
rxn04425_c0	cinnamyl-alcohol:NADP+ oxidoreductase	cpd00005_c0 + cpd00067_c0 + cpd07830_c0 <=> cpd00006_c0 + cpd08986_c0	gp_wild_type_B6_2_dna_3865628_3864492	-1000	1000
rxn04443_c0	sedoheptulose-7-phosphate:D-glyceraldehyde-3-phosphate glycolaldehydetransferase	cpd00101_c0 + cpd08993_c0 <=> cpd00238_c0 + cpd08994_c0	gp_wild_type_B6_2_dna_5276105_5274147	-1000	1000
rxn04559_c0	cocaine benzoylhydrolase	cpd00001_c0 + cpd01014_c0 <=> cpd00067_c0 + cpd00153_c0 + cpd09199_c0	gp_wild_type_B6_2_dna_3578383_3577862	-1000	1000
rxn04599_c0	3-(cis-5,6-dihydroxycyclohexa-1,3-dien-1-yl)propanoate:NAD+ oxidoreductase	cpd00003_c0 + cpd08405_c0 <=> cpd00004_c0 + cpd00067_c0 + cpd02501_c0	gp_wild_type_B6_2_dna_4548768_4549598	-1000	1000
rxn04600_c0	(2E)-3-(cis-5,6-dihydroxycyclohexa-1,3-dien-1-yl)prop-2-enoate:NAD+ oxidoreductase	cpd00003_c0 + cpd09253_c0 <=> cpd00004_c0 + cpd00067_c0 + cpd09254_c0	gp_wild_type_B6_2_dna_4548768_4549598	-1000	1000
rxn04649_c0	2-chloro-2,5-dihydro-5-oxofuran-2-acetate lyase	cpd09312_c0 <=> cpd00099_c0 + cpd09313_c0	gp_wild_type_B6_2_dna_1444601_1445701	-1000	1000
rxn04651_c0	ATP:ribose-1,5-bisphosphate phosphotransferase	cpd00002_c0 + cpd00847_c0 <=> cpd00008_c0 + cpd00067_c0 + cpd00103_c0	gp_wild_type_B6_2_dna_2230017_2229487	-1000	1000
rxn04672_c0	cis-1,2-dihydrobenzene-1,2-diol:NAD+ oxidoreductase	cpd00003_c0 + cpd09316_c0 <=> cpd00004_c0 + cpd00067_c0 + cpd03336_c0	gp_wild_type_B6_2_dna_4548768_4549598	-1000	1000
rxn04676_c0	D-xylulose-5-phosphate:thiamin diphosphate glycolaldehydetransferase	cpd00056_c0 + cpd00198_c0 <=> cpd00102_c0 + cpd09421_c0	gp_wild_type_B6_2_dna_5276105_5274147	-1000	1000
rxn04678_c0	D-Sedoheptulose-7-phosphate:thiamin diphosphate glycolaldehydetransferase	cpd00056_c0 + cpd00238_c0 <=> cpd00101_c0 + cpd09421_c0	gp_wild_type_B6_2_dna_5276105_5274147	-1000	1000
rxn04726_c0	1-hydroxymethylnaphthalene:NAD+ oxidoreductase	cpd00003_c0 + cpd09792_c0 <=> cpd00004_c0 + cpd00067_c0 + cpd09793_c0	gp_wild_type_B6_2_dna_4371924_4370818	-1000	1000
rxn04736_c0	(2-naphthyl)methanol:NAD+ oxidoreductase	cpd00003_c0 + cpd01859_c0 <=> cpd00004_c0 + cpd00067_c0 + cpd09802_c0	gp_wild_type_B6_2_dna_4371924_4370818	-1000	1000
rxn04750_c0	(S)-3-hydroxyacyl-CoA:NAD+ oxidoreductase	cpd00003_c0 + cpd09844_c0 <-- cpd00004_c0 + cpd00067_c0 + cpd01507_c0	gp_wild_type_B6_2_dna_3756148_3754007 and gp_wild_type_B6_2_dna_1391625_1390792	-1000	0
rxn04751_c0	(3S)-3-hydroxyacyl-CoA hydro-lyase	cpd00001_c0 + cpd09843_c0 <=> cpd00067_c0 + cpd09844_c0	gp_wild_type_B6_2_dna_3756148_3754007 and gp_wild_type_B6_2_dna_3662003_3661233	-1000	1000
rxn04786_c0	L-2,4-diaminobutyrate:2-oxoglutarate 4-aminotransferase	cpd00023_c0 + cpd00346_c0 <=> cpd00024_c0 + cpd02095_c0	gp_wild_type_B6_2_dna_2019644_2018394	-1000	1000
rxn04789_c0	sulfoacetaldehyde:NAD+ oxidoreductase	cpd00001_c0 + cpd00003_c0 + cpd00460_c0 <=> cpd00004_c0 + 2.0 cpd00067_c0 + cpd09878_c0	gp_wild_type_B6_2_dna_2595212_2593854 or gp_wild_type_B6_2_dna_74050_75489 or gp_wild_type_B6_2_dna_2841541_2842875 or gp_wild_type_B6_2_dna_883346_884752 or gp_wild_type_B6_2_dna_2996327_2997751	-1000	1000
rxn04791_c0	S-(hydroxymethyl)glutathione synthase	cpd00042_c0 + cpd00055_c0 <=> cpd09879_c0		-1000	1000
rxn04809_c0	(1R)-hydroxy-(2R)-glutathionyl-1,2-dihydronaphthalene glutathione-lyase (epoxide-forming)	cpd00042_c0 + cpd10483_c0 <=> cpd10488_c0	gp_wild_type_B6_2_dna_52777_53436	-1000	1000
rxn04810_c0	(1R)-glutathionyl-(2R)-hydroxy-1,2-dihydronaphthalene glutathione-lyase (epoxide-forming)	cpd00042_c0 + cpd10484_c0 <=> cpd10490_c0	gp_wild_type_B6_2_dna_52777_53436	-1000	1000
rxn04811_c0	(1S)-hydroxy-(2S)-glutathionyl-1,2-dihydronaphthalene glutathione-lyase (epoxide-forming)	cpd00042_c0 + cpd10484_c0 <=> cpd10489_c0	gp_wild_type_B6_2_dna_52777_53436	-1000	1000
rxn04830_c0	1-nitro-7-hydroxy-8-glutathionyl-7,8-dihydronaphthalene glutathione-lyase (epoxide-forming)	cpd00042_c0 + cpd10499_c0 <=> cpd10500_c0	gp_wild_type_B6_2_dna_52777_53436	-1000	1000
rxn04831_c0	1-nitro-7-glutathionyl-8-hydroxy-7,8-dihydronaphthalene glutathione-lyase (epoxide-forming)	cpd00042_c0 + cpd10499_c0 <=> cpd10501_c0	gp_wild_type_B6_2_dna_52777_53436	-1000	1000
rxn04832_c0	1-nitro-5-hydroxy-6-glutathionyl-5,6-dihydronaphthalene glutathione-lyase (epoxide-forming)	cpd00042_c0 + cpd10497_c0 <=> cpd10502_c0	gp_wild_type_B6_2_dna_52777_53436	-1000	1000
rxn04833_c0	1-nitro-5-glutathionyl-6-hydroxy-5,6-dihydronaphthalene glutathione-lyase (epoxide-forming)	cpd00042_c0 + cpd10497_c0 <=> cpd10503_c0	gp_wild_type_B6_2_dna_52777_53436	-1000	1000
rxn04872_c0	3,4-dihydro-3-hydroxy-4-S-glutathionyl bromobenzene glutathione-lyase (epoxide-forming)	cpd00042_c0 + cpd10536_c0 <=> cpd10544_c0	gp_wild_type_B6_2_dna_52777_53436	-1000	1000
rxn04873_c0	2,3-dihydro-2-S-glutathionyl-3-hydroxy bromobenzene glutathione-lyase (epoxide-forming)	cpd00042_c0 + cpd10537_c0 <=> cpd10545_c0	gp_wild_type_B6_2_dna_52777_53436	-1000	1000
rxn04886_c0	4,5-dihydro-4-hydroxy-5-S-glutathionyl-benzo[a]pyrene glutathione-lyase (epoxide-forming)	cpd00042_c0 + cpd10548_c0 <=> cpd10552_c0	gp_wild_type_B6_2_dna_52777_53436	-1000	1000
rxn04887_c0	7,8-dihydro-7-hydroxy-8-S-glutathionyl-benzo[a]pyrene hydrolase	cpd00042_c0 + cpd10549_c0 <=> cpd00001_c0 + cpd10553_c0	gp_wild_type_B6_2_dna_52777_53436	-1000	1000
rxn04894_c0	S-(2,2-dichloro-1-hydroxy)ethyl-glutathione 2,2-dichloroacetaldehyde-lyase (glutathione-forming)	cpd00042_c0 + cpd10555_c0 <-- cpd10558_c0	gp_wild_type_B6_2_dna_52777_53436	-1000	0
rxn04895_c0	1,1-dichloroethylene-epoxide:glutathione S-(chloroepoxyethyl)transferase [2-(S-glutathionyl)acetyl-chloride-forming]	cpd00042_c0 + cpd10554_c0 <=> cpd00067_c0 + cpd00099_c0 + cpd10562_c0	gp_wild_type_B6_2_dna_52777_53436	-1000	1000
rxn04896_c0	chloroacetyl-chloride:glutathione S-chloroacetyltransferase	cpd00042_c0 + cpd10556_c0 <=> cpd00067_c0 + cpd00099_c0 + cpd10561_c0	gp_wild_type_B6_2_dna_52777_53436	-1000	1000
rxn04903_c0	trichloroethene:glutathione S-(1,2-dichlorovinyl)transferase	cpd00042_c0 + cpd04167_c0 <=> cpd00067_c0 + cpd00099_c0 + cpd10565_c0	gp_wild_type_B6_2_dna_52777_53436	-1000	1000
rxn04909_c0	UDP-glucuronate beta-D-glucuronosyltransferase	cpd00144_c0 + cpd04661_c0 <=> cpd00014_c0 + cpd10566_c0		-1000	1000
rxn04916_c0	1,2-dibromoethane:glutathione ethylenetransferase (episulfonium-forming)	cpd00042_c0 + cpd07971_c0 <=> cpd00067_c0 + 2.0 cpd00966_c0 + cpd10571_c0	gp_wild_type_B6_2_dna_52777_53436	-1000	1000
rxn04919_c0	2-bromoacetaldehyde:glutathione S-(formylmethyl)transferase	cpd00042_c0 + cpd10567_c0 <=> cpd00067_c0 + cpd00966_c0 + cpd10568_c0	gp_wild_type_B6_2_dna_52777_53436	-1000	1000
rxn04933_c0	mannitol:NAD+ 1-oxidoreductase	cpd00003_c0 + cpd00314_c0 <=> cpd00004_c0 + cpd00067_c0 + cpd00138_c0	gp_wild_type_B6_2_dna_3452304_3451282	-1000	1000
rxn04951_c0	fluoroacetaldehyde:NAD+ oxidoreductase	cpd00001_c0 + cpd00003_c0 + cpd11174_c0 <=> cpd00004_c0 + 2.0 cpd00067_c0 + cpd03644_c0	gp_wild_type_B6_2_dna_527504_525987 or gp_wild_type_B6_2_dna_1607333_1608850 or gp_wild_type_B6_2_dna_832808_834325 or gp_wild_type_B6_2_dna_5830657_5832135 or gp_wild_type_B6_2_dna_3116475_3117959 or gp_wild_type_B6_2_dna_1483070_1481637 or gp_wild_type_B6_2_dna_3321941_3320457 or gp_wild_type_B6_2_dna_5390418_5391887 or gp_wild_type_B6_2_dna_4565406_4566866 or gp_wild_type_B6_2_dna_4458672_4460…	-1000	1000
rxn04954_c0	5-methyltetrahydrofolate:NAD+ oxidoreductase	cpd00003_c0 + cpd00345_c0 <-- cpd00004_c0 + cpd00067_c0 + cpd00125_c0	gp_wild_type_B6_2_dna_5288181_5288993	-1000	0
rxn04996_c0	dimethyallyl diphosphate:NADP+ oxidoreductase	cpd00001_c0 + cpd00006_c0 + cpd00202_c0 <-- cpd00005_c0 + cpd00067_c0 + cpd08615_c0	gp_wild_type_B6_2_dna_751173_750238	-1000	0
rxn05003_c0	S-adenosyl-L-methionine:2-nonaprenyl-3-methyl-5-hydroxy-6-methoxy-1,4-benzoquinone 3-O-methyltransferase	cpd00017_c0 + cpd02064_c0 <=> cpd00019_c0 + cpd01351_c0	gp_wild_type_B6_2_dna_4179323_4180021	-1000	1000
rxn05005_c0	S-adenosyl-L-methionine:uroporphyrinogen-III C-methyltransferase	cpd00017_c0 + cpd00774_c0 <=> cpd00019_c0 + cpd00067_c0 + cpd11206_c0	gp_wild_type_B6_2_dna_1168312_1169685	-1000	1000
rxn05006_c0	S-adenosyl-L-methionine:precorrin-1 C-methyltransferase	cpd00017_c0 + cpd11206_c0 <=> cpd00019_c0 + cpd01620_c0	gp_wild_type_B6_2_dna_1168312_1169685	-1000	1000
rxn05029_c0	ATP:cobinamide Cobeta-adenosyltransferase	cpd00002_c0 + cpd03422_c0 <=> cpd00421_c0 + cpd03918_c0	gp_wild_type_B6_2_dna_4320166_4319558	-1000	1000
rxn05036_c0	L-arogenate:2-oxoglutarate aminotransferase	cpd00024_c0 + cpd00616_c0 <=> cpd00023_c0 + cpd00219_c0	gp_wild_type_B6_2_dna_1431805_1432971	-1000	1000
rxn05044_c0	formyl-CoA:oxalate CoA-transferase	cpd00180_c0 + cpd00592_c0 <=> cpd00047_c0 + cpd00262_c0	gp_wild_type_B6_2_dna_679112_680326	-1000	1000
rxn05060_c0	2'-hydroxybiphenyl-2-sulfinate sulfohydrolase	cpd00001_c0 + cpd04126_c0 <=> cpd00081_c0 + cpd01642_c0		-1000	1000
rxn05064_c0	carbamate hydro-lyase	2.0 cpd00067_c0 + cpd01101_c0 <=> cpd00011_c0 + cpd00013_c0	gp_wild_type_B6_2_dna_3424539_3424976	-1000	1000
rxn05087_c0	5,6,7,8-tetrahydropteridine:NAD+ oxidoreductase	cpd00003_c0 + cpd03361_c0 <=> cpd00004_c0 + cpd00067_c0 + cpd03360_c0	gp_wild_type_B6_2_dna_3445859_3445215	-1000	1000
rxn05088_c0	5,6,7,8-tetrahydropteridine:NADP+ oxidoreductase	cpd00006_c0 + cpd03361_c0 <=> cpd00005_c0 + cpd00067_c0 + cpd03360_c0	gp_wild_type_B6_2_dna_3445859_3445215	-1000	1000
rxn05101_c0	senecionine,NADPH:oxygen oxidoreductase (N-oxide-forming)	cpd00005_c0 + cpd00007_c0 + cpd00067_c0 + cpd03686_c0 <=> cpd00001_c0 + cpd00006_c0 + cpd11261_c0	gp_wild_type_B6_2_dna_5600053_5601084 or gp_wild_type_B6_2_dna_2087403_2088467 or gp_wild_type_B6_2_dna_5607101_5608078	-1000	1000
rxn05108_c0	R07396	cpd00023_c0 + cpd00869_c0 <=> cpd00024_c0 + cpd00060_c0	gp_wild_type_B6_2_dna_3267411_3266224 or gp_wild_type_B6_2_dna_3980800_3981987	-1000	1000
rxn05115_c0	5-carboxyamino-1-(5-phospho-D-ribosyl)imidazole carboxymutase	cpd11310_c0 <=> cpd02893_c0	gp_wild_type_B6_2_dna_5730195_5730683	-1000	1000
rxn05118_c0	R07408	cpd00434_c0 <=> cpd00001_c0 + cpd11311_c0	gp_wild_type_B6_2_dna_2019563_2018352 or gp_wild_type_B6_2_dna_2245800_2244604	-1000	1000
rxn05128_c0	4-(Glutamylamino)butanoate amidohydrolase	cpd00001_c0 + cpd11408_c0 <=> cpd00023_c0 + cpd00281_c0		-1000	1000
rxn05143_c0	sinapoyl aldehyde:NADP oxidoreductase	cpd00001_c0 + cpd00006_c0 + cpd03333_c0 <=> cpd00005_c0 + 2.0 cpd00067_c0 + cpd00373_c0	gp_wild_type_B6_2_dna_5457821_5459224	-1000	1000
rxn05197_c0	Uracil permease	cpd00067_e0 + cpd00092_e0 <=> cpd00067_c0 + cpd00092_c0	gp_wild_type_B6_2_dna_1131162_1132529 or gp_wild_type_B6_2_dna_6357924_6359123	-1000	1000
rxn05198_c0	Transport of cytidine, extracellular	cpd00067_e0 + cpd00367_e0 <=> cpd00067_c0 + cpd00367_c0	gp_wild_type_B6_2_dna_1683982_1685460	-1000	1000
rxn05199_c0	Uridine permease	cpd00067_e0 + cpd00249_e0 <=> cpd00067_c0 + cpd00249_c0	gp_wild_type_B6_2_dna_3210041_3208530	-1000	1000
rxn05202_c0	TRANS-RXN-206.ce	cpd00067_e0 + cpd00309_e0 <=> cpd00067_c0 + cpd00309_c0	gp_wild_type_B6_2_dna_1175055_1173676 or gp_wild_type_B6_2_dna_2115735_2116973 or gp_wild_type_B6_2_dna_1131177_1132565 or gp_wild_type_B6_2_dna_4887666_4888937	-1000	1000
rxn05204_c0	TRANS-RXNBWI-115572.ce.maizeexp.GUANOSINE_GUANOSINE	cpd00067_e0 + cpd00311_e0 <=> cpd00067_c0 + cpd00311_c0	gp_wild_type_B6_2_dna_4887663_4888898	-1000	1000
rxn05207_c0	Na+/malate symporter	cpd00130_e0 + 2.0 cpd00971_e0 <=> cpd00130_c0 + 2.0 cpd00971_c0	gp_wild_type_B6_2_dna_2451543_2450230 or gp_wild_type_B6_2_dna_2512562_2513836 or gp_wild_type_B6_2_dna_5405197_5406342	-1000	1000
rxn05210_c0	phosphate Na+ symporter	cpd00009_e0 + 2.0 cpd00971_e0 <=> cpd00009_c0 + 2.0 cpd00971_c0	gp_wild_type_B6_2_dna_757564_756119 or gp_wild_type_B6_2_dna_3276937_3278268 or gp_wild_type_B6_2_dna_664688_663126 or gp_wild_type_B6_2_dna_4711994_4713373 or gp_wild_type_B6_2_dna_3311174_3312364	-1000	1000
rxn05211_c0	Transport of citrate, extracellular	3.0 cpd00067_e0 + cpd00137_e0 <=> 3.0 cpd00067_c0 + cpd00137_c0	gp_wild_type_B6_2_dna_3341605_3339968 or gp_wild_type_B6_2_dna_4530499_4531980 or gp_wild_type_B6_2_dna_3856325_3855024 or gp_wild_type_B6_2_dna_2896712_2895561	-1000	1000
rxn05215_c0	Alanine-Sodium symporter	cpd00035_e0 + cpd00971_e0 <=> cpd00035_c0 + cpd00971_c0	gp_wild_type_B6_2_dna_2408515_2409822 or gp_wild_type_B6_2_dna_5135858_5137204 or gp_wild_type_B6_2_dna_175920_177293 or gp_wild_type_B6_2_dna_436168_434804 or gp_wild_type_B6_2_dna_2307005_2306220 or gp_wild_type_B6_2_dna_6137079_6135727	-1000	1000
rxn05216_c0	Na+ Glutamine symporter	cpd00053_e0 + cpd00971_e0 <=> cpd00053_c0 + cpd00971_c0	gp_wild_type_B6_2_dna_757561_756029 or gp_wild_type_B6_2_dna_3031351_3030485	-1000	1000
rxn05217_c0	TRANS-RXNBWI-115637.ce.maizeexp.L-ASPARTATE_L-ASPARTATE	cpd00041_e0 + cpd00067_e0 <=> cpd00041_c0 + cpd00067_c0	gp_wild_type_B6_2_dna_2451543_2450230 or gp_wild_type_B6_2_dna_892610_891132 or gp_wild_type_B6_2_dna_2375229_2376773 or gp_wild_type_B6_2_dna_654243_655412	-1000	1000
rxn05221_c0	Na+/Proline-L symporter	cpd00129_e0 + cpd00971_e0 <=> cpd00129_c0 + cpd00971_c0	gp_wild_type_B6_2_dna_4297167_4300604 or gp_wild_type_B6_2_dna_3074348_3072858 or gp_wild_type_B6_2_dna_5248206_5246710 or gp_wild_type_B6_2_dna_1196729_1198669 or gp_wild_type_B6_2_dna_5135858_5137204 or gp_wild_type_B6_2_dna_5353208_5351808 or gp_wild_type_B6_2_dna_175920_177293 or gp_wild_type_B6_2_dna_6137079_6135727	-1000	1000
rxn05224_c0	Riboflavin permease	cpd00220_e0 <=> cpd00220_c0	gp_wild_type_B6_2_dna_3643211_3644029	-1000	1000
rxn05240_c0	L-leucine transport in via sodium symport	cpd00107_e0 + cpd00971_e0 <=> cpd00107_c0 + cpd00971_c0	gp_wild_type_B6_2_dna_2600941_2599445 or gp_wild_type_B6_2_dna_6137079_6135727	-1000	1000
rxn05241_c0	L-isoleucine transport in via sodium symport	cpd00322_e0 + cpd00971_e0 <=> cpd00322_c0 + cpd00971_c0	gp_wild_type_B6_2_dna_912904_914214 or gp_wild_type_B6_2_dna_6137079_6135727	-1000	1000
rxn05242_c0	L-valine transport in via sodium symport	cpd00156_e0 + cpd00971_e0 <=> cpd00156_c0 + cpd00971_c0	gp_wild_type_B6_2_dna_912904_914214 or gp_wild_type_B6_2_dna_6137079_6135727	-1000	1000
rxn05243_c0	TRANS-RXNBWI-115637.ce.maizeexp.LEU_LEU	cpd00067_e0 + cpd00107_e0 <=> cpd00067_c0 + cpd00107_c0	gp_wild_type_B6_2_dna_2600941_2599445 or gp_wild_type_B6_2_dna_6137079_6135727	-1000	1000
rxn05244_c0	TRANS-RXNBWI-115637.ce.maizeexp.ILE_ILE	cpd00067_e0 + cpd00322_e0 <=> cpd00067_c0 + cpd00322_c0	gp_wild_type_B6_2_dna_912904_914214 or gp_wild_type_B6_2_dna_6137079_6135727	-1000	1000
rxn05297_c0	TRANS-RXNBWI-115637.ce.maizeexp.GLT_GLT	cpd00023_e0 + cpd00067_e0 <=> cpd00023_c0 + cpd00067_c0	gp_wild_type_B6_2_dna_2451543_2450230 or gp_wild_type_B6_2_dna_3276937_3278268 or gp_wild_type_B6_2_dna_2375229_2376773 or gp_wild_type_B6_2_dna_654243_655412 or gp_wild_type_B6_2_dna_6069895_6071010 or gp_wild_type_B6_2_dna_2600941_2599445 or gp_wild_type_B6_2_dna_3311174_3312364	-1000	1000
rxn05298_c0	Na+/glutamate symport	cpd00023_e0 + cpd00971_e0 <=> cpd00023_c0 + cpd00971_c0	gp_wild_type_B6_2_dna_2451543_2450230 or gp_wild_type_B6_2_dna_3276937_3278268 or gp_wild_type_B6_2_dna_2375229_2376773 or gp_wild_type_B6_2_dna_654243_655412 or gp_wild_type_B6_2_dna_6069895_6071010 or gp_wild_type_B6_2_dna_2600941_2599445 or gp_wild_type_B6_2_dna_3311174_3312364	-1000	1000
rxn05299_c0	TRANS-RXNBWI-115637.ce.maizeexp.HIS_HIS	cpd00067_e0 + cpd00119_e0 <=> cpd00067_c0 + cpd00119_c0	gp_wild_type_B6_2_dna_5353208_5351808 or gp_wild_type_B6_2_dna_892610_891132 or gp_wild_type_B6_2_dna_2408515_2409822 or gp_wild_type_B6_2_dna_3210002_3208542 or gp_wild_type_B6_2_dna_2962612_2963946 or gp_wild_type_B6_2_dna_3220138_3218948 or gp_wild_type_B6_2_dna_175920_177293 or gp_wild_type_B6_2_dna_2600941_2599445 or gp_wild_type_B6_2_dna_6137079_6135727 or gp_wild_type_B6_2_dna_1423145_1424…	-1000	1000
rxn05300_c0	TRANS-RXNBWI-115637.ce.maizeexp.THR_THR	cpd00067_e0 + cpd00161_e0 <=> cpd00067_c0 + cpd00161_c0	gp_wild_type_B6_2_dna_5135858_5137204 or gp_wild_type_B6_2_dna_3265789_3264560 or gp_wild_type_B6_2_dna_1476131_1476760 or gp_wild_type_B6_2_dna_3643211_3644029	-1000	1000
rxn05301_c0	TRANS-RXNBWI-115637.ce.maizeexp.TYR_TYR	cpd00067_e0 + cpd00069_e0 <=> cpd00067_c0 + cpd00069_c0	gp_wild_type_B6_2_dna_6136899_6135544 or gp_wild_type_B6_2_dna_2408515_2409822 or gp_wild_type_B6_2_dna_5135858_5137204 or gp_wild_type_B6_2_dna_175920_177293 or gp_wild_type_B6_2_dna_2600941_2599445	-1000	1000
rxn05303_c0	Arginine symporter	cpd00051_e0 + cpd00067_e0 <=> cpd00051_c0 + cpd00067_c0	gp_wild_type_B6_2_dna_892610_891132 or gp_wild_type_B6_2_dna_2408515_2409822 or gp_wild_type_B6_2_dna_1423151_1424527 or gp_wild_type_B6_2_dna_3210002_3208542 or gp_wild_type_B6_2_dna_2793490_2794776 or gp_wild_type_B6_2_dna_6062718_6064139 or gp_wild_type_B6_2_dna_6137079_6135727 or gp_wild_type_B6_2_dna_2600836_2599340	-1000	1000
rxn05306_c0	TRANS-RXNBWI-115637.ce.maizeexp.PHE_PHE	cpd00066_e0 + cpd00067_e0 <=> cpd00066_c0 + cpd00067_c0	gp_wild_type_B6_2_dna_6136899_6135544 or gp_wild_type_B6_2_dna_2408515_2409822 or gp_wild_type_B6_2_dna_5135858_5137204 or gp_wild_type_B6_2_dna_175920_177293 or gp_wild_type_B6_2_dna_2600941_2599445	-1000	1000
rxn05307_c0	TRANS-RXNBWI-115637.ce.maizeexp.SER_SER	cpd00054_e0 + cpd00067_e0 <=> cpd00054_c0 + cpd00067_c0	gp_wild_type_B6_2_dna_5135858_5137204 or gp_wild_type_B6_2_dna_3265765_3264554 or gp_wild_type_B6_2_dna_1616102_1614828 or gp_wild_type_B6_2_dna_1476131_1476760	-1000	1000
rxn05308_c0	Pantothenate reversible transport via proton symport	cpd00067_e0 + cpd00644_e0 <=> cpd00067_c0 + cpd00644_c0	gp_wild_type_B6_2_dna_3276937_3278268	-1000	1000
rxn05312_c0	Inorganic phosphate transporter	cpd00009_e0 + 2.0 cpd00067_e0 <=> cpd00009_c0 + 2.0 cpd00067_c0	gp_wild_type_B6_2_dna_757564_756119 or gp_wild_type_B6_2_dna_3276937_3278268 or gp_wild_type_B6_2_dna_664688_663126 or gp_wild_type_B6_2_dna_4711994_4713373 or gp_wild_type_B6_2_dna_3311174_3312364	-1000	1000
rxn05322_c0	Butyryl-[acyl-carrier protein]:malonyl-CoA C-acyltransferase(decarboxylating, oxoacyl- and enoyl-reducing)	cpd00003_c0 + cpd11464_c0 <-- cpd00004_c0 + cpd00067_c0 + cpd11465_c0	gp_wild_type_B6_2_dna_3111405_3109747 or gp_wild_type_B6_2_dna_2327931_2326264 or gp_wild_type_B6_2_dna_2325919_2324261 or gp_wild_type_B6_2_dna_1096760_1098400 or gp_wild_type_B6_2_dna_6344459_6342858 or gp_wild_type_B6_2_dna_3880859_3879348 or gp_wild_type_B6_2_dna_2049696_2040421 or gp_wild_type_B6_2_dna_3214284_3215771 or gp_wild_type_B6_2_dna_679118_680287 or gp_wild_type_B6_2_dna_4908651_49…	-1000	0
rxn05323_c0	Tetradecanoyl-[acyl-carrier protein]:malonyl-CoA C-acyltransferase(decarboxylating, oxoacyl- and enoyl-reducing)	cpd00003_c0 + cpd11466_c0 <-- cpd00004_c0 + cpd00067_c0 + cpd11467_c0	gp_wild_type_B6_2_dna_3111405_3109747 or gp_wild_type_B6_2_dna_2327931_2326264 or gp_wild_type_B6_2_dna_2325919_2324261 or gp_wild_type_B6_2_dna_1096760_1098400 or gp_wild_type_B6_2_dna_6344459_6342858 or gp_wild_type_B6_2_dna_3880859_3879348 or gp_wild_type_B6_2_dna_2049696_2040421 or gp_wild_type_B6_2_dna_3214284_3215771 or gp_wild_type_B6_2_dna_679118_680287 or gp_wild_type_B6_2_dna_4908651_49…	-1000	0
rxn05324_c0	Dodecanoyl-[acyl-carrier protein]:malonyl-CoA C-acyltransferase(decarboxylating, oxoacyl- and enoyl-reducing)	cpd00003_c0 + cpd11468_c0 <-- cpd00004_c0 + cpd00067_c0 + cpd11469_c0	gp_wild_type_B6_2_dna_3111405_3109747 or gp_wild_type_B6_2_dna_2327931_2326264 or gp_wild_type_B6_2_dna_2325919_2324261 or gp_wild_type_B6_2_dna_1096760_1098400 or gp_wild_type_B6_2_dna_6344459_6342858 or gp_wild_type_B6_2_dna_3880859_3879348 or gp_wild_type_B6_2_dna_2049696_2040421 or gp_wild_type_B6_2_dna_3214284_3215771 or gp_wild_type_B6_2_dna_679118_680287 or gp_wild_type_B6_2_dna_4908651_49…	-1000	0
rxn05325_c0	Octanoyl-[acyl-carrier protein]:malonyl-CoA C-acyltransferase(decarboxylating, oxoacyl- and enoyl-reducing)	cpd00003_c0 + cpd11470_c0 <-- cpd00004_c0 + cpd00067_c0 + cpd11471_c0	gp_wild_type_B6_2_dna_3111405_3109747 or gp_wild_type_B6_2_dna_2327931_2326264 or gp_wild_type_B6_2_dna_2325919_2324261 or gp_wild_type_B6_2_dna_1096760_1098400 or gp_wild_type_B6_2_dna_6344459_6342858 or gp_wild_type_B6_2_dna_3880859_3879348 or gp_wild_type_B6_2_dna_2049696_2040421 or gp_wild_type_B6_2_dna_3214284_3215771 or gp_wild_type_B6_2_dna_679118_680287 or gp_wild_type_B6_2_dna_4908651_49…	-1000	0
rxn05326_c0	Hexanoyl-[acyl-carrier protein]:malonyl-CoA C-acyltransferase(decarboxylating, oxoacyl- and enoyl-reducing)	cpd00003_c0 + cpd11472_c0 <-- cpd00004_c0 + cpd00067_c0 + cpd11473_c0	gp_wild_type_B6_2_dna_3111405_3109747 or gp_wild_type_B6_2_dna_2327931_2326264 or gp_wild_type_B6_2_dna_2325919_2324261 or gp_wild_type_B6_2_dna_1096760_1098400 or gp_wild_type_B6_2_dna_6344459_6342858 or gp_wild_type_B6_2_dna_3880859_3879348 or gp_wild_type_B6_2_dna_2049696_2040421 or gp_wild_type_B6_2_dna_3214284_3215771 or gp_wild_type_B6_2_dna_679118_680287 or gp_wild_type_B6_2_dna_4908651_49…	-1000	0
rxn05327_c0	Decanoyl-[acyl-carrier protein]:malonyl-CoA C-acyltransferase(decarboxylating, oxoacyl- and enoyl-reducing)	cpd00003_c0 + cpd11474_c0 <-- cpd00004_c0 + cpd00067_c0 + cpd11475_c0	gp_wild_type_B6_2_dna_3111405_3109747 or gp_wild_type_B6_2_dna_2327931_2326264 or gp_wild_type_B6_2_dna_2325919_2324261 or gp_wild_type_B6_2_dna_1096760_1098400 or gp_wild_type_B6_2_dna_6344459_6342858 or gp_wild_type_B6_2_dna_3880859_3879348 or gp_wild_type_B6_2_dna_2049696_2040421 or gp_wild_type_B6_2_dna_3214284_3215771 or gp_wild_type_B6_2_dna_679118_680287 or gp_wild_type_B6_2_dna_4908651_49…	-1000	0
rxn05328_c0	Hexadecanoyl-[acyl-carrier protein]:malonyl-CoA C-acyltransferase(decarboxylating, oxoacyl- and enoyl-reducing)	cpd00003_c0 + cpd11476_c0 <-- cpd00004_c0 + cpd00067_c0 + cpd11477_c0	gp_wild_type_B6_2_dna_3111405_3109747 or gp_wild_type_B6_2_dna_2327931_2326264 or gp_wild_type_B6_2_dna_2325919_2324261 or gp_wild_type_B6_2_dna_1096760_1098400 or gp_wild_type_B6_2_dna_6344459_6342858 or gp_wild_type_B6_2_dna_3880859_3879348 or gp_wild_type_B6_2_dna_2049696_2040421 or gp_wild_type_B6_2_dna_3214284_3215771 or gp_wild_type_B6_2_dna_679118_680287 or gp_wild_type_B6_2_dna_4908651_49…	-1000	0
rxn05330_c0	(3R)-3-Hydroxybutanoyl-[acyl-carrier-protein] hydro-lyase	cpd11479_c0 <=> cpd00001_c0 + cpd11473_c0	gp_wild_type_B6_2_dna_3111405_3109747 or gp_wild_type_B6_2_dna_2327931_2326264 or gp_wild_type_B6_2_dna_2325919_2324261 or gp_wild_type_B6_2_dna_1096760_1098400 or gp_wild_type_B6_2_dna_6344459_6342858 or gp_wild_type_B6_2_dna_3880859_3879348 or gp_wild_type_B6_2_dna_2049696_2040421 or gp_wild_type_B6_2_dna_3214284_3215771 or gp_wild_type_B6_2_dna_679118_680287 or gp_wild_type_B6_2_dna_4908651_49…	-1000	1000
rxn05332_c0	(3R)-3-Hydroxypalmitoyl-[acyl-carrier-protein] hydro-lyase	cpd11481_c0 <=> cpd00001_c0 + cpd11477_c0	gp_wild_type_B6_2_dna_3111405_3109747 or gp_wild_type_B6_2_dna_2327931_2326264 or gp_wild_type_B6_2_dna_2325919_2324261 or gp_wild_type_B6_2_dna_1096760_1098400 or gp_wild_type_B6_2_dna_6344459_6342858 or gp_wild_type_B6_2_dna_3880859_3879348 or gp_wild_type_B6_2_dna_2049696_2040421 or gp_wild_type_B6_2_dna_3214284_3215771 or gp_wild_type_B6_2_dna_679118_680287 or gp_wild_type_B6_2_dna_4908651_49…	-1000	1000
rxn05333_c0	(3R)-3-Hydroxybutanoyl-[acyl-carrier-protein] hydro-lyase	cpd11482_c0 <=> cpd00001_c0 + cpd11475_c0	gp_wild_type_B6_2_dna_3111405_3109747 or gp_wild_type_B6_2_dna_2327931_2326264 or gp_wild_type_B6_2_dna_2325919_2324261 or gp_wild_type_B6_2_dna_1096760_1098400 or gp_wild_type_B6_2_dna_6344459_6342858 or gp_wild_type_B6_2_dna_3880859_3879348 or gp_wild_type_B6_2_dna_2049696_2040421 or gp_wild_type_B6_2_dna_3214284_3215771 or gp_wild_type_B6_2_dna_679118_680287 or gp_wild_type_B6_2_dna_4908651_49…	-1000	1000
rxn05335_c0	(3R)-3-Hydroxypalmitoyl-[acyl-carrier-protein] hydro-lyase	cpd11484_c0 <=> cpd00001_c0 + cpd11467_c0	gp_wild_type_B6_2_dna_3111405_3109747 or gp_wild_type_B6_2_dna_2327931_2326264 or gp_wild_type_B6_2_dna_2325919_2324261 or gp_wild_type_B6_2_dna_1096760_1098400 or gp_wild_type_B6_2_dna_6344459_6342858 or gp_wild_type_B6_2_dna_3880859_3879348 or gp_wild_type_B6_2_dna_2049696_2040421 or gp_wild_type_B6_2_dna_3214284_3215771 or gp_wild_type_B6_2_dna_679118_680287 or gp_wild_type_B6_2_dna_4908651_49…	-1000	1000
rxn05336_c0	(3R)-3-Hydroxypalmitoyl-[acyl-carrier-protein]:NADP+ oxidoreductase	cpd00006_c0 + cpd11481_c0 <=> cpd00005_c0 + cpd00067_c0 + cpd11485_c0	gp_wild_type_B6_2_dna_3111405_3109747 or gp_wild_type_B6_2_dna_2327931_2326264 or gp_wild_type_B6_2_dna_2325919_2324261 or gp_wild_type_B6_2_dna_1096760_1098400 or gp_wild_type_B6_2_dna_6344459_6342858 or gp_wild_type_B6_2_dna_3880859_3879348 or gp_wild_type_B6_2_dna_2049696_2040421 or gp_wild_type_B6_2_dna_3214284_3215771 or gp_wild_type_B6_2_dna_679118_680287 or gp_wild_type_B6_2_dna_4908651_49…	-1000	1000
rxn05337_c0	(3R)-3-Hydroxyhexanoyl-[acyl-carrier-protein]:NADP+ oxidoreductase	cpd00006_c0 + cpd11479_c0 <=> cpd00005_c0 + cpd00067_c0 + cpd11486_c0	gp_wild_type_B6_2_dna_3111405_3109747 or gp_wild_type_B6_2_dna_2327931_2326264 or gp_wild_type_B6_2_dna_2325919_2324261 or gp_wild_type_B6_2_dna_1096760_1098400 or gp_wild_type_B6_2_dna_6344459_6342858 or gp_wild_type_B6_2_dna_3880859_3879348 or gp_wild_type_B6_2_dna_2049696_2040421 or gp_wild_type_B6_2_dna_3214284_3215771 or gp_wild_type_B6_2_dna_679118_680287 or gp_wild_type_B6_2_dna_4908651_49…	-1000	1000
rxn05338_c0	(3R)-3-Hydroxydecanoyl-[acyl-carrier-protein]:NADP+ oxidoreductase	cpd00006_c0 + cpd11482_c0 <-- cpd00005_c0 + cpd00067_c0 + cpd11487_c0	gp_wild_type_B6_2_dna_3111405_3109747 or gp_wild_type_B6_2_dna_2327931_2326264 or gp_wild_type_B6_2_dna_2325919_2324261 or gp_wild_type_B6_2_dna_1096760_1098400 or gp_wild_type_B6_2_dna_6344459_6342858 or gp_wild_type_B6_2_dna_3880859_3879348 or gp_wild_type_B6_2_dna_2049696_2040421 or gp_wild_type_B6_2_dna_3214284_3215771 or gp_wild_type_B6_2_dna_679118_680287 or gp_wild_type_B6_2_dna_4908651_49…	-1000	0
rxn05339_c0	(3R)-3-Hydroxybutanoyl-[acyl-carrier protein]:NADP+ oxidoreductase	cpd00006_c0 + cpd11478_c0 <=> cpd00005_c0 + cpd00067_c0 + cpd11488_c0	gp_wild_type_B6_2_dna_3111405_3109747 or gp_wild_type_B6_2_dna_2327931_2326264 or gp_wild_type_B6_2_dna_2325919_2324261 or gp_wild_type_B6_2_dna_1096760_1098400 or gp_wild_type_B6_2_dna_6344459_6342858 or gp_wild_type_B6_2_dna_3880859_3879348 or gp_wild_type_B6_2_dna_2049696_2040421 or gp_wild_type_B6_2_dna_3214284_3215771 or gp_wild_type_B6_2_dna_679118_680287 or gp_wild_type_B6_2_dna_4908651_49…	-1000	1000
rxn05340_c0	(3R)-3-Hydroxydodecanoyl-[acyl-carrier-protein]:NADP+ oxidoreductase	cpd00006_c0 + cpd11480_c0 <=> cpd00005_c0 + cpd00067_c0 + cpd11489_c0	gp_wild_type_B6_2_dna_3111405_3109747 or gp_wild_type_B6_2_dna_2327931_2326264 or gp_wild_type_B6_2_dna_2325919_2324261 or gp_wild_type_B6_2_dna_1096760_1098400 or gp_wild_type_B6_2_dna_6344459_6342858 or gp_wild_type_B6_2_dna_3880859_3879348 or gp_wild_type_B6_2_dna_2049696_2040421 or gp_wild_type_B6_2_dna_3214284_3215771 or gp_wild_type_B6_2_dna_679118_680287 or gp_wild_type_B6_2_dna_4908651_49…	-1000	1000
rxn05341_c0	(3R)-3-Hydroxyoctanoyl-[acyl-carrier-protein]:NADP+ oxidoreductase	cpd00006_c0 + cpd11483_c0 <=> cpd00005_c0 + cpd00067_c0 + cpd11490_c0	gp_wild_type_B6_2_dna_3111405_3109747 or gp_wild_type_B6_2_dna_2327931_2326264 or gp_wild_type_B6_2_dna_2325919_2324261 or gp_wild_type_B6_2_dna_1096760_1098400 or gp_wild_type_B6_2_dna_6344459_6342858 or gp_wild_type_B6_2_dna_3880859_3879348 or gp_wild_type_B6_2_dna_2049696_2040421 or gp_wild_type_B6_2_dna_3214284_3215771 or gp_wild_type_B6_2_dna_679118_680287 or gp_wild_type_B6_2_dna_4908651_49…	-1000	1000
rxn05342_c0	(3R)-3-Hydroxytetradecanoyl-[acyl-carrier-protein]:NADP+ oxidoreductase	cpd00006_c0 + cpd11484_c0 <=> cpd00005_c0 + cpd00067_c0 + cpd11491_c0	gp_wild_type_B6_2_dna_3111405_3109747 or gp_wild_type_B6_2_dna_2327931_2326264 or gp_wild_type_B6_2_dna_2325919_2324261 or gp_wild_type_B6_2_dna_1096760_1098400 or gp_wild_type_B6_2_dna_6344459_6342858 or gp_wild_type_B6_2_dna_3880859_3879348 or gp_wild_type_B6_2_dna_2049696_2040421 or gp_wild_type_B6_2_dna_3214284_3215771 or gp_wild_type_B6_2_dna_679118_680287 or gp_wild_type_B6_2_dna_4908651_49…	-1000	1000
rxn05349_c0	acetyl-CoA:[acyl-carrier-protein] S-acetyltransferase	cpd00022_c0 + cpd11493_c0 <=> cpd00010_c0 + cpd11494_c0	( gp_wild_type_B6_2_dna_2047794_2040160 or gp_wild_type_B6_2_dna_917351_925042 ) and ( gp_wild_type_B6_2_dna_929672_932878 or gp_wild_type_B6_2_dna_919766_928267 or gp_wild_type_B6_2_dna_941002_944085 or gp_wild_type_B6_2_dna_2046438_2036875 or gp_wild_type_B6_2_dna_957638_954084 or gp_wild_type_B6_2_dna_934507_944079 or gp_wild_type_B6_2_dna_933034_936156 ) and ( gp_wild_type_B6_2_dna_3111405_31…	-1000	1000
rxn05351_c0	Tetradecanoyl-[acyl-carrier protein]:malonyl-CoA C-acyltransferase(decarboxylating, oxoacyl- and enoyl-reducing and thioester-hydrolysing)	cpd00006_c0 + cpd11466_c0 <-- cpd00005_c0 + cpd00067_c0 + cpd11467_c0	gp_wild_type_B6_2_dna_3111405_3109747 or gp_wild_type_B6_2_dna_2327931_2326264 or gp_wild_type_B6_2_dna_2325919_2324261 or gp_wild_type_B6_2_dna_1096760_1098400 or gp_wild_type_B6_2_dna_6344459_6342858 or gp_wild_type_B6_2_dna_3880859_3879348 or gp_wild_type_B6_2_dna_2049696_2040421 or gp_wild_type_B6_2_dna_3214284_3215771 or gp_wild_type_B6_2_dna_679118_680287 or gp_wild_type_B6_2_dna_4908651_49…	-1000	0
rxn05352_c0	Octanoyl-[acyl-carrier protein]:malonyl-CoA C-acyltransferase(decarboxylating, oxoacyl- and enoyl-reducing and thioester-hydrolysing)	cpd00006_c0 + cpd11470_c0 <-- cpd00005_c0 + cpd00067_c0 + cpd11471_c0	gp_wild_type_B6_2_dna_3111405_3109747 or gp_wild_type_B6_2_dna_2327931_2326264 or gp_wild_type_B6_2_dna_2325919_2324261 or gp_wild_type_B6_2_dna_1096760_1098400 or gp_wild_type_B6_2_dna_6344459_6342858 or gp_wild_type_B6_2_dna_3880859_3879348 or gp_wild_type_B6_2_dna_2049696_2040421 or gp_wild_type_B6_2_dna_3214284_3215771 or gp_wild_type_B6_2_dna_679118_680287 or gp_wild_type_B6_2_dna_4908651_49…	-1000	0
rxn05353_c0	Butyryl-[acyl-carrier protein]:malonyl-CoA C-acyltransferase(decarboxylating, oxoacyl- and enoyl-reducing and thioester-hydrolysing)	cpd00006_c0 + cpd11464_c0 <-- cpd00005_c0 + cpd00067_c0 + cpd11465_c0	gp_wild_type_B6_2_dna_1650906_1650097	-1000	0
rxn05354_c0	Hexadecanoyl-[acyl-carrier protein:malonyl-CoA C-acyltransferase(decarboxylating, oxoacyl- and enoyl-reducing and thioester-hydrolysing)	cpd00006_c0 + cpd11476_c0 <-- cpd00005_c0 + cpd00067_c0 + cpd11477_c0	gp_wild_type_B6_2_dna_3111405_3109747 or gp_wild_type_B6_2_dna_2327931_2326264 or gp_wild_type_B6_2_dna_2325919_2324261 or gp_wild_type_B6_2_dna_1096760_1098400 or gp_wild_type_B6_2_dna_6344459_6342858 or gp_wild_type_B6_2_dna_3880859_3879348 or gp_wild_type_B6_2_dna_2049696_2040421 or gp_wild_type_B6_2_dna_3214284_3215771 or gp_wild_type_B6_2_dna_679118_680287 or gp_wild_type_B6_2_dna_4908651_49…	-1000	0
rxn05355_c0	Dodecanoyl-[acyl-carrier protein]: malonyl-CoA C-acyltransferase(decarboxylating, oxoacyl- and enoyl-reducing and thioester-hydrolysing)	cpd00006_c0 + cpd11468_c0 <-- cpd00005_c0 + cpd00067_c0 + cpd11469_c0	gp_wild_type_B6_2_dna_3111405_3109747 or gp_wild_type_B6_2_dna_2327931_2326264 or gp_wild_type_B6_2_dna_2325919_2324261 or gp_wild_type_B6_2_dna_1096760_1098400 or gp_wild_type_B6_2_dna_6344459_6342858 or gp_wild_type_B6_2_dna_3880859_3879348 or gp_wild_type_B6_2_dna_2049696_2040421 or gp_wild_type_B6_2_dna_3214284_3215771 or gp_wild_type_B6_2_dna_679118_680287 or gp_wild_type_B6_2_dna_4908651_49…	-1000	0
rxn05356_c0	Decanoyl-[acyl-carrier protein]:malonyl-CoA C-acyltransferase(decarboxylating, oxoacyl- and enoyl-reducing and thioester-hydrolysing)	cpd00006_c0 + cpd11474_c0 <-- cpd00005_c0 + cpd00067_c0 + cpd11475_c0	gp_wild_type_B6_2_dna_3111405_3109747 or gp_wild_type_B6_2_dna_2327931_2326264 or gp_wild_type_B6_2_dna_2325919_2324261 or gp_wild_type_B6_2_dna_1096760_1098400 or gp_wild_type_B6_2_dna_6344459_6342858 or gp_wild_type_B6_2_dna_3880859_3879348 or gp_wild_type_B6_2_dna_2049696_2040421 or gp_wild_type_B6_2_dna_3214284_3215771 or gp_wild_type_B6_2_dna_679118_680287 or gp_wild_type_B6_2_dna_4908651_49…	-1000	0
rxn05357_c0	Hexanoyl-[acyl-carrier protein]:oxoacyl- and enoyl-reducing and thioester-hydrolysing)	cpd00006_c0 + cpd11472_c0 <-- cpd00005_c0 + cpd00067_c0 + cpd11473_c0	gp_wild_type_B6_2_dna_3111405_3109747 or gp_wild_type_B6_2_dna_2327931_2326264 or gp_wild_type_B6_2_dna_2325919_2324261 or gp_wild_type_B6_2_dna_1096760_1098400 or gp_wild_type_B6_2_dna_6344459_6342858 or gp_wild_type_B6_2_dna_3880859_3879348 or gp_wild_type_B6_2_dna_2049696_2040421 or gp_wild_type_B6_2_dna_3214284_3215771 or gp_wild_type_B6_2_dna_679118_680287 or gp_wild_type_B6_2_dna_4908651_49…	-1000	0
rxn05466_c0	TRANS-RXN-173.ce	cpd00013_e0 <=> cpd00013_c0	gp_wild_type_B6_2_dna_5585193_5583973	-1000	1000
rxn05469_c0	pyruvate reversible transport via proton symport	cpd00020_e0 + cpd00067_e0 <=> cpd00020_c0 + cpd00067_c0	gp_wild_type_B6_2_dna_4875632_4873578 or gp_wild_type_B6_2_dna_3341605_3339968 or gp_wild_type_B6_2_dna_4244515_4242929	-1000	1000
rxn05470_c0	glycolate transport via proton symport, reversible	cpd00067_e0 + cpd00139_e0 <=> cpd00067_c0 + cpd00139_c0	gp_wild_type_B6_2_dna_3341605_3339968 or gp_wild_type_B6_2_dna_4994726_4996387	-1000	1000
rxn05488_c0	acetate reversible transport via proton symport	cpd00029_e0 + cpd00067_e0 <=> cpd00029_c0 + cpd00067_c0	gp_wild_type_B6_2_dna_4695723_4698872 or gp_wild_type_B6_2_dna_4244515_4242929 or gp_wild_type_B6_2_dna_2451543_2450230 or gp_wild_type_B6_2_dna_4709728_4708385 or gp_wild_type_B6_2_dna_3341605_3339968 or gp_wild_type_B6_2_dna_4530499_4531914 or gp_wild_type_B6_2_dna_2307005_2306220 or gp_wild_type_B6_2_dna_3074348_3072858	-1000	1000
rxn05493_c0	Transport of a-ketoglutarate, extracellular	cpd00024_e0 + 2.0 cpd00067_e0 <=> cpd00024_c0 + 2.0 cpd00067_c0	gp_wild_type_B6_2_dna_4706676_4705402	-1000	1000
rxn05494_c0	D-alanine transport via proton symport	cpd00067_e0 + cpd00117_e0 <=> cpd00067_c0 + cpd00117_c0	gp_wild_type_B6_2_dna_2408515_2409822 or gp_wild_type_B6_2_dna_5135858_5137204	-1000	1000
rxn05496_c0	TRANS-RXNBWI-115637.ce.maizeexp.L-ALPHA-ALANINE_L-ALPHA-ALANINE	cpd00035_e0 + cpd00067_e0 <=> cpd00035_c0 + cpd00067_c0	gp_wild_type_B6_2_dna_2408515_2409822 or gp_wild_type_B6_2_dna_5135858_5137204 or gp_wild_type_B6_2_dna_175920_177293 or gp_wild_type_B6_2_dna_436168_434804 or gp_wild_type_B6_2_dna_2307005_2306220 or gp_wild_type_B6_2_dna_6137079_6135727	-1000	1000
rxn05500_c0	L-arabinose transport via proton symport	cpd00067_e0 + cpd00224_e0 <=> cpd00067_c0 + cpd00224_c0	gp_wild_type_B6_2_dna_4706676_4705402 or gp_wild_type_B6_2_dna_3210002_3208542 or gp_wild_type_B6_2_dna_5405197_5406342 or gp_wild_type_B6_2_dna_3449598_3448516 or gp_wild_type_B6_2_dna_2261346_2262425 or gp_wild_type_B6_2_dna_1982696_1983739 or gp_wild_type_B6_2_dna_2983007_2981802	-1000	1000
rxn05507_c0	arsenite transp or ter via unip or t	cpd04098_c0 <=> cpd04098_e0	gp_wild_type_B6_2_dna_5605721_5604645 or gp_wild_type_B6_2_dna_1648725_1647499 or gp_wild_type_B6_2_dna_1224782_1223136	-1000	1000
rxn05508_c0	TRANS-RXNBWI-115637.ce.maizeexp.ASN_ASN	cpd00067_e0 + cpd00132_e0 <=> cpd00067_c0 + cpd00132_c0	gp_wild_type_B6_2_dna_5135858_5137204 or gp_wild_type_B6_2_dna_5993484_5992288 or gp_wild_type_B6_2_dna_3031351_3030485	-1000	1000
rxn05514_c0	calcium transport in/out via proton antiporter	cpd00063_c0 + 2.0 cpd00067_e0 <=> cpd00063_e0 + 2.0 cpd00067_c0	gp_wild_type_B6_2_dna_667164_665881 or gp_wild_type_B6_2_dna_3856325_3855024	-1000	1000
rxn05527_c0	TRANS-RXN-199.ce	cpd00067_e0 + cpd00307_e0 <=> cpd00067_c0 + cpd00307_c0	gp_wild_type_B6_2_dna_1486795_1488147 or gp_wild_type_B6_2_dna_1131177_1132565 or gp_wild_type_B6_2_dna_2619522_2620781	-1000	1000
rxn05561_c0	Transport of dicarboxylates, extracellular	2.0 cpd00067_e0 + cpd00106_e0 <=> 2.0 cpd00067_c0 + cpd00106_c0	gp_wild_type_B6_2_dna_2451543_2450230 or gp_wild_type_B6_2_dna_892610_891132 or gp_wild_type_B6_2_dna_2512562_2513836 or gp_wild_type_B6_2_dna_5405197_5406342	-1000	1000
rxn05564_c0	Proline-specific permease	cpd00067_e0 + cpd00281_e0 <=> cpd00067_c0 + cpd00281_c0	gp_wild_type_B6_2_dna_3078067_3076709 or gp_wild_type_B6_2_dna_175920_177293 or gp_wild_type_B6_2_dna_6137079_6135727	-1000	1000
rxn05571_c0	D-gluconate transport via proton symport, reversible	cpd00067_e0 + cpd00222_e0 <=> cpd00067_c0 + cpd00222_c0	gp_wild_type_B6_2_dna_2962612_2963946 or gp_wild_type_B6_2_dna_1901737_1900466	-1000	1000
rxn05572_c0	D-glucarate transport via proton symport, reversible	cpd00067_e0 + cpd00609_e0 <=> cpd00067_c0 + cpd00609_c0	gp_wild_type_B6_2_dna_3276925_3278256	-1000	1000
rxn05574_c0	D-glucuronate transport via proton symport, reversible	cpd00067_e0 + cpd00164_e0 <=> cpd00067_c0 + cpd00164_c0	gp_wild_type_B6_2_dna_3311174_3312364	-1000	1000
rxn05579_c0	Glycine betaine transport via proton symport, reversible	cpd00067_e0 + cpd00540_e0 <=> cpd00067_c0 + cpd00540_c0	gp_wild_type_B6_2_dna_93402_95372 or gp_wild_type_B6_2_dna_3074348_3072858 or gp_wild_type_B6_2_dna_1196729_1198669 or gp_wild_type_B6_2_dna_1504403_1502796	-1000	1000
rxn05581_c0	RXN0-1683.ce.maizeexp.GLYCEROL_GLYCEROL	cpd00100_c0 <=> cpd00100_e0	gp_wild_type_B6_2_dna_6042590_6041337	-1000	1000
rxn05582_c0	TRANS-RXNBWI-115637.ce.maizeexp.GLY_GLY	cpd00033_e0 + cpd00067_e0 <=> cpd00033_c0 + cpd00067_c0	gp_wild_type_B6_2_dna_93402_95372 or gp_wild_type_B6_2_dna_3074348_3072858 or gp_wild_type_B6_2_dna_1196729_1198669 or gp_wild_type_B6_2_dna_5135858_5137204 or gp_wild_type_B6_2_dna_1504403_1502796 or gp_wild_type_B6_2_dna_436168_434804 or gp_wild_type_B6_2_dna_6137079_6135727	-1000	1000
rxn05595_c0	TRANS-RXN-3.ce	cpd00067_c0 + cpd00205_e0 <=> cpd00067_e0 + cpd00205_c0	gp_wild_type_B6_2_dna_3652311_3655232 or gp_wild_type_B6_2_dna_5396036_5397745 or gp_wild_type_B6_2_dna_582525_581155 or gp_wild_type_B6_2_dna_2441384_2439543 or gp_wild_type_B6_2_dna_1137151_1135505 or gp_wild_type_B6_2_dna_1504403_1502796 or gp_wild_type_B6_2_dna_2278246_2279628 or gp_wild_type_B6_2_dna_5913478_5914617 or gp_wild_type_B6_2_dna_5628682_5630292 or gp_wild_type_B6_2_dna_1200213_11…	-1000	1000
rxn05602_c0	L-lactate reversible transport via proton symport	cpd00067_e0 + cpd00159_e0 <=> cpd00067_c0 + cpd00159_c0	gp_wild_type_B6_2_dna_3341605_3339968 or gp_wild_type_B6_2_dna_4994726_4996387	-1000	1000
rxn05605_c0	Maltose permease MAL31	2.0 cpd00067_e0 + cpd00130_e0 <=> 2.0 cpd00067_c0 + cpd00130_c0	gp_wild_type_B6_2_dna_2451543_2450230 or gp_wild_type_B6_2_dna_2512562_2513836 or gp_wild_type_B6_2_dna_5405197_5406342	-1000	1000
rxn05612_c0	TRANS-RXNAVI-26524.ce.brachyexp.MELIBIOSE_MELIBIOSE	cpd00067_e0 + cpd03198_e0 <=> cpd00067_c0 + cpd03198_c0	gp_wild_type_B6_2_dna_3449598_3448516	-1000	1000
rxn05618_c0	manganese transport in via proton antiport	cpd00030_e0 + 2.0 cpd00067_c0 <=> cpd00030_c0 + 2.0 cpd00067_e0	gp_wild_type_B6_2_dna_667164_665881 or gp_wild_type_B6_2_dna_2600941_2599445	-1000	1000
rxn05625_c0	nitrite transport in via proton symport, reversible	cpd00067_e0 + cpd00075_e0 <=> cpd00067_c0 + cpd00075_c0	gp_wild_type_B6_2_dna_3805624_3806802	-1000	1000
rxn05627_c0	nitrate transport in via proton symport	cpd00067_e0 + cpd00209_e0 <=> cpd00067_c0 + cpd00209_c0		-1000	1000
rxn05628_c0	Arginine permease	cpd00064_e0 + cpd00067_e0 <=> cpd00064_c0 + cpd00067_c0	gp_wild_type_B6_2_dna_892610_891132 or gp_wild_type_B6_2_dna_2793490_2794776 or gp_wild_type_B6_2_dna_6062718_6064139	-1000	1000
rxn05634_c0	propionate transp or t in via proton symp or t	cpd00067_e0 + cpd00141_e0 <=> cpd00067_c0 + cpd00141_c0	gp_wild_type_B6_2_dna_2962612_2963946 or gp_wild_type_B6_2_dna_4244515_4242929	-1000	1000
rxn05638_c0	TRANS-RXNBWI-115637.ce.maizeexp.PRO_PRO	cpd00067_e0 + cpd00129_e0 <=> cpd00067_c0 + cpd00129_c0	gp_wild_type_B6_2_dna_4297167_4300604 or gp_wild_type_B6_2_dna_3074348_3072858 or gp_wild_type_B6_2_dna_5248206_5246710 or gp_wild_type_B6_2_dna_1196729_1198669 or gp_wild_type_B6_2_dna_5135858_5137204 or gp_wild_type_B6_2_dna_5353208_5351808 or gp_wild_type_B6_2_dna_175920_177293 or gp_wild_type_B6_2_dna_6137079_6135727	-1000	1000
rxn05646_c0	L-rhamnose transport via proton symport	cpd00067_e0 + cpd00396_e0 <=> cpd00067_c0 + cpd00396_c0	gp_wild_type_B6_2_dna_6186696_6187649	-1000	1000
rxn05649_c0	D-serine transport via proton symport	cpd00067_e0 + cpd00550_e0 <=> cpd00067_c0 + cpd00550_c0	gp_wild_type_B6_2_dna_2408515_2409822 or gp_wild_type_B6_2_dna_5135858_5137204	-1000	1000
rxn05651_c0	sulfate transport in via proton symport	cpd00048_e0 + 2.0 cpd00067_e0 <=> cpd00048_c0 + 2.0 cpd00067_c0	gp_wild_type_B6_2_dna_864430_867576 or gp_wild_type_B6_2_dna_3260830_3257786 or gp_wild_type_B6_2_dna_4695723_4698872 or gp_wild_type_B6_2_dna_892610_891132 or gp_wild_type_B6_2_dna_3210041_3208530 or gp_wild_type_B6_2_dna_4669906_4671549 or gp_wild_type_B6_2_dna_3257723_3254682	-1000	1000
rxn05654_c0	Transport of succinate, extracellular	cpd00036_e0 + 2.0 cpd00067_e0 <=> cpd00036_c0 + 2.0 cpd00067_c0	gp_wild_type_B6_2_dna_2451543_2450230 or gp_wild_type_B6_2_dna_892610_891132 or gp_wild_type_B6_2_dna_2512562_2513836 or gp_wild_type_B6_2_dna_5405197_5406342	-1000	1000
rxn05663_c0	TRANS-RXNBWI-115637.ce.maizeexp.TRP_TRP	cpd00065_e0 + cpd00067_e0 <=> cpd00065_c0 + cpd00067_c0	gp_wild_type_B6_2_dna_6136899_6135544 or gp_wild_type_B6_2_dna_2408515_2409822 or gp_wild_type_B6_2_dna_5135858_5137204 or gp_wild_type_B6_2_dna_175920_177293 or gp_wild_type_B6_2_dna_2600941_2599445	-1000	1000
rxn05669_c0	TRANS-RXNBWI-115637.ce.maizeexp.VAL_VAL	cpd00067_e0 + cpd00156_e0 <=> cpd00067_c0 + cpd00156_c0	gp_wild_type_B6_2_dna_912904_914214 or gp_wild_type_B6_2_dna_6137079_6135727	-1000	1000
rxn05673_c0	D-galacturonate transport via proton symport, reversible	cpd00067_e0 + cpd00280_e0 <=> cpd00067_c0 + cpd00280_c0	gp_wild_type_B6_2_dna_3311174_3312364	-1000	1000
rxn05680_c0	TRANS-RXNBWI-115572.ce.maizeexp.XANTHOSINE_XANTHOSINE	cpd00067_e0 + cpd01217_e0 <=> cpd00067_c0 + cpd01217_c0	gp_wild_type_B6_2_dna_1683985_1685478	-1000	1000
rxn05682_c0	allantoin transport in via proton symport	cpd00067_e0 + cpd01092_e0 <=> cpd00067_c0 + cpd01092_c0	gp_wild_type_B6_2_dna_1131162_1132529	-1000	1000
rxn05683_c0	Butyrate transport via proton symport, reversible	cpd00067_e0 + cpd00211_e0 <=> cpd00067_c0 + cpd00211_c0	gp_wild_type_B6_2_dna_2962612_2963946	-1000	1000
rxn05691_c0	L-fucose transport via proton symport	cpd00067_e0 + cpd00751_e0 <=> cpd00067_c0 + cpd00751_c0	gp_wild_type_B6_2_dna_6043872_6042775	-1000	1000
rxn05760_c0	L-Glutamate:ferredoxin oxidoreductase (transaminating)	2.0 cpd00023_c0 + 2.0 cpd11621_c0 <-- cpd00024_c0 + cpd00053_c0 + 2.0 cpd00067_c0 + 2.0 cpd11620_c0	gp_wild_type_B6_2_dna_5414192_5409750	-1000	0
rxn05831_c0	Acyl-CoA:acetyl-CoA C-acyltransferase	cpd00022_c0 + cpd11611_c0 <=> cpd00010_c0 + cpd11637_c0	gp_wild_type_B6_2_dna_3753969_3752797 or gp_wild_type_B6_2_dna_4868191_4869357 or gp_wild_type_B6_2_dna_1392823_1391660 or gp_wild_type_B6_2_dna_3664325_3663159 or gp_wild_type_B6_2_dna_2730713_2729520 or gp_wild_type_B6_2_dna_785997_784729 or gp_wild_type_B6_2_dna_4708057_4706855 or gp_wild_type_B6_2_dna_3864016_3862838	-1000	1000
rxn05902_c0	sulphite reductase	3.0 cpd00001_c0 + cpd00239_c0 + 6.0 cpd11621_c0 <-- 6.0 cpd00067_c0 + cpd00081_c0 + 6.0 cpd11620_c0		-1000	0
rxn05910_c0	L-cysteine,glutathione:NADP+ oxidoreductase (disulfide-forming)	cpd00006_c0 + cpd00042_c0 + cpd00084_c0 <-- cpd00005_c0 + cpd12732_c0	gp_wild_type_B6_2_dna_6322720_6321770	-1000	0
rxn05924_c0	2-chlorobenzoate,NADH:oxygen oxidoreductase (1,2-hydroxylating, dechlorinating, decarboxylating)	cpd00004_c0 + cpd00007_c0 + cpd00067_c0 + cpd01574_c0 <=> cpd00003_c0 + cpd00011_c0 + cpd00077_c0 + cpd00099_c0	gp_wild_type_B6_2_dna_2831670_2830336 and gp_wild_type_B6_2_dna_2830333_2829854	-1000	1000
rxn05938_c0	pyruvate ferredoxin oxidoreductase	cpd00011_c0 + cpd00022_c0 + cpd00067_c0 + 2.0 cpd11620_c0 <=> cpd00010_c0 + cpd00020_c0 + 2.0 cpd11621_c0		-1000	1000
rxn05945_c0	Thioglucoside glucohydrolase	cpd00001_c0 + cpd12019_c0 <-- cpd11622_c0 + cpd13371_c0	gp_wild_type_B6_2_dna_3760167_3761894	-1000	0
rxn05952_c0	glutathione:L-amino-acid 5-glutamyltransferase	cpd00042_c0 + cpd11623_c0 <=> cpd01017_c0 + cpd12381_c0	gp_wild_type_B6_2_dna_4896512_4895055 or gp_wild_type_B6_2_dna_3194612_3192951	-1000	1000
rxn05957_c0	O4-succinyl-L-homoserine:hydrogen sulfide S-(3-amino-3-carboxypropyl)transferase	cpd00239_c0 + cpd00822_c0 <=> cpd00036_c0 + cpd00135_c0	gp_wild_type_B6_2_dna_2367331_2366174 or gp_wild_type_B6_2_dna_4783732_4782542 or gp_wild_type_B6_2_dna_2602097_2600946 or gp_wild_type_B6_2_dna_3946888_3945722	-1000	1000
rxn05990_c0	triacylglycerol acylhydrolase	cpd00001_c0 + cpd11677_c0 <=> cpd00049_c0 + cpd00067_c0 + cpd11423_c0	gp_wild_type_B6_2_dna_5152693_5151824	-1000	1000
rxn05994_c0	acyl-[acyl-carrier-protein]:NAD+ oxidoreductase	cpd00003_c0 + cpd11628_c0 <-- cpd00004_c0 + cpd00067_c0 + cpd11728_c0	gp_wild_type_B6_2_dna_4867877_4866687	-1000	0
rxn05995_c0	Acyl-[acyl-carrier protein]:NADP+ oxidoreductase	cpd00006_c0 + cpd11628_c0 <-- cpd00005_c0 + cpd00067_c0 + cpd11728_c0	gp_wild_type_B6_2_dna_1650906_1650097	-1000	0
rxn06025_c0	(5-L-glutamyl)-peptide:taurine 5-glutamyltransferase	cpd00067_c0 + cpd00210_c0 + cpd12271_c0 <=> cpd03474_c0 + cpd11608_c0	gp_wild_type_B6_2_dna_4896512_4895055 or gp_wild_type_B6_2_dna_3194612_3192951	-1000	1000
rxn06037_c0	(3S)-3-Hydroxyacyl-CoA:NAD+ oxidoreductase	cpd00003_c0 + cpd11718_c0 <=> cpd00004_c0 + cpd00067_c0 + cpd11637_c0	gp_wild_type_B6_2_dna_3756148_3754007 and gp_wild_type_B6_2_dna_1391625_1390792	-1000	1000
rxn06038_c0	(3R)-3-Hydroxyacyl-CoA:NADP+ oxidoreductase	cpd00006_c0 + cpd11812_c0 <=> cpd00005_c0 + cpd00067_c0 + cpd11637_c0	gp_wild_type_B6_2_dna_3376902_3376129	-1000	1000
rxn06043_c0	CTP:phosphatidate cytidyltransferase	cpd00052_c0 + cpd11422_c0 <=> cpd00012_c0 + cpd00067_c0 + cpd11427_c0	gp_wild_type_B6_2_dna_4395299_4394523	-1000	1000
rxn06045_c0	CDP-diacylglycerol:sn-glycerol-3-phosphate 3-phosphatidyltransferase	cpd00080_c0 + cpd11427_c0 <=> cpd00046_c0 + cpd11454_c0	gp_wild_type_B6_2_dna_1057710_1058291	-1000	1000
rxn06071_c0	rubredoxin:NAD+ oxidoreductase	cpd00003_c0 + cpd00067_c0 + 2.0 cpd11651_c0 <=> cpd00004_c0 + 2.0 cpd11681_c0	gp_wild_type_B6_2_dna_5751176_5752315 or gp_wild_type_B6_2_dna_4547495_4548712	-1000	1000
rxn06075_c0	2'-Deoxyuridine 5'-diphosphate:oxidized-thioredoxin 2'-oxidoreductase	cpd00001_c0 + cpd00978_c0 + cpd11420_c0 <-- cpd00014_c0 + cpd11421_c0	gp_wild_type_B6_2_dna_2459934_2462222 and gp_wild_type_B6_2_dna_2463769_2464794	-1000	0
rxn06076_c0	2'-Deoxycytidine diphosphate:oxidized-thioredoxin 2'-oxidoreductase	cpd00001_c0 + cpd00533_c0 + cpd11420_c0 <-- cpd00096_c0 + cpd11421_c0	gp_wild_type_B6_2_dna_2459934_2462222 and gp_wild_type_B6_2_dna_2463769_2464794	-1000	0
rxn06108_c0	NADH:ubiquinone oxidoreductase	cpd00003_c0 + cpd11665_c0 <-- cpd00004_c0 + cpd00067_c0 + cpd11669_c0	( ( gp_wild_type_B6_2_dna_3652311_3655232 or gp_wild_type_B6_2_dna_1024610_1022808 or gp_wild_type_B6_2_dna_1022518_1021202 ) and gp_wild_type_B6_2_dna_1020351_1019728 and gp_wild_type_B6_2_dna_3699463_3697916 and gp_wild_type_B6_2_dna_1034662_1033562 and gp_wild_type_B6_2_dna_1032918_1031701 and gp_wild_type_B6_2_dna_1031093_1030005 and gp_wild_type_B6_2_dna_1029711_1029241 and gp_wild_type_B6_2…	-1000	0
rxn06208_c0	N-Acyl-D-glucosamine 2-epimerase	cpd12230_c0 <=> cpd11714_c0	gp_wild_type_B6_2_dna_6048388_6047228	-1000	1000
rxn06216_c0	(3S)-3-Hydroxyacyl-CoA hydro-lyase	cpd11718_c0 <=> cpd00001_c0 + cpd11722_c0	gp_wild_type_B6_2_dna_3756148_3754007 and gp_wild_type_B6_2_dna_3662003_3661233	-1000	1000
rxn06217_c0	1,2-diacyl-sn-glycerol acylhydrolase	cpd00001_c0 + cpd11423_c0 <=> cpd00049_c0 + cpd00067_c0 + cpd01297_c0	gp_wild_type_B6_2_dna_5152693_5151824	-1000	1000
rxn06218_c0	1,2-Diacyl-sn-glycerol acylhydrolase	cpd00001_c0 + cpd11423_c0 <=> cpd00049_c0 + cpd00067_c0 + cpd01431_c0	gp_wild_type_B6_2_dna_5152693_5151824	-1000	1000
rxn06250_c0	Cyanohydrin ketone-lyase	cpd12754_c0 <=> cpd00150_c0 + cpd11733_c0	gp_wild_type_B6_2_dna_571275_572852 or gp_wild_type_B6_2_dna_5391962_5393569	-1000	1000
rxn06252_c0	Alditol:NAD+ 1-oxidoreductase	cpd00003_c0 + cpd11734_c0 <=> cpd00004_c0 + cpd00067_c0 + cpd11854_c0	gp_wild_type_B6_2_dna_2880059_2880874	-1000	1000
rxn06253_c0	Alditol:NADP+ 1-oxidoreductase	cpd00006_c0 + cpd11734_c0 <=> cpd00005_c0 + cpd00067_c0 + cpd11854_c0	gp_wild_type_B6_2_dna_2880059_2880874	-1000	1000
rxn06256_c0	Glutathione:protein-disulfide oxidoreductase	2.0 cpd00042_c0 + cpd11738_c0 <=> cpd00111_c0 + cpd12062_c0		-1000	1000
rxn06258_c0	Monocarboxylic acid amide hydro-lyase	cpd12354_c0 <=> cpd00001_c0 + cpd00542_c0	gp_wild_type_B6_2_dna_3026535_3027146 and gp_wild_type_B6_2_dna_3027194_3027823	-1000	1000
rxn06280_c0	L-Tyrosine:tRNA(Tyr) ligase (AMP-forming)	cpd00002_c0 + cpd00069_c0 + cpd11751_c0 <=> cpd00012_c0 + cpd00018_c0 + cpd00067_c0 + cpd12194_c0	gp_wild_type_B6_2_dna_372398_373594	-1000	1000
rxn06300_c0	L-Alanine:tRNA(Ala) ligase (AMP-forming)	cpd00002_c0 + cpd00035_c0 + cpd11906_c0 <=> cpd00012_c0 + cpd00018_c0 + cpd00067_c0 + cpd11770_c0	gp_wild_type_B6_2_dna_2237779_2235158	-1000	1000
rxn06335_c0	(S)-2-methylbutanoyl-CoA:enzyme N6-(dihydrolipoyl)lysine S-(2-methylbutanoyl)transferase	cpd00449_c0 + cpd00760_c0 <=> cpd00010_c0 + cpd14703_c0	gp_wild_type_B6_2_dna_2222830_2224098	-1000	1000
rxn06347_c0	(3R)-3-Hydroxyacyl-CoA hydro-lyase	cpd11812_c0 <=> cpd00001_c0 + cpd11813_c0	gp_wild_type_B6_2_dna_3756148_3754007 and gp_wild_type_B6_2_dna_3662003_3661233	-1000	1000
rxn06377_c0	glycine:lipoylprotein oxidoreductase (decarboxylating and acceptor-aminomethylating)	cpd00033_c0 + cpd00067_c0 + cpd12005_c0 <=> cpd00011_c0 + cpd11830_c0	( gp_wild_type_B6_2_dna_5542518_5539798 or gp_wild_type_B6_2_dna_6075577_6078432 ) and gp_wild_type_B6_2_dna_5542473_5539765	-1000	1000
rxn06389_c0	ATP:1-phosphatidyl-1D-myo-inositol-4-phosphate 5-phosphotransferase	cpd00002_c0 + cpd11837_c0 <=> cpd00008_c0 + cpd12582_c0	gp_wild_type_B6_2_dna_825745_827385	-1000	1000
rxn06401_c0	RX:glutathione R-transferase	cpd00042_c0 + cpd11846_c0 <=> cpd00067_c0 + cpd11844_c0 + cpd12076_c0	gp_wild_type_B6_2_dna_52777_53436	-1000	1000
rxn06432_c0	L-Arginine:tRNA(Arg) ligase (AMP-forming)	cpd00002_c0 + cpd00051_c0 + cpd11907_c0 <=> cpd00012_c0 + cpd00018_c0 + cpd00067_c0 + cpd12036_c0	gp_wild_type_B6_2_dna_5429384_5431036	-1000	1000
rxn06434_c0	L-Asparagine:tRNA(Asn) ligase (AMP-forming)	cpd00002_c0 + cpd00132_c0 + cpd11908_c0 <=> cpd00012_c0 + cpd00018_c0 + cpd00067_c0 + cpd12313_c0		-1000	1000
rxn06435_c0	L-Cysteine:tRNA(Cys) ligase (AMP-forming)	cpd00002_c0 + cpd00084_c0 + cpd11910_c0 <=> cpd00012_c0 + cpd00018_c0 + cpd00067_c0 + cpd12255_c0	gp_wild_type_B6_2_dna_3085598_3084222	-1000	1000
rxn06437_c0	L-Glutamine:tRNA(Gln) ligase (AMP-forming)	cpd00002_c0 + cpd00053_c0 + cpd11911_c0 <=> cpd00012_c0 + cpd00018_c0 + cpd00067_c0 + cpd12060_c0	gp_wild_type_B6_2_dna_3087251_3085617	-1000	1000
rxn06439_c0	L-Histidine:tRNA(His) ligase (AMP-forming)	cpd00002_c0 + cpd00119_c0 + cpd11914_c0 <=> cpd00012_c0 + cpd00018_c0 + cpd00067_c0 + cpd12228_c0	gp_wild_type_B6_2_dna_6223455_6222172	-1000	1000
rxn06441_c0	L-Leucine:tRNA(Leu) ligase (AMP-forming)	cpd00002_c0 + cpd00107_c0 + cpd11916_c0 <=> cpd00012_c0 + cpd00018_c0 + cpd00067_c0 + cpd12003_c0	gp_wild_type_B6_2_dna_5084982_5087579 and gp_wild_type_B6_2_dna_5084982_5087585	-1000	1000
rxn06443_c0	L-Methionine:tRNAMet ligase (AMP-forming)	cpd00002_c0 + cpd00060_c0 + cpd11918_c0 <=> cpd00012_c0 + cpd00018_c0 + cpd00067_c0 + cpd12105_c0	gp_wild_type_B6_2_dna_5946525_5948561	-1000	1000
rxn06444_c0	L-Phenylalanine:tRNA(Ala) ligase (AMP-forming)	cpd00002_c0 + cpd00066_c0 + cpd11919_c0 <=> cpd00012_c0 + cpd00018_c0 + cpd00067_c0 + cpd12335_c0	gp_wild_type_B6_2_dna_3408733_3407720 and gp_wild_type_B6_2_dna_3407685_3405310	-1000	1000
rxn06445_c0	L-proline:tRNA(Pro) ligase (AMP-forming)	cpd00002_c0 + cpd00129_c0 + cpd11920_c0 <=> cpd00012_c0 + cpd00018_c0 + 2.0 cpd00067_c0 + cpd12164_c0	gp_wild_type_B6_2_dna_2430800_2432512	-1000	1000
rxn06446_c0	L-Serine:tRNA(Ser) ligase (AMP-forming)	cpd00002_c0 + cpd00054_c0 + cpd11921_c0 <=> cpd00012_c0 + cpd00018_c0 + 2.0 cpd00067_c0 + cpd12132_c0	gp_wild_type_B6_2_dna_1167031_1168305	-1000	1000
rxn06447_c0	L-Threonine:tRNA(Thr) ligase (AMP-forming)	cpd00002_c0 + cpd00161_c0 + cpd11922_c0 <=> cpd00012_c0 + cpd00018_c0 + 2.0 cpd00067_c0 + cpd12229_c0	gp_wild_type_B6_2_dna_3411955_3410036	-1000	1000
rxn06449_c0	L-Valine:tRNAVal ligase (AMP-forming)	cpd00002_c0 + cpd00156_c0 + cpd11924_c0 <=> cpd00012_c0 + cpd00018_c0 + cpd00067_c0 + cpd12133_c0	gp_wild_type_B6_2_dna_6087384_6090227 or gp_wild_type_B6_2_dna_754957_752129	-1000	1000
rxn06485_c0	tRNA-guanine:queuine tRNA-ribosyltransferase	cpd01029_c0 + cpd11985_c0 <=> cpd00067_c0 + cpd00207_c0 + cpd11986_c0	gp_wild_type_B6_2_dna_6241464_6240352	-1000	1000
rxn06489_c0	Monoamide of a dicarboxylic acid amidohydrolase	cpd00001_c0 + cpd12470_c0 <=> cpd00013_c0 + cpd12000_c0	gp_wild_type_B6_2_dna_6217456_6216689	-1000	1000
rxn06490_c0	S-Adenosyl-L-methionine:mRNA (guanine-N7-)-methyltransferase	cpd00017_c0 + cpd12001_c0 <=> cpd00019_c0 + cpd12082_c0	gp_wild_type_B6_2_dna_778883_781243 or gp_wild_type_B6_2_dna_5668415_5670697 or gp_wild_type_B6_2_dna_5483492_5481354 or gp_wild_type_B6_2_dna_2062897_2065296 or gp_wild_type_B6_2_dna_5794372_5796366 or gp_wild_type_B6_2_dna_2753806_2755596	-1000	1000
rxn06493_c0	dihydrolipoylprotein:NAD+ oxidoreductase	cpd00003_c0 + cpd12225_c0 <=> cpd00004_c0 + cpd00067_c0 + cpd12005_c0	gp_wild_type_B6_2_dna_908842_910275 or gp_wild_type_B6_2_dna_5697064_5695670 or gp_wild_type_B6_2_dna_2224116_2225480 or gp_wild_type_B6_2_dna_1312262_1313614	-1000	1000
rxn06499_c0	GTP:mRNA guanylyltransferase	cpd00038_c0 + cpd12022_c0 <=> cpd00012_c0 + cpd00067_c0 + cpd12001_c0	gp_wild_type_B6_2_dna_778883_781243 or gp_wild_type_B6_2_dna_5668415_5670697 or gp_wild_type_B6_2_dna_5483492_5481354 or gp_wild_type_B6_2_dna_2062897_2065296 or gp_wild_type_B6_2_dna_5794372_5796366 or gp_wild_type_B6_2_dna_2753806_2755596	-1000	1000
rxn06510_c0	Lauroyl-CoA:acetyl-CoA C-acyltransferase	cpd00022_c0 + cpd01260_c0 <=> cpd00010_c0 + cpd12689_c0	gp_wild_type_B6_2_dna_3753969_3752797 or gp_wild_type_B6_2_dna_4868191_4869357 or gp_wild_type_B6_2_dna_1392823_1391660 or gp_wild_type_B6_2_dna_3664325_3663159 or gp_wild_type_B6_2_dna_2730713_2729520 or gp_wild_type_B6_2_dna_785997_784729 or gp_wild_type_B6_2_dna_4708057_4706855 or gp_wild_type_B6_2_dna_3864016_3862838	-1000	1000
rxn06527_c0	glutathione:protein-disulfide oxidoreductase	cpd00111_c0 + cpd12072_c0 <=> 2.0 cpd00042_c0 + cpd12139_c0		-1000	1000
rxn06586_c0	3-methylbutanoyl-CoA:enzyme N6-(dihydrolipoyl)lysine S-(3-methylbutanoyl)transferase	cpd00449_c0 + cpd01882_c0 <=> cpd00010_c0 + cpd14699_c0	gp_wild_type_B6_2_dna_2222830_2224098	-1000	1000
rxn06608_c0	(5-L-glutamyl)-peptide:amino-acid 5-glutamyltransferase	cpd00067_c0 + cpd11612_c0 + cpd12271_c0 <=> cpd11608_c0 + cpd12298_c0	gp_wild_type_B6_2_dna_4896512_4895055 or gp_wild_type_B6_2_dna_3194612_3192951	-1000	1000
rxn06624_c0	Aminoacyl-tRNA aminoacylhydrolase	cpd00001_c0 + cpd12414_c0 <=> cpd00067_c0 + cpd11615_c0 + cpd12338_c0	gp_wild_type_B6_2_dna_2532501_2533082	-1000	1000
rxn06630_c0	ATP:deoxynucleoside-phosphate phosphotransferase	cpd00002_c0 + cpd02270_c0 <=> cpd00008_c0 + cpd12386_c0	gp_wild_type_B6_2_dna_4170225_4169545	-1000	1000
rxn06636_c0	Carbamoyl-phosphate:3-hydroxymethylceph-3-em-4-carboxylate carbamoyltransferase	cpd00146_c0 + cpd12548_c0 <=> cpd00009_c0 + cpd12368_c0	gp_wild_type_B6_2_dna_5245586_5243865	-1000	1000
rxn06641_c0	2'-Deoxyribonucleoside diphosphate:oxidized-thioredoxin 2'-oxidoreductase	cpd00001_c0 + cpd02602_c0 + cpd11420_c0 <=> cpd11421_c0 + cpd12378_c0	gp_wild_type_B6_2_dna_2459934_2462222 and gp_wild_type_B6_2_dna_2463769_2464794	-1000	1000
rxn06655_c0	R04328	4.0 cpd00001_c0 + 3.0 cpd00006_c0 + cpd00011_c0 + cpd00877_c0 <-- 3.0 cpd00005_c0 + 3.0 cpd00007_c0 + 3.0 cpd00067_c0 + cpd03041_c0	gp_wild_type_B6_2_dna_6144927_6143956	-1000	0
rxn06663_c0	R04360	cpd00006_c0 + cpd12438_c0 <=> cpd00005_c0 + cpd00067_c0 + cpd12375_c0	gp_wild_type_B6_2_dna_4822859_4823656	-1000	1000
rxn06698_c0	(3R)-3-Hydroxypalmitoyl-[acyl-carrier protein] hydro-lyase	cpd11481_c0 <=> cpd00001_c0 + cpd12529_c0	gp_wild_type_B6_2_dna_973693_973181	-1000	1000
rxn06723_c0	(3R)-3-hydroxymyristoyl-[acyl-carrier protein]:UDP-3-O-[(3R)-3-hydroxymyristoyl]-alpha-D-glucosamine N-acetyltransferase	cpd00067_c0 + cpd02835_c0 + cpd11493_c0 <-- cpd03584_c0 + cpd11484_c0	gp_wild_type_B6_2_dna_4388888_4387836	-1000	0
rxn06777_c0	(S)-3-Hydroxytetradecanoyl-CoA:NAD+ oxidoreductase	cpd00003_c0 + cpd03115_c0 <-- cpd00004_c0 + cpd00067_c0 + cpd12689_c0	gp_wild_type_B6_2_dna_3756148_3754007 and gp_wild_type_B6_2_dna_1391625_1390792	-1000	0
rxn06778_c0	(S)-3-Hydroxycapryloyl-CoA 3-epimerase	cpd12690_c0 <=> cpd12691_c0	gp_wild_type_B6_2_dna_3756148_3754007	-1000	1000
rxn06817_c0	(5-L-glutamyl)-peptide:Se-Methylselenocysteine 5-glutamyltransferase	cpd00067_c0 + cpd03390_c0 + cpd12271_c0 <=> cpd03394_c0 + cpd11608_c0	gp_wild_type_B6_2_dna_4896512_4895055 or gp_wild_type_B6_2_dna_3194612_3192951	-1000	1000
rxn06820_c0	O-phosphorylhomoserine:selenocysteine Se-(3-amino-3-carboxypropyl)transferase	cpd03389_c0 + cpd12751_c0 <=> cpd00009_c0 + cpd00067_c0 + cpd03398_c0	gp_wild_type_B6_2_dna_2367331_2366174 or gp_wild_type_B6_2_dna_4783732_4782542 or gp_wild_type_B6_2_dna_2602097_2600946 or gp_wild_type_B6_2_dna_3946888_3945722	-1000	1000
rxn06901_c0	Phospholipid:1,2-diacyl-sn-glycerol O-acyltransferase	cpd11423_c0 + cpd11765_c0 <=> cpd11677_c0 + cpd12849_c0	gp_wild_type_B6_2_dna_4816828_4818282 or gp_wild_type_B6_2_dna_4485324_4484821	-1000	1000
rxn06910_c0	R05391	cpd02254_c0 <=> cpd00099_c0 + cpd02705_c0	gp_wild_type_B6_2_dna_1444601_1445701	-1000	1000
rxn06936_c0	L-Aspartate:tRNA(Asp) ligase (AMP-forming)	cpd00002_c0 + cpd00041_c0 + cpd11909_c0 <=> cpd00012_c0 + cpd00018_c0 + cpd00067_c0 + cpd12226_c0	gp_wild_type_B6_2_dna_2425458_2423686	-1000	1000
rxn07169_c0	2-chloro-2,5-dihydro-5-oxofuran-2-acetate lyase (decyclizing)	cpd02243_c0 <=> cpd00099_c0 + cpd09317_c0	gp_wild_type_B6_2_dna_1444601_1445701	-1000	1000
rxn07177_c0	4-(ethylamino)-2-hydroxy-6-(isopropylamino)-1,3,5-triazine ethylaminohydrolase	cpd00001_c0 + cpd05640_c0 <=> cpd00067_c0 + cpd00099_c0 + cpd05639_c0	gp_wild_type_B6_2_dna_3328146_3329279 or gp_wild_type_B6_2_dna_2646976_2645657	-1000	1000
rxn07181_c0	2-(S-glutathionyl)acetyl-chloride:glutathione 2-(S-glutathionyl)acetyltransferase	cpd00042_c0 + cpd10562_c0 <=> cpd00067_c0 + cpd00099_c0 + cpd10560_c0	gp_wild_type_B6_2_dna_52777_53436	-1000	1000
rxn07431_c0	R07600	cpd00213_c0 + cpd14700_c0 <=> cpd00056_c0 + cpd02700_c0	gp_wild_type_B6_2_dna_2220537_2221766 and ( gp_wild_type_B6_2_dna_2221810_2222826 or gp_wild_type_B6_2_dna_822269_823246 )	-1000	1000
rxn07433_c0	R07602	cpd00213_c0 + cpd14698_c0 <=> cpd00056_c0 + cpd14699_c0	gp_wild_type_B6_2_dna_2220537_2221766 and ( gp_wild_type_B6_2_dna_2221810_2222826 or gp_wild_type_B6_2_dna_822269_823246 )	-1000	1000
rxn07435_c0	R07604	cpd00213_c0 + cpd14702_c0 <=> cpd00056_c0 + cpd14703_c0	gp_wild_type_B6_2_dna_2220537_2221766 and ( gp_wild_type_B6_2_dna_2221810_2222826 or gp_wild_type_B6_2_dna_822269_823246 )	-1000	1000
rxn07476_c0	UDP-4-deoxy-4-formamido-L-arabinose:undecaprenyl-phosphate 4-deoxy-4-formamido-L-arabinosyltransferase	cpd00067_c0 + cpd00286_c0 + cpd14875_c0 <=> cpd00014_c0 + cpd14877_c0	gp_wild_type_B6_2_dna_3060493_3061185	-1000	1000
rxn07481_c0	3-hydroxybenzaldehyde:NADP+ oxidoreductase	cpd00001_c0 + cpd00006_c0 + cpd01964_c0 <=> cpd00005_c0 + 2.0 cpd00067_c0 + cpd00456_c0	gp_wild_type_B6_2_dna_5457821_5459224	-1000	1000
rxn07482_c0	3-hydroxybenzaldehyde:NAD+ oxidoreductase	cpd00001_c0 + cpd00003_c0 + cpd01964_c0 <=> cpd00004_c0 + 2.0 cpd00067_c0 + cpd00456_c0	gp_wild_type_B6_2_dna_2996327_2997751 or gp_wild_type_B6_2_dna_4565406_4566893 or gp_wild_type_B6_2_dna_3116490_3117959 or gp_wild_type_B6_2_dna_883310_884758 or gp_wild_type_B6_2_dna_1432991_1434397 or gp_wild_type_B6_2_dna_1971878_1973323 or gp_wild_type_B6_2_dna_1483064_1481613 or gp_wild_type_B6_2_dna_2545847_2547286 or gp_wild_type_B6_2_dna_5830657_5832135 or gp_wild_type_B6_2_dna_74050_7548…	-1000	1000
rxn07490_c0	L-galactose:NAD+ 1-oxidoreductase	cpd00003_c0 + cpd01257_c0 <=> cpd00004_c0 + cpd00067_c0 + cpd00820_c0	gp_wild_type_B6_2_dna_5230270_5231076	-1000	1000
rxn07587_c0	S-adenosyl-L-methionine:cobalt-precorrin-5B (C1)-methyltransferase	cpd00017_c0 + cpd14960_c0 <=> cpd00019_c0 + cpd08372_c0	gp_wild_type_B6_2_dna_5127143_5128222	-1000	1000
rxn07594_c0	3,5-dibromo-4-hydroxybenzamide hydro-lyase (nitrile-forming)	cpd00001_c0 + cpd02568_c0 <=> cpd14962_c0	gp_wild_type_B6_2_dna_3026535_3027146 and gp_wild_type_B6_2_dna_3027194_3027823	-1000	1000
rxn07623_c0	3-hydroxy-5-oxohexanoyl-CoA:acetate CoA-transferase	cpd00022_c0 + cpd00067_c0 + cpd14988_c0 <=> cpd00029_c0 + cpd14989_c0	( gp_wild_type_B6_2_dna_2879013_2878333 or gp_wild_type_B6_2_dna_1201938_1201291 ) and ( gp_wild_type_B6_2_dna_2878288_2877662 or gp_wild_type_B6_2_dna_1201237_1200599 )	-1000	1000
rxn07644_c0	2-phenylacetamide hydro-lyase (nitrile-forming)	cpd00001_c0 + cpd14795_c0 <=> cpd01647_c0	gp_wild_type_B6_2_dna_3026535_3027146 and gp_wild_type_B6_2_dna_3027194_3027823	-1000	1000
rxn07679_c0	R07889	cpd15045_c0 <=> cpd00001_c0 + cpd15044_c0	gp_wild_type_B6_2_dna_3756148_3754007 and gp_wild_type_B6_2_dna_3662003_3661233	-1000	1000
rxn07680_c0	R07890	cpd00003_c0 + cpd15045_c0 <=> cpd00004_c0 + cpd00067_c0 + cpd15046_c0	gp_wild_type_B6_2_dna_3756148_3754007 and gp_wild_type_B6_2_dna_1391625_1390792	-1000	1000
rxn07681_c0	R07891	cpd00022_c0 + cpd15047_c0 <=> cpd00010_c0 + cpd15046_c0	gp_wild_type_B6_2_dna_3753969_3752797 or gp_wild_type_B6_2_dna_4868191_4869357 or gp_wild_type_B6_2_dna_1392823_1391660 or gp_wild_type_B6_2_dna_3664325_3663159 or gp_wild_type_B6_2_dna_2730713_2729520 or gp_wild_type_B6_2_dna_785997_784729 or gp_wild_type_B6_2_dna_4708057_4706855 or gp_wild_type_B6_2_dna_3864016_3862838	-1000	1000
rxn07683_c0	R07893	cpd15049_c0 <=> cpd00001_c0 + cpd15048_c0	gp_wild_type_B6_2_dna_3756148_3754007 and gp_wild_type_B6_2_dna_3662003_3661233	-1000	1000
rxn07684_c0	R07894	cpd00003_c0 + cpd15049_c0 <=> cpd00004_c0 + cpd00067_c0 + cpd15050_c0	gp_wild_type_B6_2_dna_3756148_3754007 and gp_wild_type_B6_2_dna_1391625_1390792	-1000	1000
rxn07685_c0	R07895	cpd00022_c0 + cpd15051_c0 <=> cpd00010_c0 + cpd15050_c0	gp_wild_type_B6_2_dna_3753969_3752797 or gp_wild_type_B6_2_dna_4868191_4869357 or gp_wild_type_B6_2_dna_1392823_1391660 or gp_wild_type_B6_2_dna_3664325_3663159 or gp_wild_type_B6_2_dna_2730713_2729520 or gp_wild_type_B6_2_dna_785997_784729 or gp_wild_type_B6_2_dna_4708057_4706855 or gp_wild_type_B6_2_dna_3864016_3862838	-1000	1000
rxn07687_c0	R07897	cpd15053_c0 <=> cpd00001_c0 + cpd15052_c0	gp_wild_type_B6_2_dna_3756148_3754007 and gp_wild_type_B6_2_dna_3662003_3661233	-1000	1000
rxn07688_c0	R07898	cpd00003_c0 + cpd15053_c0 <=> cpd00004_c0 + cpd00067_c0 + cpd15054_c0	gp_wild_type_B6_2_dna_3756148_3754007 and gp_wild_type_B6_2_dna_1391625_1390792	-1000	1000
rxn07689_c0	R07899	cpd00022_c0 + cpd15055_c0 <=> cpd00010_c0 + cpd15054_c0	gp_wild_type_B6_2_dna_3753969_3752797 or gp_wild_type_B6_2_dna_4868191_4869357 or gp_wild_type_B6_2_dna_1392823_1391660 or gp_wild_type_B6_2_dna_3664325_3663159 or gp_wild_type_B6_2_dna_2730713_2729520 or gp_wild_type_B6_2_dna_785997_784729 or gp_wild_type_B6_2_dna_4708057_4706855 or gp_wild_type_B6_2_dna_3864016_3862838	-1000	1000
rxn07726_c0	R07936	cpd00003_c0 + cpd15091_c0 <=> cpd00004_c0 + cpd00067_c0 + cpd15092_c0	gp_wild_type_B6_2_dna_3756148_3754007 and gp_wild_type_B6_2_dna_1391625_1390792	-1000	1000
rxn07727_c0	R07937	cpd00022_c0 + cpd14890_c0 <=> cpd00010_c0 + cpd15092_c0	gp_wild_type_B6_2_dna_3753969_3752797 or gp_wild_type_B6_2_dna_4868191_4869357 or gp_wild_type_B6_2_dna_1392823_1391660 or gp_wild_type_B6_2_dna_3664325_3663159 or gp_wild_type_B6_2_dna_2730713_2729520 or gp_wild_type_B6_2_dna_785997_784729 or gp_wild_type_B6_2_dna_4708057_4706855 or gp_wild_type_B6_2_dna_3864016_3862838	-1000	1000
rxn07742_c0	R07952	cpd00003_c0 + cpd15094_c0 <=> cpd00004_c0 + cpd00067_c0 + cpd15095_c0	gp_wild_type_B6_2_dna_3756148_3754007 and gp_wild_type_B6_2_dna_1391625_1390792	-1000	1000
rxn07743_c0	R07953	cpd00022_c0 + cpd14894_c0 <=> cpd00010_c0 + cpd15095_c0	gp_wild_type_B6_2_dna_3753969_3752797 or gp_wild_type_B6_2_dna_4868191_4869357 or gp_wild_type_B6_2_dna_1392823_1391660 or gp_wild_type_B6_2_dna_3664325_3663159 or gp_wild_type_B6_2_dna_2730713_2729520 or gp_wild_type_B6_2_dna_785997_784729 or gp_wild_type_B6_2_dna_4708057_4706855 or gp_wild_type_B6_2_dna_3864016_3862838	-1000	1000
rxn07872_c0	R08083	cpd00006_c0 + cpd06761_c0 <=> cpd00005_c0 + cpd00067_c0 + cpd06738_c0	gp_wild_type_B6_2_dna_2997800_2998891	-1000	1000
rxn07873_c0	R08084	cpd00006_c0 + cpd06740_c0 <=> cpd00005_c0 + cpd00067_c0 + cpd06739_c0	gp_wild_type_B6_2_dna_2997800_2998891	-1000	1000
rxn07874_c0	R08085	cpd00006_c0 + cpd08240_c0 <=> cpd00005_c0 + cpd00067_c0 + cpd08238_c0	gp_wild_type_B6_2_dna_2997800_2998891	-1000	1000
rxn07879_c0	3-hydroxy-3-(4-methylpent-3-en-1-yl)glutaryl-CoA acetate-lyase (7-methyl-3-oxooct-6-enoyl-CoA-forming)	cpd02849_c0 <=> cpd00029_c0 + cpd15170_c0	gp_wild_type_B6_2_dna_3197618_3198514	-1000	1000
rxn07880_c0	7-methyl-3-oxo-6-octenoyl-CoA:acetyl-CoA C-acyltransferase	cpd00010_c0 + cpd15170_c0 <=> cpd00022_c0 + cpd15174_c0	gp_wild_type_B6_2_dna_3753969_3752797 or gp_wild_type_B6_2_dna_4868191_4869357 or gp_wild_type_B6_2_dna_1392823_1391660 or gp_wild_type_B6_2_dna_3664325_3663159 or gp_wild_type_B6_2_dna_2730713_2729520 or gp_wild_type_B6_2_dna_785997_784729 or gp_wild_type_B6_2_dna_4708057_4706855 or gp_wild_type_B6_2_dna_3864016_3862838	-1000	1000
rxn07882_c0	3-hydroxy-5-methylhex-4-enoyl-CoA hydro-lyase	cpd00001_c0 + cpd15172_c0 <=> cpd15173_c0	gp_wild_type_B6_2_dna_3756148_3754007 and gp_wild_type_B6_2_dna_3662003_3661233	-1000	1000
rxn07883_c0	3-hydroxy-5-methylhex-4-enoyl-CoA:NAD+ oxidoreductase	cpd00003_c0 + cpd15173_c0 <=> cpd00004_c0 + cpd00067_c0 + cpd15175_c0	gp_wild_type_B6_2_dna_3756148_3754007 and gp_wild_type_B6_2_dna_1391625_1390792	-1000	1000
rxn07884_c0	3-methylcrotonyl-CoA:acetyl-CoA C-acyltransferase	cpd00010_c0 + cpd15175_c0 <=> cpd00022_c0 + cpd00067_c0 + cpd01966_c0	gp_wild_type_B6_2_dna_3753969_3752797 or gp_wild_type_B6_2_dna_4868191_4869357 or gp_wild_type_B6_2_dna_1392823_1391660 or gp_wild_type_B6_2_dna_3664325_3663159 or gp_wild_type_B6_2_dna_2730713_2729520 or gp_wild_type_B6_2_dna_785997_784729 or gp_wild_type_B6_2_dna_4708057_4706855 or gp_wild_type_B6_2_dna_3864016_3862838	-1000	1000
rxn07899_c0	3-fluorocyclohexadiene-cis,cis-1,2-diol-1-carboxylate:NAD+oxidoreductase (decarboxylating)	cpd00003_c0 + cpd15182_c0 <=> cpd00004_c0 + cpd00011_c0 + cpd15176_c0	gp_wild_type_B6_2_dna_2828581_2827817	-1000	1000
rxn07900_c0	5-Fluorocyclohexadiene-cis,cis-1,2-diol-1-carboxylate:NAD+oxidoreductase (decarboxylating)	cpd00003_c0 + cpd15183_c0 <=> cpd00004_c0 + cpd00011_c0 + cpd15177_c0	gp_wild_type_B6_2_dna_2828581_2827817	-1000	1000
rxn07901_c0	4-fluorocyclohexadiene-cis,cis-1,2-diol-1-carboxylate:NAD+oxidoreductase (decarboxylating)	cpd00003_c0 + cpd15184_c0 <=> cpd00004_c0 + cpd00011_c0 + cpd15177_c0	gp_wild_type_B6_2_dna_2828581_2827817	-1000	1000
rxn07904_c0	4-fluoromuconolactone lyase (decyclizing)	cpd00067_c0 + cpd15178_c0 <=> cpd15180_c0	gp_wild_type_B6_2_dna_1444601_1445701	-1000	1000
rxn07981_c0	3-hydroxyacyl-[acyl-carrier-protein] dehydratase (n-C4:0)	cpd11836_c0 <=> cpd00001_c0 + cpd11465_c0	gp_wild_type_B6_2_dna_973693_973181	-1000	1000
rxn07987_c0	3-oxoacyl-[acyl-carrier-protein] reductase (n-C12:1)	cpd00005_c0 + cpd00067_c0 + cpd15373_c0 <=> cpd00006_c0 + cpd15366_c0	gp_wild_type_B6_2_dna_3993850_3993113	-1000	1000
rxn07989_c0	3-oxoacyl-[acyl-carrier-protein] reductase (n-C14:1)	cpd00005_c0 + cpd00067_c0 + cpd15374_c0 <=> cpd00006_c0 + cpd15368_c0	gp_wild_type_B6_2_dna_3993850_3993113	-1000	1000
rxn07991_c0	3-oxoacyl-[acyl-carrier-protein] reductase (n-C16:1)	cpd00005_c0 + cpd00067_c0 + cpd15375_c0 <=> cpd00006_c0 + cpd15369_c0	gp_wild_type_B6_2_dna_3993850_3993113	-1000	1000
rxn07992_c0	3-oxoacyl-[acyl-carrier-protein] reductase (n-C18:0)	cpd00005_c0 + cpd00067_c0 + cpd15377_c0 <=> cpd00006_c0 + cpd15371_c0	gp_wild_type_B6_2_dna_3993850_3993113	-1000	1000
rxn07993_c0	3-oxoacyl-[acyl-carrier-protein] reductase (n-C18:1)	cpd00005_c0 + cpd00067_c0 + cpd15376_c0 <=> cpd00006_c0 + cpd15370_c0	gp_wild_type_B6_2_dna_3993850_3993113	-1000	1000
rxn08062_c0	Na+/Acetate symport (periplasm)	cpd00029_e0 + cpd00971_e0 <=> cpd00029_c0 + cpd00971_c0	gp_wild_type_B6_2_dna_4695723_4698872 or gp_wild_type_B6_2_dna_4244515_4242929 or gp_wild_type_B6_2_dna_2451543_2450230 or gp_wild_type_B6_2_dna_4709728_4708385 or gp_wild_type_B6_2_dna_3341605_3339968 or gp_wild_type_B6_2_dna_4530499_4531914 or gp_wild_type_B6_2_dna_2307005_2306220 or gp_wild_type_B6_2_dna_3074348_3072858	-1000	1000
rxn08084_c0	1-tetradecanoyl-sn-glycerol 3-phosphate O-acyltransferase (n-C14:0)	cpd00067_c0 + cpd11466_c0 + cpd15331_c0 <=> cpd11493_c0 + cpd15522_c0		-1000	1000
rxn08126_c0	Amylomaltase (maltotriose)	cpd00179_c0 + cpd01262_c0 <=> cpd00027_c0 + cpd01399_c0	gp_wild_type_B6_2_dna_1111221_1109074 or gp_wild_type_B6_2_dna_1116479_1114476	-1000	1000
rxn08127_c0	Amylomaltase (maltotetraose)	cpd00179_c0 + cpd01399_c0 <=> cpd00027_c0 + cpd15495_c0	gp_wild_type_B6_2_dna_1111221_1109074 or gp_wild_type_B6_2_dna_1116479_1114476	-1000	1000
rxn08128_c0	Amylomaltase (maltopentaose)	cpd00179_c0 + cpd15495_c0 <=> cpd00027_c0 + cpd01329_c0	gp_wild_type_B6_2_dna_1111221_1109074 or gp_wild_type_B6_2_dna_1116479_1114476	-1000	1000
rxn08129_c0	Amylomaltase (maltohexaose)	cpd00179_c0 + cpd01329_c0 <=> cpd00027_c0 + cpd15494_c0	gp_wild_type_B6_2_dna_1111221_1109074 or gp_wild_type_B6_2_dna_1116479_1114476	-1000	1000
rxn08194_c0	ATP:cob(I)alamin Co-beta-adenosyltransferase	cpd00002_c0 + cpd00635_c0 <=> cpd00166_c0 + cpd00421_c0	gp_wild_type_B6_2_dna_4320166_4319558	-1000	1000
rxn08196_c0	TRANS-RXN0-244.cp	cpd00067_e0 + cpd01012_c0 <=> cpd00067_c0 + cpd01012_e0	gp_wild_type_B6_2_dna_5790523_5793681 or gp_wild_type_B6_2_dna_2698688_2701675 or gp_wild_type_B6_2_dna_5809460_5808522 or gp_wild_type_B6_2_dna_4900971_4901897 or gp_wild_type_B6_2_dna_5066233_5067015	-1000	1000
rxn08213_c0	TRANS-RXN-99.cp	cpd00067_e0 + cpd00098_e0 <=> cpd00067_c0 + cpd00098_c0	gp_wild_type_B6_2_dna_93402_95372	-1000	1000
rxn08233_c0	Chloride/proton antiport	cpd00067_c0 + 2.0 cpd00099_e0 <=> cpd00067_e0 + 2.0 cpd00099_c0	gp_wild_type_B6_2_dna_864430_867576 or gp_wild_type_B6_2_dna_3260830_3257786 or gp_wild_type_B6_2_dna_4695723_4698872 or gp_wild_type_B6_2_dna_3276937_3278268 or gp_wild_type_B6_2_dna_1834157_1832880 or gp_wild_type_B6_2_dna_5405197_5406342 or gp_wild_type_B6_2_dna_3210041_3208530 or gp_wild_type_B6_2_dna_4734314_4733259	-1000	1000
rxn08240_c0	cobalt (Co+2) transport out via proton antiport (periplasm)	2.0 cpd00067_e0 + cpd00149_c0 <=> 2.0 cpd00067_c0 + cpd00149_e0	gp_wild_type_B6_2_dna_5790523_5793681 or gp_wild_type_B6_2_dna_2698691_2701741 or gp_wild_type_B6_2_dna_667164_665881 or gp_wild_type_B6_2_dna_2694185_2693067 or gp_wild_type_B6_2_dna_5809460_5808522 or gp_wild_type_B6_2_dna_4900971_4901897 or gp_wild_type_B6_2_dna_5066233_5067015 or gp_wild_type_B6_2_dna_2600941_2599445	-1000	1000
rxn08262_c0	L-carnitine outward transport (H+ antiport)	cpd00067_e0 + cpd00266_e0 <=> cpd00067_c0 + cpd00266_c0	gp_wild_type_B6_2_dna_1712113_1713603	-1000	1000
rxn08275_c0	copper transport out via proton antiport	cpd00058_c0 + cpd00067_e0 <=> cpd00058_e0 + cpd00067_c0	gp_wild_type_B6_2_dna_864430_867576 or gp_wild_type_B6_2_dna_5790523_5793681 or gp_wild_type_B6_2_dna_5678610_5675497 or gp_wild_type_B6_2_dna_3260830_3257786 or gp_wild_type_B6_2_dna_4695723_4698872 or gp_wild_type_B6_2_dna_5809460_5808522 or gp_wild_type_B6_2_dna_2600941_2599445	-1000	1000
rxn08323_c0	deoxyguanosine transport in via proton symport (periplasm)	cpd00067_e0 + cpd00277_e0 <=> cpd00067_c0 + cpd00277_c0	gp_wild_type_B6_2_dna_1683985_1685478	-1000	1000
rxn08345_c0	2-dehydro-L-idonate:NADP+ 5-oxidoreductase	cpd00005_c0 + cpd00067_c0 + cpd01793_c0 <=> cpd00006_c0 + cpd15351_c0		-1000	1000
rxn08350_c0	D-lactate transport via proton symport (periplasm)	cpd00067_e0 + cpd00221_e0 <=> cpd00067_c0 + cpd00221_c0	gp_wild_type_B6_2_dna_3341605_3339968 or gp_wild_type_B6_2_dna_4994726_4996387	-1000	1000
rxn08352_c0	R08210	cpd00004_c0 + cpd00067_c0 + cpd08615_c0 <-- cpd00001_c0 + cpd00003_c0 + cpd00202_c0	gp_wild_type_B6_2_dna_751173_750238	-1000	0
rxn08353_c0	5-demethylubiquinone-8 methyltransferase	cpd00017_c0 + cpd15360_c0 <=> cpd00019_c0 + cpd00067_c0 + cpd15561_c0	gp_wild_type_B6_2_dna_4179323_4180021	-1000	1000
rxn08376_c0	TRANS-RXN-108F.cp	cpd00067_e0 + cpd00412_e0 <=> cpd00067_c0 + cpd00412_c0	gp_wild_type_B6_2_dna_3210041_3208530	-1000	1000
rxn08386_c0	enoyl-[acyl-carrier-protein] reductase (NADH) (n-C12:1)	cpd00004_c0 + cpd00067_c0 + cpd15569_c0 <=> cpd00003_c0 + cpd15415_c0	gp_wild_type_B6_2_dna_4867877_4866687	-1000	1000
rxn08387_c0	enoyl-[acyl-carrier-protein] reductase (NADPH) (n-C12:1)	cpd00005_c0 + cpd00067_c0 + cpd15569_c0 <=> cpd00006_c0 + cpd15415_c0	gp_wild_type_B6_2_dna_1650906_1650097	-1000	1000
rxn08390_c0	enoyl-[acyl-carrier-protein] reductase (NADH) (n-C14:1)	cpd00004_c0 + cpd00067_c0 + cpd15570_c0 <=> cpd00003_c0 + cpd15294_c0	gp_wild_type_B6_2_dna_4867877_4866687	-1000	1000
rxn08391_c0	enoyl-[acyl-carrier-protein] reductase (NADPH) (n-C14:1)	cpd00005_c0 + cpd00067_c0 + cpd15570_c0 <=> cpd00006_c0 + cpd15294_c0	gp_wild_type_B6_2_dna_1650906_1650097	-1000	1000
rxn08393_c0	trans hexadecenoyl-[acp] reductase (NADPH, B-specific)	cpd00005_c0 + cpd00067_c0 + cpd11477_c0 <=> cpd00006_c0 + cpd15277_c0	gp_wild_type_B6_2_dna_1650906_1650097	-1000	1000
rxn08394_c0	enoyl-[acyl-carrier-protein] reductase (NADH) (n-C16:1)	cpd00004_c0 + cpd00067_c0 + cpd15571_c0 <=> cpd00003_c0 + cpd15239_c0	gp_wild_type_B6_2_dna_4867877_4866687	-1000	1000
rxn08395_c0	enoyl-[acyl-carrier-protein] reductase (NADPH) (n-C16:1)	cpd00005_c0 + cpd00067_c0 + cpd15571_c0 <=> cpd00006_c0 + cpd15239_c0	gp_wild_type_B6_2_dna_1650906_1650097	-1000	1000
rxn08398_c0	enoyl-[acyl-carrier-protein] reductase (NADH) (n-C18:1)	cpd00004_c0 + cpd00067_c0 + cpd15568_c0 <=> cpd00003_c0 + cpd11825_c0	gp_wild_type_B6_2_dna_4867877_4866687	-1000	1000
rxn08399_c0	enoyl-[acyl-carrier-protein] reductase (NADPH) (n-C18:1)	cpd00005_c0 + cpd00067_c0 + cpd15568_c0 <=> cpd00006_c0 + cpd11825_c0	gp_wild_type_B6_2_dna_1650906_1650097	-1000	1000
rxn08413_c0	3-hydroxyacyl-CoA dehydratase (3-hydroxyoctadecanoyl-CoA)	cpd15204_c0 <=> cpd00001_c0 + cpd14937_c0	gp_wild_type_B6_2_dna_3756148_3754007 and gp_wild_type_B6_2_dna_3662003_3661233	-1000	1000
rxn08473_c0	Transport of Fe2+	cpd00067_e0 + cpd10515_e0 <=> cpd00067_c0 + cpd10515_c0	gp_wild_type_B6_2_dna_667164_665881 or gp_wild_type_B6_2_dna_50137_51891 or gp_wild_type_B6_2_dna_5066233_5067015	-1000	1000
rxn08498_c0	ferrichrome transport via ton system (extracellular)	cpd00067_e0 + cpd03724_p0 <=> cpd00067_c0 + cpd03724_e0	gp_wild_type_B6_2_dna_6205693_6203282	-1000	1000
rxn08547_c0	glycerol-3-phosphate acyltransferase (C14:0)	cpd00080_c0 + cpd11466_c0 <=> cpd11493_c0 + cpd15331_c0	gp_wild_type_B6_2_dna_4417000_4419462	-1000	1000
rxn08578_c0	TRANS-RXN-16.cp	cpd00067_e0 + cpd00653_e0 <=> cpd00067_c0 + cpd00653_c0	gp_wild_type_B6_2_dna_3276925_3278256	-1000	1000
rxn08582_c0	aldose-1-epimerase	cpd00709_c0 <=> cpd00108_c0		-1000	1000
rxn08605_c0	1,4-alpha-glucan branching enzyme (glycogen -> bglycogen)	cpd00155_c0 <-- cpd15413_c0	gp_wild_type_B6_2_dna_1104469_1106640	-1000	0
rxn08652_c0	glycolate transport via sodium symport (periplasm)	cpd00139_e0 + cpd00971_e0 <=> cpd00139_c0 + cpd00971_c0	gp_wild_type_B6_2_dna_3341605_3339968 or gp_wild_type_B6_2_dna_4994726_4996387	-1000	1000
rxn08661_c0	glycine transport in via sodium symport (periplasm)	cpd00033_e0 + cpd00971_e0 <=> cpd00033_c0 + cpd00971_c0	gp_wild_type_B6_2_dna_93402_95372 or gp_wild_type_B6_2_dna_3074348_3072858 or gp_wild_type_B6_2_dna_1196729_1198669 or gp_wild_type_B6_2_dna_5135858_5137204 or gp_wild_type_B6_2_dna_1504403_1502796 or gp_wild_type_B6_2_dna_436168_434804 or gp_wild_type_B6_2_dna_6137079_6135727	-1000	1000
rxn08670_c0	glutaredoxin reductase	2.0 cpd00042_c0 + cpd15480_c0 <=> cpd00111_c0 + cpd15481_c0		-1000	1000
rxn08691_c0	hydrogen transport via diffusion (extracellular to periplasm)	cpd11640_c0 <=> cpd11640_e0	gp_wild_type_B6_2_dna_4875632_4873578	-1000	1000
rxn08714_c0	hexanoate transport via proton symport, reversible (periplasm)	cpd00067_e0 + cpd01113_e0 <=> cpd00067_c0 + cpd01113_c0	gp_wild_type_B6_2_dna_1408586_1409818	-1000	1000
rxn08716_c0	mercury (Hg+2) transport out via proton antiport (periplasm)	cpd00067_e0 + cpd00531_c0 <=> cpd00067_c0 + cpd00531_e0	gp_wild_type_B6_2_dna_5066233_5067015	-1000	1000
rxn08733_c0	Acetyl-CoA:hexanoate-CoA transferase	cpd00022_c0 + cpd01113_c0 <=> cpd00029_c0 + cpd03124_c0	( gp_wild_type_B6_2_dna_2879013_2878333 or gp_wild_type_B6_2_dna_1201938_1201291 ) and ( gp_wild_type_B6_2_dna_2878288_2877662 or gp_wild_type_B6_2_dna_1201237_1200599 )	-1000	1000
rxn08742_c0	TRANS-RXN-181A.cp	cpd00067_e0 + cpd00573_e0 <=> cpd00067_c0 + cpd00573_c0	gp_wild_type_B6_2_dna_1901734_1900466	-1000	1000
rxn08764_c0	ketol-acid reductoisomerase (2-Acetolactate)	cpd00005_c0 + cpd00067_c0 + cpd00498_c0 <=> cpd00006_c0 + cpd02535_c0	gp_wild_type_B6_2_dna_4928222_4927209	-1000	1000
rxn08781_c0	TRANS-RXN-24.cp	cpd00067_e0 + cpd00208_e0 <=> cpd00067_c0 + cpd00208_c0	gp_wild_type_B6_2_dna_3449598_3448516	-1000	1000
rxn08854_c0	Lysine transporter	cpd00039_e0 + cpd00067_e0 <=> cpd00039_c0 + cpd00067_c0	gp_wild_type_B6_2_dna_892610_891132 or gp_wild_type_B6_2_dna_2408515_2409822 or gp_wild_type_B6_2_dna_5135858_5137204 or gp_wild_type_B6_2_dna_3210002_3208542 or gp_wild_type_B6_2_dna_6062718_6064139 or gp_wild_type_B6_2_dna_1423151_1424527 or gp_wild_type_B6_2_dna_2600941_2599445 or gp_wild_type_B6_2_dna_6137079_6135727	-1000	1000
rxn08857_c0	Lysyl-tRNA synthetase	cpd00002_c0 + cpd00039_c0 + cpd11917_c0 <=> cpd00012_c0 + cpd00018_c0 + cpd00067_c0 + cpd15249_c0	gp_wild_type_B6_2_dna_4443743_4442295	-1000	1000
rxn08890_c0	murein D,D-carboxypeptidase (murein5px4p) (periplasm)	cpd00001_c0 + cpd15514_c0 <-- cpd00117_c0 + cpd15506_c0	gp_wild_type_B6_2_dna_5421727_5424105 or gp_wild_type_B6_2_dna_5100873_5099026 or gp_wild_type_B6_2_dna_1406548_1404728 or gp_wild_type_B6_2_dna_4762634_4761003	-1000	0
rxn08891_c0	murein D,D-carboxypeptidase (murein5px4px4p) (periplasm)	cpd00001_c0 + cpd15515_c0 <-- cpd00117_c0 + cpd15508_c0	gp_wild_type_B6_2_dna_5421727_5424105 or gp_wild_type_B6_2_dna_5100873_5099026 or gp_wild_type_B6_2_dna_1406548_1404728 or gp_wild_type_B6_2_dna_4762634_4761003	-1000	0
rxn08892_c0	murein D,D-carboxypeptidase (murein5p5p) (periplasm)	cpd00001_c0 + cpd15511_c0 <=> cpd00117_c0 + cpd15510_c0	gp_wild_type_B6_2_dna_5421727_5424105 or gp_wild_type_B6_2_dna_5100873_5099026 or gp_wild_type_B6_2_dna_1406548_1404728 or gp_wild_type_B6_2_dna_4762634_4761003	-1000	1000
rxn08893_c0	murein D,D-carboxypeptidase (murein5p4p) (periplasm)	cpd00001_c0 + cpd15510_c0 <=> cpd00117_c0 + cpd15505_c0	gp_wild_type_B6_2_dna_5421727_5424105 or gp_wild_type_B6_2_dna_5100873_5099026 or gp_wild_type_B6_2_dna_1406548_1404728 or gp_wild_type_B6_2_dna_4762634_4761003	-1000	1000
rxn08894_c0	murein D,D-carboxypeptidase (murein5p3p) (periplasm)	cpd00001_c0 + cpd15509_c0 <=> cpd00117_c0 + cpd15504_c0	gp_wild_type_B6_2_dna_5421727_5424105 or gp_wild_type_B6_2_dna_5100873_5099026 or gp_wild_type_B6_2_dna_1406548_1404728 or gp_wild_type_B6_2_dna_4762634_4761003	-1000	1000
rxn08921_c0	magnesium (Mg+2) transport in/out via proton antiport (periplasm)	2.0 cpd00067_c0 + cpd00254_e0 <=> 2.0 cpd00067_e0 + cpd00254_c0	gp_wild_type_B6_2_dna_667164_665881	-1000	1000
rxn08926_c0	murein L,D-carboxypeptidase (murein5px4p) (periplasm)	cpd00001_c0 + cpd15514_c0 <=> cpd00731_c0 + cpd15503_c0		-1000	1000
rxn08927_c0	murein L,D-carboxypeptidase (murein4p4p) (periplasm)	cpd00001_c0 + cpd15505_c0 <=> cpd00117_c0 + cpd15504_c0		-1000	1000
rxn08928_c0	murein L,D-carboxypeptidase (murein5p5p) (periplasm)	cpd00001_c0 + cpd15511_c0 <=> cpd00731_c0 + cpd15509_c0		-1000	1000
rxn08929_c0	murein L,D-carboxypeptidase (murein4p3p) (periplasm)	cpd00001_c0 + cpd15504_c0 <=> cpd00117_c0 + cpd15501_c0		-1000	1000
rxn08972_c0	NADH dehydrogenase (ubiquinone-8 & 3 protons) (periplasm)	cpd00004_c0 + 5.0 cpd00067_c0 + cpd15560_c0 <=> cpd00003_c0 + 4.0 cpd00067_e0 + cpd15561_c0	( gp_wild_type_B6_2_dna_3652311_3655232 or gp_wild_type_B6_2_dna_1024610_1022808 or gp_wild_type_B6_2_dna_1022518_1021202 ) and gp_wild_type_B6_2_dna_1020351_1019728 and gp_wild_type_B6_2_dna_3699463_3697916 and gp_wild_type_B6_2_dna_1034662_1033562 and gp_wild_type_B6_2_dna_1032918_1031701 and gp_wild_type_B6_2_dna_1031093_1030005 and gp_wild_type_B6_2_dna_1029711_1029241 and gp_wild_type_B6_2_d…	-1000	1000
rxn08973_c0	NADH dehydrogenase (menaquinone-8 & 3 protons) (periplasm)	cpd00004_c0 + 4.0 cpd00067_c0 + cpd15500_c0 <-- cpd00003_c0 + 3.0 cpd00067_e0 + cpd15499_c0	( gp_wild_type_B6_2_dna_3652311_3655232 or gp_wild_type_B6_2_dna_1024610_1022808 or gp_wild_type_B6_2_dna_1022518_1021202 ) and gp_wild_type_B6_2_dna_1020351_1019728 and gp_wild_type_B6_2_dna_3699463_3697916 and gp_wild_type_B6_2_dna_1034662_1033562 and gp_wild_type_B6_2_dna_1032918_1031701 and gp_wild_type_B6_2_dna_1031093_1030005 and gp_wild_type_B6_2_dna_1029711_1029241 and gp_wild_type_B6_2_d…	-1000	0
rxn08974_c0	NADH dehydrogenase (demethylmenaquinone-8 & 3 protons) (periplasm)	cpd00004_c0 + 4.0 cpd00067_c0 + cpd15352_c0 <-- cpd00003_c0 + 3.0 cpd00067_e0 + cpd15353_c0	( gp_wild_type_B6_2_dna_3652311_3655232 or gp_wild_type_B6_2_dna_1024610_1022808 or gp_wild_type_B6_2_dna_1022518_1021202 ) and gp_wild_type_B6_2_dna_1020351_1019728 and gp_wild_type_B6_2_dna_3699463_3697916 and gp_wild_type_B6_2_dna_1034662_1033562 and gp_wild_type_B6_2_dna_1032918_1031701 and gp_wild_type_B6_2_dna_1031093_1030005 and gp_wild_type_B6_2_dna_1029711_1029241 and gp_wild_type_B6_2_d…	-1000	0
rxn08990_c0	nickle (Ni+2) transport out via proton antiport (periplasm)	2.0 cpd00067_e0 + cpd00244_c0 <=> 2.0 cpd00067_c0 + cpd00244_e0	gp_wild_type_B6_2_dna_5790523_5793681 or gp_wild_type_B6_2_dna_2698691_2701741 or gp_wild_type_B6_2_dna_2690026_2688731 or gp_wild_type_B6_2_dna_667164_665881 or gp_wild_type_B6_2_dna_2694185_2693067 or gp_wild_type_B6_2_dna_5809460_5808522 or gp_wild_type_B6_2_dna_2600941_2599445	-1000	1000
rxn09071_c0	pyridoxine 5'-phosphate oxidase (anaerboic	cpd00003_c0 + cpd00478_c0 <=> cpd00004_c0 + cpd00016_c0 + cpd00067_c0	gp_wild_type_B6_2_dna_5916255_5915611	-1000	1000
rxn09165_c0	TRANS-RXN-117.cp	cpd00644_e0 + cpd00971_e0 <=> cpd00644_c0 + cpd00971_c0	gp_wild_type_B6_2_dna_3276937_3278268	-1000	1000
rxn09171_c0	Na+/Propionate symporter (periplasm)	cpd00141_e0 + cpd00971_e0 <=> cpd00141_c0 + cpd00971_c0	gp_wild_type_B6_2_dna_2962612_2963946 or gp_wild_type_B6_2_dna_4244515_4242929	-1000	1000
rxn09174_c0	RXN0-268.c	cpd00036_c0 + cpd00086_c0 <=> cpd00078_c0 + cpd00141_c0	gp_wild_type_B6_2_dna_673334_671853	-1000	1000
rxn09244_c0	selenophosphate:L-seryl-tRNASec selenium transferase	cpd00067_c0 + cpd03078_c0 + cpd15565_c0 <=> cpd00009_c0 + cpd15563_c0	gp_wild_type_B6_2_dna_430152_431471	-1000	1000
rxn09247_c0	RXN0-4083.cp	cpd00054_e0 + cpd00971_e0 <=> cpd00054_c0 + cpd00971_c0	gp_wild_type_B6_2_dna_5135858_5137204 or gp_wild_type_B6_2_dna_3265765_3264554 or gp_wild_type_B6_2_dna_1616102_1614828 or gp_wild_type_B6_2_dna_1476131_1476760	-1000	1000
rxn09306_c0	L-threonine via sodium symport (periplasm)	cpd00161_e0 + cpd00971_e0 <=> cpd00161_c0 + cpd00971_c0	gp_wild_type_B6_2_dna_5135858_5137204 or gp_wild_type_B6_2_dna_3265789_3264560 or gp_wild_type_B6_2_dna_1476131_1476760 or gp_wild_type_B6_2_dna_3643211_3644029	-1000	1000
rxn09389_c0	TRANS-RXN0-200.cp	cpd00034_c0 + 2.0 cpd00067_e0 <=> cpd00034_e0 + 2.0 cpd00067_c0	gp_wild_type_B6_2_dna_864430_867576 or gp_wild_type_B6_2_dna_5790523_5793681 or gp_wild_type_B6_2_dna_3260830_3257786 or gp_wild_type_B6_2_dna_4695723_4698872 or gp_wild_type_B6_2_dna_2698688_2701675 or gp_wild_type_B6_2_dna_667164_665881 or gp_wild_type_B6_2_dna_5809460_5808522 or gp_wild_type_B6_2_dna_4900971_4901897 or gp_wild_type_B6_2_dna_5066233_5067015 or gp_wild_type_B6_2_dna_2600941_2599…	-1000	1000
rxn09399_c0	1,4-alpha-glucan branching enzyme	cpd11735_c0 <=> cpd00155_c0	gp_wild_type_B6_2_dna_1104469_1106640	-1000	1000
rxn09402_c0	methyisocitrate lyase, mitochondrial	cpd01501_c0 <=> cpd00020_c0 + cpd00036_c0	gp_wild_type_B6_2_dna_3564603_3563731	-1000	1000
rxn09657_c0	Thiamine transporter	cpd00067_e0 + cpd00305_e0 <=> cpd00067_c0 + cpd00305_c0	gp_wild_type_B6_2_dna_864430_867576 or gp_wild_type_B6_2_dna_4695723_4698872	-1000	1000
rxn09672_c0	TRANS-RXNBWI-115637.ce.maizeexp.MET_MET	cpd00060_e0 + cpd00067_e0 <=> cpd00060_c0 + cpd00067_c0	gp_wild_type_B6_2_dna_2408515_2409822 or gp_wild_type_B6_2_dna_2600716_2599319 or gp_wild_type_B6_2_dna_6137079_6135727	-1000	1000
rxn09673_c0	TRANS-RXNAVI-26524.ce.brachyexp.CPD-3609_CPD-3609	cpd00067_e0 + cpd00179_e0 <=> cpd00067_c0 + cpd00179_c0	gp_wild_type_B6_2_dna_6043872_6042775 or gp_wild_type_B6_2_dna_4264766_4265752	-1000	1000
rxn09678_c0	TRANS-RXNBWI-115637.ce.maizeexp.GLN_GLN	cpd00053_e0 + cpd00067_e0 <=> cpd00053_c0 + cpd00067_c0	gp_wild_type_B6_2_dna_757561_756029 or gp_wild_type_B6_2_dna_3031351_3030485	-1000	1000
rxn09681_c0	D-fructose transport in via proton symport	cpd00067_e0 + cpd00082_e0 <=> cpd00067_c0 + cpd00082_c0	gp_wild_type_B6_2_dna_757564_756119	-1000	1000
rxn09690_c0	TRANS-RXNBWI-115637.ce.maizeexp.CYS_CYS	cpd00067_e0 + cpd00084_e0 <=> cpd00067_c0 + cpd00084_c0	gp_wild_type_B6_2_dna_4695723_4698872 or gp_wild_type_B6_2_dna_5135858_5137204 or gp_wild_type_B6_2_dna_3210041_3208530 or gp_wild_type_B6_2_dna_3031351_3030485 or gp_wild_type_B6_2_dna_3311174_3312364	-1000	1000
rxn09693_c0	Biotin uptake	cpd00067_e0 + cpd00104_e0 <=> cpd00067_c0 + cpd00104_c0	gp_wild_type_B6_2_dna_3276937_3278268	-1000	1000
rxn09696_c0	S-adenosylmethionine permease SAM3	cpd00017_e0 + cpd00067_e0 <=> cpd00017_c0 + cpd00067_c0	gp_wild_type_B6_2_dna_3031351_3030485 or gp_wild_type_B6_2_dna_2600941_2599445	-1000	1000
rxn09731_c0	Mitochondrial ornithine carrier protein	cpd00064_e0 + cpd00067_c0 <-- cpd00064_c0 + cpd00067_e0	gp_wild_type_B6_2_dna_892610_891132 or gp_wild_type_B6_2_dna_2793490_2794776 or gp_wild_type_B6_2_dna_6062718_6064139	-1000	0
rxn09882_c0	RXN-5581.c.metaexp.NADP_NADPH	cpd00001_c0 + cpd00006_c0 + cpd00486_c0 <=> cpd00005_c0 + 2.0 cpd00067_c0 + cpd00703_c0	gp_wild_type_B6_2_dna_5830657_5832135 or gp_wild_type_B6_2_dna_3321947_3320457 or gp_wild_type_B6_2_dna_3116529_3117962 or gp_wild_type_B6_2_dna_1483091_1481640 or gp_wild_type_B6_2_dna_4565406_4566866 or gp_wild_type_B6_2_dna_5390418_5391887 or gp_wild_type_B6_2_dna_1607333_1608850 or gp_wild_type_B6_2_dna_832808_834325 or gp_wild_type_B6_2_dna_527504_525987 or gp_wild_type_B6_2_dna_4458672_4460…	-1000	1000
rxn09886_c0	cysteine synthase (Selenide)	cpd00722_c0 + cpd01078_c0 <=> cpd00029_c0 + cpd00067_c0 + cpd01608_c0	gp_wild_type_B6_2_dna_2344375_2343437 or gp_wild_type_B6_2_dna_4338989_4338123	-1000	1000
rxn09944_c0	propanal:NAD+ oxidoreductase (CoA-acylating)	cpd00003_c0 + cpd00010_c0 + cpd00371_c0 <=> cpd00004_c0 + cpd00067_c0 + cpd00086_c0	gp_wild_type_B6_2_dna_4552050_4552961 or gp_wild_type_B6_2_dna_4568540_4569436	-1000	1000
rxn09952_c0	alpha-amylase	cpd11657_c0 <=> cpd11594_c0	gp_wild_type_B6_2_dna_1101158_1102819	-1000	1000
rxn09956_c0	aldehyde dehydrogenase [NAD(P)+]	cpd00001_c0 + cpd00003_c0 + cpd09079_c0 <=> cpd00004_c0 + 2.0 cpd00067_c0 + cpd01107_c0	gp_wild_type_B6_2_dna_5830657_5832135 or gp_wild_type_B6_2_dna_3321947_3320457 or gp_wild_type_B6_2_dna_3116529_3117962 or gp_wild_type_B6_2_dna_1483091_1481640 or gp_wild_type_B6_2_dna_4565406_4566866 or gp_wild_type_B6_2_dna_5390418_5391887 or gp_wild_type_B6_2_dna_1607333_1608850 or gp_wild_type_B6_2_dna_832808_834325 or gp_wild_type_B6_2_dna_527504_525987 or gp_wild_type_B6_2_dna_4458672_4460…	-1000	1000
rxn09958_c0	aldehyde dehydrogenase [NAD(P)+]	cpd00001_c0 + cpd00003_c0 + cpd01535_c0 <=> cpd00004_c0 + 2.0 cpd00067_c0 + cpd01741_c0	gp_wild_type_B6_2_dna_5830657_5832135 or gp_wild_type_B6_2_dna_3321947_3320457 or gp_wild_type_B6_2_dna_3116529_3117962 or gp_wild_type_B6_2_dna_1483091_1481640 or gp_wild_type_B6_2_dna_4565406_4566866 or gp_wild_type_B6_2_dna_5390418_5391887 or gp_wild_type_B6_2_dna_1607333_1608850 or gp_wild_type_B6_2_dna_832808_834325 or gp_wild_type_B6_2_dna_527504_525987 or gp_wild_type_B6_2_dna_4458672_4460…	-1000	1000
rxn09960_c0	aldehyde dehydrogenase [NAD(P)+]	cpd00001_c0 + cpd00003_c0 + cpd15642_c0 <=> cpd00004_c0 + 2.0 cpd00067_c0 + cpd03847_c0	gp_wild_type_B6_2_dna_5830657_5832135 or gp_wild_type_B6_2_dna_3321947_3320457 or gp_wild_type_B6_2_dna_3116529_3117962 or gp_wild_type_B6_2_dna_1483091_1481640 or gp_wild_type_B6_2_dna_4565406_4566866 or gp_wild_type_B6_2_dna_5390418_5391887 or gp_wild_type_B6_2_dna_1607333_1608850 or gp_wild_type_B6_2_dna_832808_834325 or gp_wild_type_B6_2_dna_527504_525987 or gp_wild_type_B6_2_dna_4458672_4460…	-1000	1000
rxn09972_c0	aldehyde dehydrogenase [NAD(P)+]	cpd00001_c0 + cpd00003_c0 + cpd15621_c0 <=> cpd00004_c0 + 2.0 cpd00067_c0 + cpd00597_c0	gp_wild_type_B6_2_dna_5830657_5832135 or gp_wild_type_B6_2_dna_3321947_3320457 or gp_wild_type_B6_2_dna_3116529_3117962 or gp_wild_type_B6_2_dna_1483091_1481640 or gp_wild_type_B6_2_dna_4565406_4566866 or gp_wild_type_B6_2_dna_5390418_5391887 or gp_wild_type_B6_2_dna_1607333_1608850 or gp_wild_type_B6_2_dna_832808_834325 or gp_wild_type_B6_2_dna_527504_525987 or gp_wild_type_B6_2_dna_4458672_4460…	-1000	1000
rxn09973_c0	aldehyde dehydrogenase [NAD(P)+]	cpd00001_c0 + cpd00003_c0 + cpd15611_c0 <=> cpd00004_c0 + 2.0 cpd00067_c0 + cpd01113_c0	gp_wild_type_B6_2_dna_5830657_5832135 or gp_wild_type_B6_2_dna_3321947_3320457 or gp_wild_type_B6_2_dna_3116529_3117962 or gp_wild_type_B6_2_dna_1483091_1481640 or gp_wild_type_B6_2_dna_4565406_4566866 or gp_wild_type_B6_2_dna_5390418_5391887 or gp_wild_type_B6_2_dna_1607333_1608850 or gp_wild_type_B6_2_dna_832808_834325 or gp_wild_type_B6_2_dna_527504_525987 or gp_wild_type_B6_2_dna_4458672_4460…	-1000	1000
rxn09974_c0	aldehyde dehydrogenase [NAD(P)+]	cpd00001_c0 + cpd00003_c0 + cpd10089_c0 <=> cpd00004_c0 + 2.0 cpd00067_c0 + cpd15608_c0	gp_wild_type_B6_2_dna_5830657_5832135 or gp_wild_type_B6_2_dna_3321947_3320457 or gp_wild_type_B6_2_dna_3116529_3117962 or gp_wild_type_B6_2_dna_1483091_1481640 or gp_wild_type_B6_2_dna_4565406_4566866 or gp_wild_type_B6_2_dna_5390418_5391887 or gp_wild_type_B6_2_dna_1607333_1608850 or gp_wild_type_B6_2_dna_832808_834325 or gp_wild_type_B6_2_dna_527504_525987 or gp_wild_type_B6_2_dna_4458672_4460…	-1000	1000
rxn09975_c0	1-octanal dehydrogenase (NAD+)	cpd00001_c0 + cpd00003_c0 + cpd15619_c0 <=> cpd00004_c0 + 2.0 cpd00067_c0 + cpd03846_c0	gp_wild_type_B6_2_dna_832808_834325 or gp_wild_type_B6_2_dna_1607333_1608850 or gp_wild_type_B6_2_dna_527504_525987 or gp_wild_type_B6_2_dna_3116472_3117956 or gp_wild_type_B6_2_dna_1483055_1481625 or gp_wild_type_B6_2_dna_5830657_5832135 or gp_wild_type_B6_2_dna_5457809_5459230 or gp_wild_type_B6_2_dna_5390418_5391887 or gp_wild_type_B6_2_dna_3321941_3320457 or gp_wild_type_B6_2_dna_4458672_4460…	-1000	1000
rxn09977_c0	aldehyde dehydrogenase [NAD(P)+]	cpd00001_c0 + cpd00003_c0 + cpd15618_c0 <=> cpd00004_c0 + 2.0 cpd00067_c0 + cpd01126_c0	gp_wild_type_B6_2_dna_5830657_5832135 or gp_wild_type_B6_2_dna_3321947_3320457 or gp_wild_type_B6_2_dna_3116529_3117962 or gp_wild_type_B6_2_dna_1483091_1481640 or gp_wild_type_B6_2_dna_4565406_4566866 or gp_wild_type_B6_2_dna_5390418_5391887 or gp_wild_type_B6_2_dna_1607333_1608850 or gp_wild_type_B6_2_dna_832808_834325 or gp_wild_type_B6_2_dna_527504_525987 or gp_wild_type_B6_2_dna_4458672_4460…	-1000	1000
rxn09978_c0	beta-glucosidase (methyl-alpha-D-glucoside)	cpd00001_c0 + cpd15584_c0 <=> cpd00027_c0 + cpd00116_c0	gp_wild_type_B6_2_dna_4675118_4677274	-1000	1000
rxn09979_c0	beta-glucosidase	cpd00001_c0 + cpd15585_c0 <=> cpd00027_c0 + cpd00116_c0	gp_wild_type_B6_2_dna_4675118_4677274	-1000	1000
rxn10019_c0	fatty-acid--CoA ligase (Iso-C16:1)	cpd00002_c0 + cpd00010_c0 + cpd15599_c0 <=> cpd00012_c0 + cpd00018_c0 + cpd00067_c0 + cpd15600_c0	gp_wild_type_B6_2_dna_2325919_2324246 or gp_wild_type_B6_2_dna_2327931_2326264 or gp_wild_type_B6_2_dna_1096802_1098409 or gp_wild_type_B6_2_dna_3111384_3109744 or gp_wild_type_B6_2_dna_3880889_3879348	-1000	1000
rxn10020_c0	fatty-acid--CoA ligase (anteiso-C17:1)	cpd00002_c0 + cpd00010_c0 + cpd15597_c0 <=> cpd00012_c0 + cpd00018_c0 + cpd00067_c0 + cpd15598_c0	gp_wild_type_B6_2_dna_2325919_2324246 or gp_wild_type_B6_2_dna_2327931_2326264 or gp_wild_type_B6_2_dna_1096802_1098409 or gp_wild_type_B6_2_dna_3111384_3109744 or gp_wild_type_B6_2_dna_3880889_3879348	-1000	1000
rxn10021_c0	fatty-acid--CoA ligase (Iso-C17:1)	cpd00002_c0 + cpd00010_c0 + cpd15601_c0 <=> cpd00012_c0 + cpd00018_c0 + cpd00067_c0 + cpd15602_c0	gp_wild_type_B6_2_dna_2325919_2324246 or gp_wild_type_B6_2_dna_2327931_2326264 or gp_wild_type_B6_2_dna_1096802_1098409 or gp_wild_type_B6_2_dna_3111384_3109744 or gp_wild_type_B6_2_dna_3880889_3879348	-1000	1000
rxn10044_c0	cytochrome-c reductase (menaquinol 7: 3 protons)	cpd00067_c0 + 2.0 cpd00109_c0 + cpd11451_c0 <=> 3.0 cpd00067_e0 + 2.0 cpd00110_c0 + cpd11606_c0	gp_wild_type_B6_2_dna_4772840_4771638	-1000	1000
rxn10111_c0	Phosphatidylserine syntase (Ecoli)	cpd00054_c0 + cpd11427_c0 <=> cpd00046_c0 + cpd00067_c0 + cpd15657_c0	gp_wild_type_B6_2_dna_1459640_1460956	-1000	1000
rxn10194_c0	Teichoic acid (unsubstituted) export	cpd15661_c0 + cpd15666_c0 <=> cpd00067_c0 + cpd00286_c0 + cpd15667_c0	gp_wild_type_B6_2_dna_4161087_4159828	-1000	1000
rxn10195_c0	Teichoic acid (glucose substituted) export	cpd15662_c0 + cpd15666_c0 <=> cpd00067_c0 + cpd00286_c0 + cpd15669_c0	gp_wild_type_B6_2_dna_4161087_4159828	-1000	1000
rxn10196_c0	Teichoic acid (D-alanine substituted) export	cpd15663_c0 + cpd15666_c0 <=> cpd00067_c0 + cpd00286_c0 + cpd15668_c0	gp_wild_type_B6_2_dna_4161087_4159828	-1000	1000
rxn10202_c0	glycerol-3-phosphate: acyl-coa acyltransferase (16:0)	cpd00067_c0 + cpd00080_c0 + cpd00134_c0 <-- cpd00010_c0 + cpd15327_c0	gp_wild_type_B6_2_dna_4417000_4419462	-1000	0
rxn10220_c0	isoheptadecanoyl-phosphatidate cytidylyltransferase	cpd00052_c0 + cpd15677_c0 <=> cpd00012_c0 + cpd00067_c0 + cpd15683_c0	gp_wild_type_B6_2_dna_4395299_4394523	-1000	1000
rxn10221_c0	anteisoheptadecanoyl-phosphatidate cytidylyltransferase	cpd00052_c0 + cpd15678_c0 <=> cpd00012_c0 + cpd00067_c0 + cpd15684_c0	gp_wild_type_B6_2_dna_4395299_4394523	-1000	1000
rxn10222_c0	isotetradecanoyl-phosphatidate cytidylyltransferase	cpd00052_c0 + cpd15679_c0 <=> cpd00012_c0 + cpd00067_c0 + cpd15685_c0	gp_wild_type_B6_2_dna_4395299_4394523	-1000	1000
rxn10223_c0	isopentadecanoyl-phosphatidate cytidylyltransferase	cpd00052_c0 + cpd15680_c0 <=> cpd00012_c0 + cpd00067_c0 + cpd15686_c0	gp_wild_type_B6_2_dna_4395299_4394523	-1000	1000
rxn10224_c0	anteisopentadecanoyl-phosphatidate cytidylyltransferase	cpd00052_c0 + cpd15681_c0 <=> cpd00012_c0 + cpd00067_c0 + cpd15687_c0	gp_wild_type_B6_2_dna_4395299_4394523	-1000	1000
rxn10225_c0	isohexadecanoyl-phosphatidate cytidylyltransferase	cpd00052_c0 + cpd15682_c0 <=> cpd00012_c0 + cpd00067_c0 + cpd15688_c0	gp_wild_type_B6_2_dna_4395299_4394523	-1000	1000
rxn10232_c0	isoheptadecanoyl-phosphatidylserine decarboxylase	2.0 cpd00067_c0 + cpd15689_c0 <=> cpd00011_c0 + cpd15695_c0	gp_wild_type_B6_2_dna_5206526_5207359	-1000	1000
rxn10233_c0	anteisoheptadecanoyl-phosphatidylserine decarboxylase	2.0 cpd00067_c0 + cpd15690_c0 <=> cpd00011_c0 + cpd15696_c0	gp_wild_type_B6_2_dna_5206526_5207359	-1000	1000
rxn10234_c0	isotetradecanoyl-phosphatidylserine decarboxylase	2.0 cpd00067_c0 + cpd15691_c0 <=> cpd00011_c0 + cpd15697_c0	gp_wild_type_B6_2_dna_5206526_5207359	-1000	1000
rxn10235_c0	isopentadecanoyl-phosphatidylserine decarboxylase	2.0 cpd00067_c0 + cpd15692_c0 <=> cpd00011_c0 + cpd15698_c0	gp_wild_type_B6_2_dna_5206526_5207359	-1000	1000
rxn10236_c0	anteisopentadecanoyl-phosphatidylserine decarboxylase	2.0 cpd00067_c0 + cpd15693_c0 <=> cpd00011_c0 + cpd15699_c0	gp_wild_type_B6_2_dna_5206526_5207359	-1000	1000
rxn10237_c0	isohexadecanoyl-phosphatidylserine decarboxylase	2.0 cpd00067_c0 + cpd15694_c0 <=> cpd00011_c0 + cpd15700_c0	gp_wild_type_B6_2_dna_5206526_5207359	-1000	1000
rxn10259_c0	isoheptadecanoyl-CDPdiacylglycerol:sn-glycerol-3-phosphate 3-phosphatidyltransferase	cpd00080_c0 + cpd15683_c0 <=> cpd00046_c0 + cpd15716_c0	gp_wild_type_B6_2_dna_1057710_1058291	-1000	1000
rxn10260_c0	anteisoheptadecanoyl-CDPdiacylglycerol:sn-glycerol-3-phosphate 3-phosphatidyltransferase	cpd00080_c0 + cpd15684_c0 <=> cpd00046_c0 + cpd15717_c0	gp_wild_type_B6_2_dna_1057710_1058291	-1000	1000
rxn10261_c0	isotetradecanoyl-CDPdiacylglycerol:sn-glycerol-3-phosphate 3-phosphatidyltransferase	cpd00080_c0 + cpd15685_c0 <=> cpd00046_c0 + cpd15718_c0	gp_wild_type_B6_2_dna_1057710_1058291	-1000	1000
rxn10262_c0	isopentadecanoyl-CDPdiacylglycerol:sn-glycerol-3-phosphate 3-phosphatidyltransferase	cpd00080_c0 + cpd15686_c0 <=> cpd00046_c0 + cpd15719_c0	gp_wild_type_B6_2_dna_1057710_1058291	-1000	1000
rxn10263_c0	anteisopentadecanoyl-CDPdiacylglycerol:sn-glycerol-3-phosphate 3-phosphatidyltransferase	cpd00080_c0 + cpd15687_c0 <=> cpd00046_c0 + cpd15720_c0	gp_wild_type_B6_2_dna_1057710_1058291	-1000	1000
rxn10264_c0	isohexadecanoyl-CDPdiacylglycerol:sn-glycerol-3-phosphate 3-phosphatidyltransferase	cpd00080_c0 + cpd15688_c0 <=> cpd00046_c0 + cpd15721_c0	gp_wild_type_B6_2_dna_1057710_1058291	-1000	1000
rxn10363_c0	glycogen phosphorylase	cpd00009_c0 + cpd15413_c0 <=> cpd00089_c0 + cpd15301_c0	gp_wild_type_B6_2_dna_5365374_5362972	-1000	1000
rxn10432_c0	R08198	cpd00003_c0 + cpd02041_c0 <=> cpd00004_c0 + cpd00024_c0 + cpd00067_c0	gp_wild_type_B6_2_dna_5499127_5500350	-1000	1000
rxn10468_c0	R213-RXN.c	cpd00001_c0 + cpd15882_c0 <=> cpd15908_c0		-1000	1000
rxn10469_c0	R217-RXN.c	cpd00001_c0 + cpd15883_c0 <=> cpd15909_c0		-1000	1000
rxn10559_c0	ydroxyphenylacetate transport in via proton symporter	cpd00067_e0 + cpd00489_e0 <=> cpd00067_c0 + cpd00489_c0	gp_wild_type_B6_2_dna_2723724_2722165	-1000	1000
rxn10595_c0	R212-RXN.c	cpd15831_c0 <=> cpd00001_c0 + cpd15882_c0		-1000	1000
rxn10596_c0	R216-RXN.c	cpd15832_c0 <=> cpd00001_c0 + cpd15883_c0		-1000	1000
rxn10820_c0	TRANS-RXN-188.ce	cpd00205_c0 + cpd00971_e0 <=> cpd00205_e0 + cpd00971_c0	gp_wild_type_B6_2_dna_3652311_3655232 or gp_wild_type_B6_2_dna_5396036_5397745 or gp_wild_type_B6_2_dna_582525_581155 or gp_wild_type_B6_2_dna_2441384_2439543 or gp_wild_type_B6_2_dna_1137151_1135505 or gp_wild_type_B6_2_dna_1504403_1502796 or gp_wild_type_B6_2_dna_2278246_2279628 or gp_wild_type_B6_2_dna_5913478_5914617 or gp_wild_type_B6_2_dna_5628682_5630292 or gp_wild_type_B6_2_dna_1200213_11…	-1000	1000
rxn10832_c0	CoA transporter	cpd00010_e0 <=> cpd00010_c0	gp_wild_type_B6_2_dna_2325919_2324261	-1000	1000
rxn10857_c0	cytidine transport in via sodium symport	cpd00367_e0 + cpd00971_e0 <=> cpd00367_c0 + cpd00971_c0	gp_wild_type_B6_2_dna_1683982_1685460	-1000	1000
rxn10895_c0	uridine transport in via sodium symport	cpd00249_e0 + cpd00971_e0 <=> cpd00249_c0 + cpd00971_c0	gp_wild_type_B6_2_dna_3210041_3208530	-1000	1000
rxn11007_c0	TMDSf	cpd00125_c0 + cpd00299_c0 + cpd01270_c0 <=> cpd00050_c0 + cpd00067_c0 + cpd00087_c0 + cpd00298_c0	gp_wild_type_B6_2_dna_5485220_5484252	-1000	1000
rxn11152_c0	Enoyl-CoA hydratase	cpd00001_c0 + cpd00067_c0 + cpd02187_c0 <=> cpd02503_c0	gp_wild_type_B6_2_dna_3756148_3754007 and gp_wild_type_B6_2_dna_3662003_3661233	-1000	1000
rxn11334_c0	rxn11334	cpd00067_e0 + cpd00133_e0 <=> cpd00067_c0 + cpd00133_c0	gp_wild_type_B6_2_dna_674966_673533	-1000	1000
rxn11381_c0	BHBDCLOS-RXN.c	cpd00003_c0 + cpd16259_c0 <=> cpd00004_c0 + 2.0 cpd00067_c0 + cpd00279_c0	gp_wild_type_B6_2_dna_3376902_3376129	-1000	1000
rxn11551_c0	galactitol:NAD+ 1-oxidoreductase	cpd00004_c0 + cpd00067_c0 + cpd00108_c0 <=> cpd00003_c0 + cpd01171_c0	gp_wild_type_B6_2_dna_2880059_2880874	-1000	1000
rxn11552_c0	galactitol:NADP+ 1-oxidoreductase	cpd00005_c0 + cpd00067_c0 + cpd00108_c0 <=> cpd00006_c0 + cpd01171_c0	gp_wild_type_B6_2_dna_2880059_2880874	-1000	1000
rxn11569_c0	geranoyl-CoA:carbon-dioxide ligase (ADP-forming)	cpd00002_c0 + cpd00242_c0 + cpd01317_c0 <=> cpd00008_c0 + cpd00009_c0 + cpd00067_c0 + cpd00948_c0	gp_wild_type_B6_2_dna_1095243_1093693	-1000	1000
rxn11577_c0	(5-Glutamyl)-peptide:amino-acid 5-glutamyltransferase	cpd01465_c0 + cpd11612_c0 <=> cpd03540_c0 + cpd12298_c0	gp_wild_type_B6_2_dna_4896512_4895055 or gp_wild_type_B6_2_dna_3194612_3192951	-1000	1000
rxn11731_c0	L-arginine:pyruvate aminotransferase	cpd00020_c0 + cpd00051_c0 <=> cpd00035_c0 + cpd02364_c0	gp_wild_type_B6_2_dna_1431805_1432971	-1000	1000
rxn11732_c0	R08198	cpd00003_c0 + cpd01709_c0 <=> cpd00004_c0 + cpd00024_c0 + cpd00067_c0	gp_wild_type_B6_2_dna_5499127_5500350	-1000	1000
rxn11754_c0	5,6-dihydro-5-fluorouracil:NADP+ 5-oxidoreductase	cpd00005_c0 + cpd00067_c0 + cpd04810_c0 <=> cpd00006_c0 + cpd16434_c0		-1000	1000
rxn11755_c0	5,6-dihydro-5-fluorouracil amidohydrolase	cpd00001_c0 + cpd16434_c0 <=> cpd00067_c0 + cpd16435_c0	gp_wild_type_B6_2_dna_1130744_1129428 or gp_wild_type_B6_2_dna_2477745_2476420 or gp_wild_type_B6_2_dna_849776_848451	-1000	1000
rxn11765_c0	6-thioinosine 5'-monophosphate:diphosphate phospho-D-ribosyltransferase	cpd00103_c0 + cpd01590_c0 <=> cpd00012_c0 + cpd02832_c0		-1000	1000
rxn11768_c0	6-thioinosine 5'-monophosphate:NAD+ oxidoreductase	cpd00001_c0 + cpd00003_c0 + cpd02832_c0 <=> cpd00004_c0 + cpd00067_c0 + cpd16422_c0	gp_wild_type_B6_2_dna_6029092_6027635	-1000	1000
rxn11773_c0	6-thioguanosine monophosphate:diphosphate phospho-D-ribosyltransferase	cpd00103_c0 + cpd04809_c0 <=> cpd00012_c0 + cpd16423_c0		-1000	1000
rxn11775_c0	D-ribose pyranase	cpd05267_c0 <=> cpd16443_c0	gp_wild_type_B6_2_dna_3415409_3415014	-1000	1000
rxn11787_c0	R08259	cpd00144_c0 + cpd08049_c0 <=> cpd00014_c0 + cpd08230_c0		-1000	1000
rxn11789_c0	R08261	cpd00144_c0 + cpd03684_c0 <=> cpd00014_c0 + cpd16391_c0		-1000	1000
rxn11790_c0	R08262	cpd00144_c0 + cpd01072_c0 <=> cpd00014_c0 + cpd16446_c0		-1000	1000
rxn11791_c0	R08263	cpd00144_c0 + cpd01072_c0 <=> cpd00014_c0 + cpd16392_c0		-1000	1000
rxn11794_c0	tamoxifen,NADPH:oxygen oxidoreductase (N-oxide-forming)	cpd00005_c0 + cpd00007_c0 + cpd04382_c0 <=> cpd00001_c0 + cpd00006_c0 + cpd16359_c0	gp_wild_type_B6_2_dna_3238985_3240181	-1000	1000
rxn11809_c0	alcophosphamide:NAD+ oxidoreductase	cpd00004_c0 + cpd00067_c0 + cpd04806_c0 <=> cpd00003_c0 + cpd16365_c0	gp_wild_type_B6_2_dna_4371924_4370818	-1000	1000
rxn11810_c0	carboxyphosphamide:NAD+ oxidoreductase	cpd00001_c0 + cpd00003_c0 + cpd04806_c0 <=> cpd00004_c0 + 2.0 cpd00067_c0 + cpd04807_c0	gp_wild_type_B6_2_dna_5830657_5832135 or gp_wild_type_B6_2_dna_3321947_3320457 or gp_wild_type_B6_2_dna_3116529_3117962 or gp_wild_type_B6_2_dna_1483091_1481640 or gp_wild_type_B6_2_dna_4565406_4566866 or gp_wild_type_B6_2_dna_5390418_5391887 or gp_wild_type_B6_2_dna_1607333_1608850 or gp_wild_type_B6_2_dna_832808_834325 or gp_wild_type_B6_2_dna_527504_525987 or gp_wild_type_B6_2_dna_4458672_4460…	-1000	1000
rxn11811_c0	carboxyphosphamide:NADP+ oxidoreductase	cpd00001_c0 + cpd00006_c0 + cpd04806_c0 <=> cpd00005_c0 + 2.0 cpd00067_c0 + cpd04807_c0	gp_wild_type_B6_2_dna_5830657_5832135 or gp_wild_type_B6_2_dna_3321947_3320457 or gp_wild_type_B6_2_dna_3116529_3117962 or gp_wild_type_B6_2_dna_1483091_1481640 or gp_wild_type_B6_2_dna_4565406_4566866 or gp_wild_type_B6_2_dna_5390418_5391887 or gp_wild_type_B6_2_dna_1607333_1608850 or gp_wild_type_B6_2_dna_832808_834325 or gp_wild_type_B6_2_dna_527504_525987 or gp_wild_type_B6_2_dna_4458672_4460…	-1000	1000
rxn11828_c0	Lidocaine amidohydrolase	cpd00001_c0 + cpd16326_c0 <=> cpd00067_c0 + cpd07889_c0 + cpd16449_c0	gp_wild_type_B6_2_dna_3578383_3577862	-1000	1000
rxn11834_c0	2-phenyl-1,3-propanediol monocarbamate:NAD+ oxidoreductase	cpd00003_c0 + cpd16395_c0 <=> cpd00004_c0 + cpd00067_c0 + cpd16396_c0	gp_wild_type_B6_2_dna_4371924_4370818	-1000	1000
rxn11835_c0	3-carbamoyl-2-phenylpropionaldehyde:NAD+ oxidoreductase	cpd00001_c0 + cpd00003_c0 + cpd16396_c0 <=> cpd00004_c0 + 2.0 cpd00067_c0 + cpd16399_c0	gp_wild_type_B6_2_dna_5830657_5832135 or gp_wild_type_B6_2_dna_3321947_3320457 or gp_wild_type_B6_2_dna_3116529_3117962 or gp_wild_type_B6_2_dna_1483091_1481640 or gp_wild_type_B6_2_dna_4565406_4566866 or gp_wild_type_B6_2_dna_5390418_5391887 or gp_wild_type_B6_2_dna_1607333_1608850 or gp_wild_type_B6_2_dna_832808_834325 or gp_wild_type_B6_2_dna_527504_525987 or gp_wild_type_B6_2_dna_4458672_4460…	-1000	1000
rxn11838_c0	4-hydroxy-5-phenyltetrahydro-1,3-oxazin-2-one:NAD+ oxidoreductase	cpd00003_c0 + cpd16401_c0 <=> cpd00004_c0 + cpd00067_c0 + cpd16402_c0	gp_wild_type_B6_2_dna_4371924_4370818	-1000	1000
rxn11896_c0	retinal:NAD+ oxidoreductase	cpd00001_c0 + cpd00003_c0 + cpd16479_c0 <=> cpd00004_c0 + 2.0 cpd00067_c0 + cpd11177_c0	gp_wild_type_B6_2_dna_3326225_3327802 or gp_wild_type_B6_2_dna_3280003_3281580 or gp_wild_type_B6_2_dna_2378962_2380500 or gp_wild_type_B6_2_dna_1351867_1350509	-1000	1000
rxn11946_c0	R05614	cpd00017_c0 + cpd03449_c0 <=> cpd00019_c0 + cpd00067_c0 + cpd15560_c0	gp_wild_type_B6_2_dna_4179323_4180021	-1000	1000
rxn12003_c0	R04951	cpd00001_c0 + cpd16496_c0 <=> cpd00033_c0 + cpd00067_c0 + cpd12344_c0	gp_wild_type_B6_2_dna_6084842_6086326	-1000	1000
rxn12028_c0	R08255	cpd00001_c0 + cpd16445_c0 <=> cpd00067_c0 + cpd08049_c0 + cpd16588_c0	gp_wild_type_B6_2_dna_3578383_3577862	-1000	1000
rxn12030_c0	R08258	cpd00001_c0 + cpd16357_c0 <=> cpd00067_c0 + cpd08049_c0 + cpd16589_c0	gp_wild_type_B6_2_dna_3578383_3577862	-1000	1000
rxn12033_c0	Monoethylglycinexylidide amidohydrolase	cpd00001_c0 + cpd16375_c0 <=> cpd00067_c0 + cpd07889_c0 + cpd08544_c0	gp_wild_type_B6_2_dna_3578383_3577862	-1000	1000
rxn12154_c0	R-nitrile:glutathione R-transferase	cpd00042_c0 + cpd00542_c0 <=> cpd00067_c0 + cpd00150_c0 + cpd12076_c0	gp_wild_type_B6_2_dna_52777_53436	-1000	1000
rxn12193_c0	3-isopropylmalate dehydratase	cpd01646_c0 <=> cpd02693_c0	( gp_wild_type_B6_2_dna_3964398_3962980 or gp_wild_type_B6_2_dna_496122_494722 ) and ( gp_wild_type_B6_2_dna_3962968_3962336 or gp_wild_type_B6_2_dna_494710_494078 )	-1000	1000
rxn12204_c0	alpha-D-glucose 1,6-phosphomutase	cpd00089_c0 <=> cpd00863_c0	gp_wild_type_B6_2_dna_5777558_5776194	-1000	1000
rxn12364_c0	transport of l-carnitine [extraorganism-cytosol](secondary symport)	cpd00067_e0 + cpd00266_p0 <=> cpd00067_c0 + cpd00266_c0	gp_wild_type_B6_2_dna_1712113_1713603	-1000	1000
rxn12365_c0	transport of lactate [extraorganism-cytosol](secondary symport)	cpd00067_e0 + cpd00159_p0 <=> cpd00067_c0 + cpd00159_c0	gp_wild_type_B6_2_dna_3341605_3339968 or gp_wild_type_B6_2_dna_4994726_4996387	-1000	1000
rxn12366_c0	transport of d-lactate [extraorganism-cytosol](secondary symport)	cpd00067_e0 + cpd00221_p0 <=> cpd00067_c0 + cpd00221_c0	gp_wild_type_B6_2_dna_3341605_3339968 or gp_wild_type_B6_2_dna_4994726_4996387	-1000	1000
rxn12367_c0	transport of glycolate [extraorganism-cytosol](secondary symport)	cpd00067_e0 + cpd00139_p0 <=> cpd00067_c0 + cpd00139_c0	gp_wild_type_B6_2_dna_3341605_3339968 or gp_wild_type_B6_2_dna_4994726_4996387	-1000	1000
rxn12368_c0	transport of uracil [extraorganism-cytosol](secondary symport)	cpd00067_e0 + cpd00092_p0 <=> cpd00067_c0 + cpd00092_c0	gp_wild_type_B6_2_dna_1131162_1132529 or gp_wild_type_B6_2_dna_6357924_6359123	-1000	1000
rxn12371_c0	transport of citrate [extraorganism-cytosol](secondary symport)	cpd00067_e0 + cpd00137_p0 <=> cpd00067_c0 + cpd00137_c0	gp_wild_type_B6_2_dna_3341605_3339968 or gp_wild_type_B6_2_dna_4530499_4531980 or gp_wild_type_B6_2_dna_3856325_3855024 or gp_wild_type_B6_2_dna_2896712_2895561	-1000	1000
rxn12375_c0	transport of betaine [extraorganism-cytosol](secondary symport)	cpd00067_e0 + cpd00540_p0 <=> cpd00067_c0 + cpd00540_c0	gp_wild_type_B6_2_dna_93402_95372 or gp_wild_type_B6_2_dna_3074348_3072858 or gp_wild_type_B6_2_dna_1196729_1198669 or gp_wild_type_B6_2_dna_1504403_1502796	-1000	1000
rxn12377_c0	transport of 4-aminobutyrate [extraorganism-cytosol](secondary symport)	cpd00067_e0 + cpd00281_p0 <=> cpd00067_c0 + cpd00281_c0	gp_wild_type_B6_2_dna_3078067_3076709 or gp_wild_type_B6_2_dna_175920_177293 or gp_wild_type_B6_2_dna_6137079_6135727	-1000	1000
rxn12380_c0	transport of choline [extraorganism-cytosol](secondary symport)	cpd00067_e0 + cpd00098_p0 <=> cpd00067_c0 + cpd00098_c0	gp_wild_type_B6_2_dna_93402_95372	-1000	1000
rxn12393_c0	transport of hexanoate [extraorganism-cytosol](secondary symport)	cpd00067_e0 + cpd01113_p0 <=> cpd00067_c0 + cpd01113_c0	gp_wild_type_B6_2_dna_1408586_1409818	-1000	1000
rxn12395_c0	transport of octanoate [extraorganism-cytosol](secondary symport)	cpd00067_e0 + cpd03846_p0 <=> cpd00067_c0 + cpd03846_c0	gp_wild_type_B6_2_dna_1408586_1409818	-1000	1000
rxn12416_c0	transport of deoxyguanosine [extraorganism-cytosol](secondary symport)	cpd00067_e0 + cpd00277_p0 <=> cpd00067_c0 + cpd00277_c0	gp_wild_type_B6_2_dna_1683985_1685478	-1000	1000
rxn12418_c0	transport of deoxyuridine [extraorganism-cytosol](secondary symport)	cpd00067_e0 + cpd00412_p0 <=> cpd00067_c0 + cpd00412_c0	gp_wild_type_B6_2_dna_3210041_3208530	-1000	1000
rxn12423_c0	transport of fumarate [extraorganism-cytosol](secondary symport)	cpd00067_e0 + cpd00106_p0 <=> cpd00067_c0 + cpd00106_c0	gp_wild_type_B6_2_dna_2451543_2450230 or gp_wild_type_B6_2_dna_892610_891132 or gp_wild_type_B6_2_dna_2512562_2513836 or gp_wild_type_B6_2_dna_5405197_5406342	-1000	1000
rxn12427_c0	transport of guanosine [extraorganism-cytosol](secondary symport)	cpd00067_e0 + cpd00311_p0 <=> cpd00067_c0 + cpd00311_c0	gp_wild_type_B6_2_dna_4887663_4888898	-1000	1000
rxn12428_c0	transport of cytosine [extraorganism-cytosol](secondary symport)	cpd00067_e0 + cpd00307_p0 <=> cpd00067_c0 + cpd00307_c0	gp_wild_type_B6_2_dna_1486795_1488147 or gp_wild_type_B6_2_dna_1131177_1132565 or gp_wild_type_B6_2_dna_2619522_2620781	-1000	1000
rxn12431_c0	transport of no3- [extraorganism-cytosol](secondary symport)	cpd00067_e0 + cpd00209_p0 <=> cpd00067_c0 + cpd00209_c0		-1000	1000
rxn12433_c0	transport of p-hydroxybenzoate [extraorganism-cytosol](secondary symport)	cpd00067_e0 + cpd00136_p0 <=> cpd00067_c0 + cpd00136_c0	gp_wild_type_B6_2_dna_4709728_4708385	-1000	1000
rxn12435_c0	transport of benzoate [periplasm-cytosol](secondary symport) irreversible	cpd00067_e0 + cpd00153_e0 <=> cpd00067_c0 + cpd00153_c0	gp_wild_type_B6_2_dna_2451543_2450230 or gp_wild_type_B6_2_dna_4709728_4708385 or gp_wild_type_B6_2_dna_2825406_2824141 or gp_wild_type_B6_2_dna_2827753_2826410 or gp_wild_type_B6_2_dna_4105405_4106532	-1000	1000
rxn12440_c0	transport of xanthine [extraorganism-cytosol](secondary symport)	cpd00067_e0 + cpd00309_p0 <=> cpd00067_c0 + cpd00309_c0	gp_wild_type_B6_2_dna_1175055_1173676 or gp_wild_type_B6_2_dna_2115735_2116973 or gp_wild_type_B6_2_dna_1131177_1132565 or gp_wild_type_B6_2_dna_4887666_4888937	-1000	1000
rxn12446_c0	transport of malate [extraorganism-cytosol](secondary symport) TDT family	cpd00067_e0 + cpd00130_p0 <=> cpd00067_c0 + cpd00130_c0	gp_wild_type_B6_2_dna_2451543_2450230 or gp_wild_type_B6_2_dna_2512562_2513836 or gp_wild_type_B6_2_dna_5405197_5406342	-1000	1000
rxn12451_c0	transport of l-proline [extraorganism-cytosol](secondary symport)	cpd00067_e0 + cpd00129_p0 <=> cpd00067_c0 + cpd00129_c0	gp_wild_type_B6_2_dna_4297167_4300604 or gp_wild_type_B6_2_dna_3074348_3072858 or gp_wild_type_B6_2_dna_5248206_5246710 or gp_wild_type_B6_2_dna_1196729_1198669 or gp_wild_type_B6_2_dna_5135858_5137204 or gp_wild_type_B6_2_dna_5353208_5351808 or gp_wild_type_B6_2_dna_175920_177293 or gp_wild_type_B6_2_dna_6137079_6135727	-1000	1000
rxn12456_c0	transport of l-threonine [cytosol-extraorganism](secondary antiport)	cpd00067_e0 + cpd00161_c0 <=> cpd00067_c0 + cpd00161_p0	gp_wild_type_B6_2_dna_5135858_5137204 or gp_wild_type_B6_2_dna_3265789_3264560 or gp_wild_type_B6_2_dna_1476131_1476760 or gp_wild_type_B6_2_dna_3643211_3644029	-1000	1000
rxn12459_c0	transport of l-tyrosine [extraorganism-cytosol](secondary symport)	cpd00067_e0 + cpd00069_p0 <=> cpd00067_c0 + cpd00069_c0	gp_wild_type_B6_2_dna_6136899_6135544 or gp_wild_type_B6_2_dna_2408515_2409822 or gp_wild_type_B6_2_dna_5135858_5137204 or gp_wild_type_B6_2_dna_175920_177293 or gp_wild_type_B6_2_dna_2600941_2599445	-1000	1000
rxn12460_c0	transport of uridine [extraorganism-cytosol](secondary symport)	cpd00067_e0 + cpd00249_p0 <=> cpd00067_c0 + cpd00249_c0	gp_wild_type_B6_2_dna_3210041_3208530	-1000	1000
rxn12549_c0	4-Hydroxybenzoate transport via proton symport	cpd00067_e0 + cpd00136_e0 <=> cpd00067_c0 + cpd00136_c0	gp_wild_type_B6_2_dna_4709728_4708385	-1000	1000
rxn12554_c0	Taurine transport via proton symport	cpd00067_e0 + cpd00210_e0 <=> cpd00067_c0 + cpd00210_c0	gp_wild_type_B6_2_dna_3074348_3072858 or gp_wild_type_B6_2_dna_2512562_2513836	-1000	1000
rxn12562_c0	Itaconate transport via proton symport	2.0 cpd00067_e0 + cpd00380_e0 <=> 2.0 cpd00067_c0 + cpd00380_c0	gp_wild_type_B6_2_dna_2451543_2450230 or gp_wild_type_B6_2_dna_2512562_2513836	-1000	1000
rxn12574_c0	D-Arabinose transport via proton symport	cpd00067_e0 + cpd00185_e0 <=> cpd00067_c0 + cpd00185_c0	gp_wild_type_B6_2_dna_4706676_4705402 or gp_wild_type_B6_2_dna_3210002_3208542 or gp_wild_type_B6_2_dna_5405197_5406342 or gp_wild_type_B6_2_dna_3449598_3448516 or gp_wild_type_B6_2_dna_2261346_2262425 or gp_wild_type_B6_2_dna_1982696_1983739 or gp_wild_type_B6_2_dna_2983007_2981802	-1000	1000
rxn12597_c0	Agmatine transport via proton antiport	2.0 cpd00067_c0 + cpd00152_e0 <-- 2.0 cpd00067_e0 + cpd00152_c0	gp_wild_type_B6_2_dna_2793490_2794776	-1000	0
rxn12678_c0	muconate cycloisomerase	cpd00067_c0 + cpd01630_c0 <=> cpd16737_c0	gp_wild_type_B6_2_dna_1444601_1445701	-1000	1000
rxn12679_c0	mucolactone isomerase	cpd16737_c0 <=> cpd02255_c0		-1000	1000
rxn12681_c0	Vanillin: NAD oxidoreductase (34dhbald)	cpd00001_c0 + cpd00003_c0 + cpd16507_c0 <=> cpd00004_c0 + cpd00067_c0 + cpd00197_c0	gp_wild_type_B6_2_dna_1971878_1973323 or gp_wild_type_B6_2_dna_2996582_2997754 or gp_wild_type_B6_2_dna_74050_75489 or gp_wild_type_B6_2_dna_1483049_1481613 or gp_wild_type_B6_2_dna_883352_884755	-1000	1000
rxn12707_c0	4-oxalcitromalate aldolase	cpd16738_c0 <=> cpd00020_c0 + cpd00032_c0	gp_wild_type_B6_2_dna_3813870_3813388	-1000	1000
rxn12708_c0	4-oxalmesaconate hydratase	cpd00001_c0 + cpd02717_c0 <=> cpd16738_c0	gp_wild_type_B6_2_dna_4551246_4552025 or gp_wild_type_B6_2_dna_4567743_4568519	-1000	1000
rxn12739_c0	dimethylglycine dehydrogenase	cpd00001_c0 + cpd00015_c0 + cpd00067_c0 + cpd00756_c0 <=> cpd00055_c0 + cpd00183_c0 + cpd00982_c0	gp_wild_type_B6_2_dna_6194423_6195703	-1000	1000
rxn12767_c0	(3R)-3-Hydroxyacyl-CoA:NADP+ oxidoreductase	cpd00005_c0 + cpd00067_c0 + cpd03119_c0 <=> cpd00006_c0 + cpd16755_c0	gp_wild_type_B6_2_dna_3376902_3376129	-1000	1000
rxn12768_c0	(R)-Hydroxyacyl-CoA:NADP oxidoreductase	cpd00005_c0 + cpd00067_c0 + cpd03117_c0 <=> cpd00006_c0 + cpd16756_c0	gp_wild_type_B6_2_dna_3376902_3376129	-1000	1000
rxn12769_c0	(3R)-3-Hydroxyacyl-CoA:NADP+ oxidoreductase	cpd00005_c0 + cpd00067_c0 + cpd12689_c0 <=> cpd00006_c0 + cpd16758_c0	gp_wild_type_B6_2_dna_3376902_3376129	-1000	1000
rxn12770_c0	(3R)-3-Hydroxyacyl-CoA:NADP+ oxidoreductase	cpd00005_c0 + cpd00067_c0 + cpd03123_c0 <=> cpd00006_c0 + cpd16757_c0	gp_wild_type_B6_2_dna_3376902_3376129	-1000	1000
rxn12771_c0	(3R)-3-Hydroxyacyl-CoA:NADP+ oxidoreductase	cpd00005_c0 + cpd00067_c0 + cpd03121_c0 <=> cpd00006_c0 + cpd16759_c0	gp_wild_type_B6_2_dna_3376902_3376129	-1000	1000
rxn12778_c0	adenine phosphoribosyltransferase	cpd00012_c0 + cpd00067_c0 + cpd02851_c0 <=> cpd00103_c0 + cpd16736_c0	gp_wild_type_B6_2_dna_2068706_2069251	-1000	1000
rxn12781_c0	RXN-8583.c	cpd00001_c0 + cpd00003_c0 + cpd04447_c0 <=> cpd00004_c0 + 2.0 cpd00067_c0 + cpd04449_c0	gp_wild_type_B6_2_dna_5457821_5459224	-1000	1000
rxn12782_c0	RXN-8582.c	cpd00001_c0 + cpd00003_c0 + cpd04138_c0 <=> cpd00004_c0 + 2.0 cpd00067_c0 + cpd01033_c0	gp_wild_type_B6_2_dna_5457821_5459224	-1000	1000
rxn12811_c0	sulfate transport via sodium symport	cpd00048_e0 + 2.0 cpd00971_e0 <=> cpd00048_c0 + 2.0 cpd00971_c0	gp_wild_type_B6_2_dna_864430_867576 or gp_wild_type_B6_2_dna_3260830_3257786 or gp_wild_type_B6_2_dna_4695723_4698872 or gp_wild_type_B6_2_dna_892610_891132 or gp_wild_type_B6_2_dna_3210041_3208530 or gp_wild_type_B6_2_dna_4669906_4671549 or gp_wild_type_B6_2_dna_3257723_3254682	-1000	1000
rxn13360_c0	NADP transporter	cpd00006_c0 <=> cpd00006_e0	gp_wild_type_B6_2_dna_674966_673533	-1000	1000
rxn13392_c0	putrescine transport in via proton antiport, irreversible	cpd00067_c0 + cpd00118_e0 <-- cpd00067_e0 + cpd00118_c0	gp_wild_type_B6_2_dna_2408515_2409822 or gp_wild_type_B6_2_dna_2793490_2794776	-1000	0
rxn13419_c0	3-hydroxy-2-methylbutyryl-CoA-dehydrogenase	cpd00003_c0 + cpd16897_c0 <=> cpd00004_c0 + 2.0 cpd00067_c0 + cpd02124_c0	gp_wild_type_B6_2_dna_3665125_3664361	-1000	1000
rxn13450_c0	Enoyl-CoA-hydratase-1	cpd00001_c0 + cpd00067_c0 + cpd02125_c0 <=> cpd16897_c0	gp_wild_type_B6_2_dna_3756148_3754007 and gp_wild_type_B6_2_dna_3662003_3661233	-1000	1000
rxn13660_c0	D-Alanine-Sodium symp or ter	cpd00117_e0 + cpd00971_e0 <=> cpd00117_c0 + cpd00971_c0	gp_wild_type_B6_2_dna_2408515_2409822 or gp_wild_type_B6_2_dna_5135858_5137204	-1000	1000
rxn13686_c0	chromate transp or t in/out via proton symp or t	cpd00067_e0 + cpd11595_e0 <=> cpd00067_c0 + cpd11595_c0	gp_wild_type_B6_2_dna_2691578_2690259	-1000	1000
rxn13706_c0	succinate dehydrogenase (menaquinol 7:0 proton)	cpd00106_c0 + cpd11451_e0 <=> cpd00036_c0 + cpd11606_e0	gp_wild_type_B6_2_dna_903703_904392 or gp_wild_type_B6_2_dna_901976_903685	-1000	1000
rxn13729_c0	NADH dehydrogenase (methylmenaquinone-7 & 4 protons)	cpd00004_c0 + 5.0 cpd00067_c0 + cpd17027_c0 <=> cpd00003_c0 + 4.0 cpd00067_e0 + cpd17026_c0	( gp_wild_type_B6_2_dna_3652311_3655232 or gp_wild_type_B6_2_dna_1024610_1022808 or gp_wild_type_B6_2_dna_1022518_1021202 ) and gp_wild_type_B6_2_dna_1020351_1019728 and gp_wild_type_B6_2_dna_3699463_3697916 and gp_wild_type_B6_2_dna_1034662_1033562 and gp_wild_type_B6_2_dna_1032918_1031701 and gp_wild_type_B6_2_dna_1031093_1030005 and gp_wild_type_B6_2_dna_1029711_1029241 and gp_wild_type_B6_2_d…	-1000	1000
rxn13759_c0	Arsenite transp or ter	cpd00067_e0 + cpd01048_e0 <=> cpd00067_c0 + cpd01048_c0	gp_wild_type_B6_2_dna_1648725_1647499	-1000	1000
rxn13766_c0	ATP synthase (three protons for one ATP)	cpd00008_c0 + cpd00009_c0 + 3.0 cpd00067_e0 <-- cpd00001_c0 + cpd00002_c0 + 2.0 cpd00067_c0	gp_wild_type_B6_2_dna_546463_544958 and gp_wild_type_B6_2_dna_544006_542630 and gp_wild_type_B6_2_dna_544891_544034 and gp_wild_type_B6_2_dna_547042_546509 and gp_wild_type_B6_2_dna_542583_542173 and ( gp_wild_type_B6_2_dna_2184947_2183700 or gp_wild_type_B6_2_dna_551100_550336 or gp_wild_type_B6_2_dna_1683973_1685478 or gp_wild_type_B6_2_dna_3419902_3418376 )	-1000	0
rxn13773_c0	Isopentenyl phosphate isomerase	cpd17039_c0 <=> cpd17040_c0		-1000	1000
rxn14007_c0	11beta,17beta-dihydroxy-4-androsten-3-one:NAD+ 17-oxidoreductase	cpd00003_c0 + cpd18056_c0 <=> cpd00004_c0 + cpd00067_c0 + cpd03135_c0	gp_wild_type_B6_2_dna_3003653_3002868	-1000	1000
rxn14014_c0	UDPglucuronate beta-D-glucuronosyltransferase (acceptor-unspecific)	cpd00144_c0 + cpd11848_c0 <=> cpd00014_c0 + cpd12241_c0		-1000	1000
rxn14022_c0	carboxyphosphonopyruvate carboxy-lyase	cpd17932_c0 <=> cpd00011_c0 + 2.0 cpd00067_c0 + cpd03804_c0	gp_wild_type_B6_2_dna_3564603_3563731	-1000	1000
rxn14029_c0	S-adenosyl-L-methionine:3-polyprenylcatechol 1-O-methyltransferase	cpd00017_c0 + cpd17676_c0 <=> cpd00019_c0 + cpd00067_c0 + cpd17677_c0	gp_wild_type_B6_2_dna_4179323_4180021	-1000	1000
rxn14044_c0	L-fucose:NAD+ 1-oxidoreductase	cpd00003_c0 + cpd00751_c0 <=> cpd00004_c0 + cpd00067_c0 + cpd18011_c0	gp_wild_type_B6_2_dna_3665125_3664361	-1000	1000
rxn14054_c0	trans-3-Chloro-2-propene-1-ol:NAD+ oxidoreductase	cpd00003_c0 + cpd04015_c0 <=> cpd00004_c0 + cpd00067_c0 + cpd04017_c0	gp_wild_type_B6_2_dna_4371924_4370818	-1000	1000
rxn14060_c0	1-carboxyvinyl carboxyphosphonate phosphorylmutase	3.0 cpd00067_c0 + cpd03803_c0 <=> cpd17932_c0	gp_wild_type_B6_2_dna_3564603_3563731	-1000	1000
rxn14089_c0	cis-3-chloro-2-propene-1-ol:NAD+ oxidoreductase	cpd00003_c0 + cpd04016_c0 <=> cpd00004_c0 + cpd00067_c0 + cpd15064_c0	gp_wild_type_B6_2_dna_4371924_4370818	-1000	1000
rxn14120_c0	5,6,7,8-tetrahydrofolate:NAD+ oxidoreductase	2.0 cpd00003_c0 + cpd00087_c0 <-- 2.0 cpd00004_c0 + 2.0 cpd00067_c0 + cpd00393_c0	gp_wild_type_B6_2_dna_4864243_4864932	-1000	0
rxn14123_c0	gamma-Glutamyl-beta-aminopropiononitrile amidohydrolase	cpd00023_c0 + cpd03377_c0 <=> cpd00001_c0 + cpd03646_c0	gp_wild_type_B6_2_dna_4896512_4895055 or gp_wild_type_B6_2_dna_3194612_3192951	-1000	1000
rxn14124_c0	3alpha-hydroxy-5alpha-pregnan-20-one:NADP+ 3-oxidoreductase (A-specific)	cpd00005_c0 + cpd00067_c0 + cpd02312_c0 <=> cpd00006_c0 + cpd09544_c0	gp_wild_type_B6_2_dna_3523716_3524516	-1000	1000
rxn14176_c0	3alpha,21-dihydroxy-5alpha-pregnan-20-one:NADP+ 3-oxidoreductase (A-specific)	cpd00005_c0 + cpd00067_c0 + cpd18023_c0 <=> cpd00006_c0 + cpd09545_c0	gp_wild_type_B6_2_dna_3523716_3524516	-1000	1000
rxn14246_c0	L-homocysteine hydrogen-sulfide-lyase	cpd00135_c0 <=> cpd00067_c0 + cpd00239_c0 + cpd17424_c0	gp_wild_type_B6_2_dna_4783732_4782542 or gp_wild_type_B6_2_dna_2367331_2366174 or gp_wild_type_B6_2_dna_3388740_3390017 or gp_wild_type_B6_2_dna_3946867_3945725 or gp_wild_type_B6_2_dna_2602118_2600958	-1000	1000
rxn14276_c0	11beta,17beta-dihydroxy-4-androsten-3-one:NADP+ 17-oxidoreductase	cpd00006_c0 + cpd18056_c0 <=> cpd00005_c0 + cpd00067_c0 + cpd03135_c0	gp_wild_type_B6_2_dna_3003653_3002868	-1000	1000
rxn14359_c0	L-methionine methanethiol-lyase	cpd00060_c0 <=> cpd00324_c0 + cpd17424_c0	gp_wild_type_B6_2_dna_4783732_4782542 or gp_wild_type_B6_2_dna_2367331_2366174 or gp_wild_type_B6_2_dna_3388740_3390017 or gp_wild_type_B6_2_dna_3946867_3945725 or gp_wild_type_B6_2_dna_2602118_2600958	-1000	1000
rxn14375_c0	5alpha-pregnane-3alpha,20alpha-diol:NADP+ oxidoreductase (A-specific)	cpd00005_c0 + cpd00067_c0 + cpd18024_c0 <=> cpd00006_c0 + cpd18025_c0	gp_wild_type_B6_2_dna_3523716_3524516	-1000	1000
rxn14382_c0	L-methionine:2-oxo-acid aminotransferase	cpd00060_c0 + cpd11625_c0 <=> cpd00067_c0 + cpd00869_c0 + cpd11623_c0	gp_wild_type_B6_2_dna_6218604_6217474	-1000	1000
rxn14394_c0	4-imidazolone-5-propanoate:oxygen oxidoreductase	cpd00025_c0 + cpd03299_c0 <-- cpd00001_c0 + cpd00007_c0 + cpd00067_c0 + cpd02311_c0	gp_wild_type_B6_2_dna_2101358_2102809	-1000	0
rxn15003_c0	sucrose:sucrose 1'-beta-D-fructosyltransferase	2.0 cpd00076_c0 <=> cpd00190_c0 + cpd02298_c0	gp_wild_type_B6_2_dna_3554008_3556584	-1000	1000
rxn15004_c0	sucrose:sucrose 1'-beta-D-fructosyltransferase	2.0 cpd00076_c0 <=> cpd02298_c0 + cpd19001_c0	gp_wild_type_B6_2_dna_3554008_3556584	-1000	1000
rxn15014_c0	1-O-sinapoyl-beta-D-glucose:1-O-sinapoyl-beta-D-glucose 1-O-sinapoyltransferase	2.0 cpd00865_c0 <=> cpd00190_c0 + cpd02622_c0	gp_wild_type_B6_2_dna_520744_519086	-1000	1000
rxn15015_c0	1-O-sinapoyl-beta-D-glucose:1-O-sinapoyl-beta-D-glucose 1-O-sinapoyltransferase	2.0 cpd00865_c0 <=> cpd02622_c0 + cpd19001_c0	gp_wild_type_B6_2_dna_520744_519086	-1000	1000
rxn15021_c0	pyruvate:pyruvate acetaldehydetransferase (decarboxylating)	cpd00011_c0 + cpd19047_c0 <-- 2.0 cpd00020_c0 + cpd00067_c0	( gp_wild_type_B6_2_dna_4930496_4928781 or gp_wild_type_B6_2_dna_2124194_2125963 or gp_wild_type_B6_2_dna_2490739_2488985 ) and gp_wild_type_B6_2_dna_4928770_4928288 and ( gp_wild_type_B6_2_dna_2527206_2525593 or gp_wild_type_B6_2_dna_1960179_1961792 )	-1000	0
rxn15044_c0	D-4-Hydroxy-2-oxoglutarate glyoxylate-lyase	cpd19041_c0 <=> cpd00020_c0 + cpd00040_c0	gp_wild_type_B6_2_dna_5717736_5719532 or gp_wild_type_B6_2_dna_6037047_6036448	-1000	1000
rxn15045_c0	isocitrate glyoxylate-lyase (succinate-forming)	cpd00353_c0 <=> cpd00036_c0 + cpd00040_c0	gp_wild_type_B6_2_dna_1037287_1035998	-1000	1000
rxn15046_c0	isocitrate glyoxylate-lyase (succinate-forming)	cpd02812_c0 <=> cpd00036_c0 + cpd00040_c0	gp_wild_type_B6_2_dna_1037287_1035998	-1000	1000
rxn15049_c0	Cytidine-5'-monophosphate phosphoribohydrolase	cpd00001_c0 + cpd00046_c0 <=> cpd00307_c0 + cpd19028_c0	gp_wild_type_B6_2_dna_1463803_1462463	-1000	1000
rxn15064_c0	L-glutamine:D-fructose-6-phosphate isomerase (deaminating)	cpd00053_c0 + cpd19035_c0 <=> cpd00023_c0 + cpd00288_c0	gp_wild_type_B6_2_dna_539707_537875	-1000	1000
rxn15072_c0	D-glucose-6-phosphate:NADP+ 1-oxidoreductase	cpd00006_c0 + cpd19006_c0 <=> cpd00005_c0 + cpd00067_c0 + cpd00911_c0	gp_wild_type_B6_2_dna_5713794_5712391 or gp_wild_type_B6_2_dna_6039294_6037852 or gp_wild_type_B6_2_dna_1121830_1123269	-1000	1000
rxn15114_c0	D-ribose-5-phosphate aldose-ketose-isomerase	cpd19028_c0 <=> cpd00171_c0	gp_wild_type_B6_2_dna_5493968_5494630	-1000	1000
rxn15115_c0	D-Ribose 1,5-phosphomutase	cpd00475_c0 <=> cpd19028_c0	gp_wild_type_B6_2_dna_5777558_5776194	-1000	1000
rxn15116_c0	beta-D-fructose-1,6-bisphosphate D-glyceraldehyde-3-phosphate-lyase (glycerone-phosphate-forming)	cpd19036_c0 <=> cpd00095_c0 + cpd00102_c0	gp_wild_type_B6_2_dna_5270950_5269904	-1000	1000
rxn15118_c0	Uridine ribohydrolase	cpd00001_c0 + cpd00249_c0 <=> cpd00092_c0 + cpd16443_c0	gp_wild_type_B6_2_dna_3414880_3413948	-1000	1000
rxn15122_c0	galactitol:NAD+ 1-oxidoreductase	cpd00004_c0 + cpd00067_c0 + cpd00709_c0 <=> cpd00003_c0 + cpd01171_c0	gp_wild_type_B6_2_dna_2880059_2880874	-1000	1000
rxn15123_c0	galactitol:NAD+ 1-oxidoreductase	cpd00004_c0 + cpd00067_c0 + cpd00724_c0 <=> cpd00003_c0 + cpd01171_c0	gp_wild_type_B6_2_dna_2880059_2880874	-1000	1000
rxn15126_c0	galactitol:NADP+ 1-oxidoreductase	cpd00005_c0 + cpd00067_c0 + cpd00709_c0 <=> cpd00006_c0 + cpd01171_c0	gp_wild_type_B6_2_dna_2880059_2880874	-1000	1000
rxn15127_c0	galactitol:NADP+ 1-oxidoreductase	cpd00005_c0 + cpd00067_c0 + cpd00724_c0 <=> cpd00006_c0 + cpd01171_c0	gp_wild_type_B6_2_dna_2880059_2880874	-1000	1000
rxn15161_c0	N-acetyl-D-glucosamine 2-epimerase	cpd02416_c0 <=> cpd00492_c0	gp_wild_type_B6_2_dna_6048388_6047228	-1000	1000
rxn15162_c0	Adenosine ribohydrolase	cpd00001_c0 + cpd00182_c0 <=> cpd00128_c0 + cpd16443_c0	gp_wild_type_B6_2_dna_3414880_3413948	-1000	1000
rxn15171_c0	citrate hydroxymutase	cpd00137_c0 <=> cpd00353_c0		-1000	1000
rxn15172_c0	citrate hydroxymutase	cpd00137_c0 <=> cpd02812_c0		-1000	1000
rxn15189_c0	xylitol:NADP+ oxidoreductase	cpd00006_c0 + cpd00306_c0 <=> cpd00005_c0 + cpd00067_c0 + cpd01487_c0	gp_wild_type_B6_2_dna_2880059_2880874	-1000	1000
rxn15190_c0	xylitol:NADP+ oxidoreductase	cpd00006_c0 + cpd00306_c0 <=> cpd00005_c0 + cpd00067_c0 + cpd01422_c0	gp_wild_type_B6_2_dna_2880059_2880874	-1000	1000
rxn15225_c0	Maltose alpha-D-glucosylmutase	cpd00665_c0 <=> cpd00794_c0	gp_wild_type_B6_2_dna_1101158_1102819	-1000	1000
rxn15226_c0	Maltose alpha-D-glucosylmutase	cpd01355_c0 <=> cpd00794_c0	gp_wild_type_B6_2_dna_1101158_1102819	-1000	1000
rxn15228_c0	Sedoheptulose-7-phosphate:D-glyceraldehyde-3-phosphate glycolaldehyde transferase	cpd00102_c0 + cpd00238_c0 <=> cpd00198_c0 + cpd19028_c0	gp_wild_type_B6_2_dna_5276105_5274147	-1000	1000
rxn15229_c0	Guanosine ribohydrolase	cpd00001_c0 + cpd00311_c0 <=> cpd00207_c0 + cpd16443_c0	gp_wild_type_B6_2_dna_3414880_3413948	-1000	1000
rxn15238_c0	L-Arabitol:NAD+ 1-oxidoreductase	cpd00003_c0 + cpd00417_c0 <=> cpd00004_c0 + cpd00067_c0 + cpd01629_c0	gp_wild_type_B6_2_dna_2880059_2880874	-1000	1000
rxn15239_c0	L-Arabitol:NAD+ 1-oxidoreductase	cpd00003_c0 + cpd00417_c0 <=> cpd00004_c0 + cpd00067_c0 + cpd01698_c0	gp_wild_type_B6_2_dna_2880059_2880874	-1000	1000
rxn15240_c0	L-Arabitol:NADP+ 1-oxidoreductase	cpd00006_c0 + cpd00417_c0 <=> cpd00005_c0 + cpd00067_c0 + cpd01629_c0	gp_wild_type_B6_2_dna_2880059_2880874	-1000	1000
rxn15241_c0	L-Arabitol:NADP+ 1-oxidoreductase	cpd00006_c0 + cpd00417_c0 <=> cpd00005_c0 + cpd00067_c0 + cpd01698_c0	gp_wild_type_B6_2_dna_2880059_2880874	-1000	1000
rxn15248_c0	Inosine ribohydrolase	cpd00001_c0 + cpd00246_c0 <=> cpd00226_c0 + cpd16443_c0	gp_wild_type_B6_2_dna_3414880_3413948	-1000	1000
rxn15254_c0	phosphoenolpyruvate:N-acetyl-D-mannosamine C-(1-carboxyvinyl)transferase (phosphate-hydrolysing, 2-carboxy-2-oxoethyl-forming)	cpd00009_c0 + cpd21148_c0 <-- cpd00001_c0 + cpd00061_c0 + cpd00492_c0	gp_wild_type_B6_2_dna_3517149_3518789	-1000	0
rxn15255_c0	phosphoenolpyruvate:N-acetyl-D-mannosamine C-(1-carboxyvinyl)transferase (phosphate-hydrolysing, 2-carboxy-2-oxoethyl-forming)	cpd00009_c0 + cpd21149_c0 <-- cpd00001_c0 + cpd00061_c0 + cpd00492_c0	gp_wild_type_B6_2_dna_3517149_3518789	-1000	0
rxn15270_c0	D-mannose-6-phosphate aldose-ketose-isomerase	cpd00235_c0 <=> cpd19035_c0	gp_wild_type_B6_2_dna_4820158_4821609 or gp_wild_type_B6_2_dna_4164812_4163379	-1000	1000
rxn15271_c0	beta-D-Fructose 6-phosphate:D-glyceraldehyde-3-phosphate glycolaldehyde transferase	cpd00102_c0 + cpd19035_c0 <=> cpd00198_c0 + cpd00236_c0	gp_wild_type_B6_2_dna_5276105_5274147	-1000	1000
rxn15278_c0	Isocitrate:NADP+ oxidoreductase	cpd00006_c0 + cpd00353_c0 <=> cpd00005_c0 + cpd00067_c0 + cpd03187_c0	gp_wild_type_B6_2_dna_1153605_1151395 or gp_wild_type_B6_2_dna_1154041_1155285	-1000	1000
rxn15279_c0	Isocitrate:NADP+ oxidoreductase	cpd00006_c0 + cpd02812_c0 <=> cpd00005_c0 + cpd00067_c0 + cpd03187_c0	gp_wild_type_B6_2_dna_1153605_1151395 or gp_wild_type_B6_2_dna_1154041_1155285	-1000	1000
rxn15280_c0	isocitrate hydro-lyase (cis-aconitate-forming)	cpd00353_c0 <=> cpd00001_c0 + cpd00331_c0		-1000	1000
rxn15281_c0	isocitrate hydro-lyase (cis-aconitate-forming)	cpd02812_c0 <=> cpd00001_c0 + cpd00331_c0		-1000	1000
rxn15291_c0	D-galacturonate:NAD+ 1-oxidoreductase	cpd00001_c0 + cpd00003_c0 + cpd05262_c0 <=> cpd00004_c0 + 2.0 cpd00067_c0 + cpd00652_c0	gp_wild_type_B6_2_dna_2509224_2510021	-1000	1000
rxn15307_c0	Xanthosine ribohydrolase	cpd00001_c0 + cpd01217_c0 <=> cpd00309_c0 + cpd16443_c0	gp_wild_type_B6_2_dna_3414880_3413948	-1000	1000
rxn15317_c0	(S)-Propane-1,2-diol:NAD+ oxidoreductase	cpd00003_c0 + cpd19024_c0 <=> cpd00004_c0 + cpd00067_c0 + cpd00334_c0	gp_wild_type_B6_2_dna_1609594_1610718 or gp_wild_type_B6_2_dna_1709098_1710252	-1000	1000
rxn15319_c0	N-D-ribosylpurine ribohydrolase	cpd00001_c0 + cpd01197_c0 <=> cpd00360_c0 + cpd16443_c0	gp_wild_type_B6_2_dna_3414880_3413948	-1000	1000
rxn15341_c0	Lactaldehyde:NAD+ 1-oxidoreductase	cpd00003_c0 + cpd00334_c0 <=> cpd00004_c0 + cpd00067_c0 + cpd00428_c0	gp_wild_type_B6_2_dna_2880059_2880874	-1000	1000
rxn15345_c0	Propane-1,2-diol:NAD+ 1-oxidoreductase	cpd00006_c0 + cpd19024_c0 <=> cpd00005_c0 + cpd00067_c0 + cpd00334_c0	gp_wild_type_B6_2_dna_2880059_2880874 or gp_wild_type_B6_2_dna_3452325_3451282	-1000	1000
rxn15346_c0	Propane-1,2-diol:NAD+ 1-oxidoreductase	cpd00006_c0 + cpd01861_c0 <=> cpd00005_c0 + cpd00067_c0 + cpd00693_c0	gp_wild_type_B6_2_dna_2880059_2880874	-1000	1000
rxn15364_c0	alpha-D-Glucose 6-phosphate ketol-isomerase	cpd19006_c0 <=> cpd19035_c0	gp_wild_type_B6_2_dna_4953884_4955545 or gp_wild_type_B6_2_dna_4119821_4118160	-1000	1000
rxn15373_c0	(R)-Acetoin:NAD+ oxidoreductase	cpd00003_c0 + cpd19008_c0 <=> cpd00004_c0 + cpd00067_c0 + cpd00551_c0	gp_wild_type_B6_2_dna_821144_822196 and ( gp_wild_type_B6_2_dna_822248_823243 or gp_wild_type_B6_2_dna_2221810_2222826 ) and gp_wild_type_B6_2_dna_824423_825475	-1000	1000
rxn15395_c0	O-Succinyl-L-homoserine succinate-lyase (adding cysteine)	cpd00084_c0 + cpd00822_c0 <=> cpd00036_c0 + cpd00067_c0 + cpd19019_c0	gp_wild_type_B6_2_dna_2367331_2366174 or gp_wild_type_B6_2_dna_4783732_4782542 or gp_wild_type_B6_2_dna_2602097_2600946 or gp_wild_type_B6_2_dna_3946888_3945722	-1000	1000
rxn15399_c0	1-O-Sinapoyl-beta-D-glucose:(S)-malate O-sinapoyltransferase	cpd00130_c0 + cpd00865_c0 <=> cpd00190_c0 + cpd01849_c0	gp_wild_type_B6_2_dna_4868191_4869357 or gp_wild_type_B6_2_dna_3753969_3752797 or gp_wild_type_B6_2_dna_2730713_2729520 or gp_wild_type_B6_2_dna_3864016_3862838 or gp_wild_type_B6_2_dna_1392823_1391660 or gp_wild_type_B6_2_dna_4708057_4706855	-1000	1000
rxn15400_c0	1-O-Sinapoyl-beta-D-glucose:(S)-malate O-sinapoyltransferase	cpd00130_c0 + cpd00865_c0 <=> cpd01849_c0 + cpd19001_c0	gp_wild_type_B6_2_dna_4868191_4869357 or gp_wild_type_B6_2_dna_3753969_3752797 or gp_wild_type_B6_2_dna_2730713_2729520 or gp_wild_type_B6_2_dna_3864016_3862838 or gp_wild_type_B6_2_dna_1392823_1391660 or gp_wild_type_B6_2_dna_4708057_4706855	-1000	1000
rxn15451_c0	Trihexosylceramide N-acetylhexosaminohydrolase	cpd02885_c0 + cpd03019_c0 <-- cpd00001_c0 + cpd02088_c0	gp_wild_type_B6_2_dna_3746500_3745520	-1000	0
rxn15466_c0	(R)-2,3-Dihydroxy-3-methylbutanoate:NADP+ oxidoreductase (isomerizing)	cpd00006_c0 + cpd19030_c0 <=> cpd00005_c0 + cpd00067_c0 + cpd19047_c0	gp_wild_type_B6_2_dna_4928222_4927209	-1000	1000
rxn15491_c0	(S)-2-Acetolactate pyruvate-lyase (carboxylating)	cpd00056_c0 + cpd19047_c0 <=> cpd00020_c0 + cpd03049_c0	( gp_wild_type_B6_2_dna_4930496_4928781 or gp_wild_type_B6_2_dna_2124194_2125963 or gp_wild_type_B6_2_dna_2490739_2488985 ) and gp_wild_type_B6_2_dna_4928770_4928288 and ( gp_wild_type_B6_2_dna_2527206_2525593 or gp_wild_type_B6_2_dna_1960179_1961792 )	-1000	1000
rxn15495_c0	3alpha,7alpha,12alpha,24-tetrahydroxy-5beta-cholestanoyl-CoA:NAD+ oxidoreductase	cpd00003_c0 + cpd11263_c0 <=> cpd00004_c0 + cpd00067_c0 + cpd03248_c0	gp_wild_type_B6_2_dna_3756148_3754007 and gp_wild_type_B6_2_dna_1391625_1390792	-1000	1000
rxn15507_c0	L-erythro-4-hydroxyglutamate:2-oxoglutarate aminotransferase	cpd00024_c0 + cpd19042_c0 <=> cpd00023_c0 + cpd19041_c0	gp_wild_type_B6_2_dna_3980800_3981987 or gp_wild_type_B6_2_dna_3267411_3266224 or gp_wild_type_B6_2_dna_1431805_1432971	-1000	1000
rxn15510_c0	3-Hydroxy-2-methylpropanoate:NAD+ oxidoreductase	cpd00003_c0 + cpd19043_c0 <=> cpd00004_c0 + cpd00067_c0 + cpd19044_c0	( gp_wild_type_B6_2_dna_3756148_3754007 and gp_wild_type_B6_2_dna_1391625_1390792 ) or gp_wild_type_B6_2_dna_4903420_4902542	-1000	1000
rxn15511_c0	(S)-2-Acetolactate methylmutase	cpd19047_c0 <=> cpd02569_c0	gp_wild_type_B6_2_dna_4928222_4927209	-1000	1000
rxn15630_c0	sedoheptulose-7-phosphate:D-glyceraldehyde-3-phosphate glycolaldehydetransferase	cpd08993_c0 + cpd19028_c0 <=> cpd00238_c0 + cpd08994_c0	gp_wild_type_B6_2_dna_5276105_5274147	-1000	1000
rxn15640_c0	D-Sedoheptulose-7-phosphate:thiamin diphosphate glycolaldehydetransferase	cpd00056_c0 + cpd00238_c0 <=> cpd09421_c0 + cpd19028_c0	gp_wild_type_B6_2_dna_5276105_5274147	-1000	1000
rxn15641_c0	2,5-Dihydro-5-oxofuran-2-acetate lyase (decyclizing)	cpd00067_c0 + cpd01630_c0 <=> cpd19162_c0	gp_wild_type_B6_2_dna_1444601_1445701	-1000	1000
rxn15642_c0	(S)-5-oxo-2,5-dihydrofuran-2-acetate delta3-delat2-isomerase	cpd19162_c0 <=> cpd02255_c0		-1000	1000
rxn15652_c0	7,8-dihydro-7-hydroxy-8-S-glutathionyl-benzo[a]pyrene hydrolase	cpd00042_c0 + cpd19541_c0 <=> cpd00001_c0 + cpd10553_c0	gp_wild_type_B6_2_dna_52777_53436	-1000	1000
rxn15658_c0	mannitol:NAD+ 1-oxidoreductase	cpd00003_c0 + cpd00314_c0 <=> cpd00004_c0 + cpd00067_c0 + cpd19009_c0	gp_wild_type_B6_2_dna_3452304_3451282	-1000	1000
rxn15659_c0	mannitol:NAD+ 1-oxidoreductase	cpd00003_c0 + cpd00314_c0 <=> cpd00004_c0 + cpd00067_c0 + cpd01490_c0	gp_wild_type_B6_2_dna_3452304_3451282	-1000	1000
rxn15694_c0	enzyme N6-(dihydrolipoyl)lysine:NAD+ oxidoreductase	cpd00003_c0 + cpd19172_c0 <=> cpd00004_c0 + cpd00067_c0 + cpd19171_c0	gp_wild_type_B6_2_dna_908842_910275 or gp_wild_type_B6_2_dna_5697064_5695670 or gp_wild_type_B6_2_dna_2224116_2225480 or gp_wild_type_B6_2_dna_1312262_1313614	-1000	1000
rxn15726_c0	R08198	cpd00003_c0 + cpd00795_c0 <=> cpd00004_c0 + cpd00024_c0 + cpd00067_c0	gp_wild_type_B6_2_dna_5499127_5500350	-1000	1000
rxn15785_c0	R08781	cpd00017_c0 + cpd17685_c0 <=> cpd00019_c0 + cpd00067_c0 + cpd11669_c0	gp_wild_type_B6_2_dna_4179323_4180021	-1000	1000
rxn15833_c0	2-dehydro-L-idonate:NADP+ 5-oxidoreductase	cpd00006_c0 + cpd02122_c0 <=> cpd00005_c0 + cpd00067_c0 + cpd01793_c0		-1000	1000
rxn15938_c0	chlorophyll chlorophyllidohydrolase	cpd00001_c0 + cpd03149_c0 <=> cpd00999_c0 + cpd16355_c0	gp_wild_type_B6_2_dna_3049063_3048158	-1000	1000
rxn15972_c0	N-acetyl-L-citrulline amidohydrolase	cpd00001_c0 + cpd11209_c0 <=> cpd00029_c0 + cpd00274_c0	gp_wild_type_B6_2_dna_5534813_5533671	-1000	1000
rxn15997_c0	2,3,5-trichlorodienelactone lyase (decyclizing)	cpd19507_c0 <=> cpd00099_c0 + cpd19508_c0	gp_wild_type_B6_2_dna_1444601_1445701	-1000	1000
rxn16077_c0	chloromuconate chloromuconate	cpd00067_c0 + cpd19569_c0 <=> cpd19574_c0	gp_wild_type_B6_2_dna_1444601_1445701	-1000	1000
rxn16079_c0	chloromuconate cycloisomerase	cpd19574_c0 <=> cpd00067_c0 + cpd00099_c0 + cpd19575_c0	gp_wild_type_B6_2_dna_1444601_1445701	-1000	1000
rxn16083_c0	chloromuconate cycloisomerase	cpd19569_c0 <=> cpd00099_c0 + cpd19570_c0	gp_wild_type_B6_2_dna_1444601_1445701	-1000	1000
rxn16087_c0	3-methyl-5-oxo-2,5-dihydrofuran-2-acetate delta3-delat2-isomerase	cpd02776_c0 <=> cpd19577_c0		-1000	1000
rxn16091_c0	muconate cycloisomerase	cpd00067_c0 + cpd02542_c0 <=> cpd02776_c0	gp_wild_type_B6_2_dna_1444601_1445701	-1000	1000
rxn16149_c0	3-hydroxypropionate:NADP+ oxidoreductase	cpd00006_c0 + cpd00745_c0 <-- cpd00005_c0 + cpd00067_c0 + cpd00191_c0	gp_wild_type_B6_2_dna_5159715_5158972 or gp_wild_type_B6_2_dna_423478_424212	-1000	0
rxn16180_c0	methylmercury mercuric-lyase (methane-forming)	cpd00067_c0 + cpd19935_c0 <=> cpd00531_c0 + cpd01024_c0	gp_wild_type_B6_2_dna_5056239_5056850	-1000	1000
rxn16206_c0	5-methyltetrahydropteroyltri-L-glutamate:L-selenohomocysteine Se-methyltransferase	cpd02738_c0 + cpd03397_c0 <=> cpd02555_c0 + cpd03163_c0	gp_wild_type_B6_2_dna_3511033_3514605	-1000	1000
rxn16246_c0	glutathione-S-transferase	cpd00042_c0 + cpd20840_c0 <=> cpd08139_c0	gp_wild_type_B6_2_dna_52777_53436	-1000	1000
rxn16263_c0	R09426	cpd00144_c0 + cpd20828_c0 <=> cpd00014_c0 + cpd20858_c0		-1000	1000
rxn16264_c0	R09427	cpd00067_c0 + cpd00144_c0 + cpd20828_c0 <=> cpd00014_c0 + cpd20859_c0		-1000	1000
rxn16284_c0	D-glucuronate:NAD+ 1-oxidoreductase	cpd00001_c0 + cpd00003_c0 + cpd00164_c0 <=> cpd00004_c0 + 2.0 cpd00067_c0 + cpd00571_c0	gp_wild_type_B6_2_dna_2509224_2510021	-1000	1000
rxn16285_c0	D-glucuronate:NAD+ 1-oxidoreductase	cpd00001_c0 + cpd00003_c0 + cpd05264_c0 <=> cpd00004_c0 + 2.0 cpd00067_c0 + cpd00571_c0	gp_wild_type_B6_2_dna_2509224_2510021	-1000	1000
rxn16315_c0	nicotinate:cytochrome 6-oxidoreductase (hydroxylating)	cpd00001_c0 + cpd00218_c0 + 2.0 cpd00685_c0 <=> 2.0 cpd00067_c0 + 2.0 cpd00686_c0 + cpd00752_c0	gp_wild_type_B6_2_dna_1209451_1208981 and ( gp_wild_type_B6_2_dna_1208981_1205421 or gp_wild_type_B6_2_dna_1510421_1507113 )	-1000	1000
rxn16350_c0	electron bifurcating hydrogenase (NAD, ferredoxin)	cpd00003_c0 + 2.0 cpd11621_c0 + 2.0 cpd11640_c0 <-- cpd00004_c0 + 3.0 cpd00067_c0 + 2.0 cpd11620_c0	gp_wild_type_B6_2_dna_3699463_3697916	-1000	0
rxn19124_c0	fatty aldehyde dehydrogenase	cpd00001_c0 + cpd00003_c0 + cpd01088_c0 <=> cpd00004_c0 + 2.0 cpd00067_c0 + cpd03846_c0	gp_wild_type_B6_2_dna_832808_834325 or gp_wild_type_B6_2_dna_1607333_1608850 or gp_wild_type_B6_2_dna_527504_525987 or gp_wild_type_B6_2_dna_3116472_3117956 or gp_wild_type_B6_2_dna_1483055_1481625 or gp_wild_type_B6_2_dna_5830657_5832135 or gp_wild_type_B6_2_dna_5457809_5459230 or gp_wild_type_B6_2_dna_5390418_5391887 or gp_wild_type_B6_2_dna_3321941_3320457 or gp_wild_type_B6_2_dna_4458672_4460…	-1000	1000
rxn24985_c0	4-oxalocrotonate tautomerase	cpd24380_c0 <-- cpd01644_c0		-1000	0
rxn25164_c0	RXN-8807.c	cpd00022_c0 + cpd00036_c0 <=> cpd00029_c0 + cpd00078_c0	gp_wild_type_B6_2_dna_673334_671853	-1000	1000
rxn26477_c0	(E)-4-hydroxy-3-methylbut-2-enyl-diphosphate synthase	cpd00001_c0 + cpd08615_c0 + 2.0 cpd11621_c0 <-- 2.0 cpd00067_c0 + cpd08301_c0 + 2.0 cpd11620_c0	gp_wild_type_B6_2_dna_6224590_6223532	-1000	0
rxn29736_c0	TRANS-RXNAVI-26716.ce	cpd00038_e0 + cpd00067_c0 <-- cpd00038_c0 + cpd00067_e0	gp_wild_type_B6_2_dna_3311174_3312364	-1000	0
rxn31312_c0	2-oxoglutarate synthase	cpd00011_c0 + cpd00067_c0 + cpd00078_c0 + 2.0 cpd11620_c0 <=> cpd00010_c0 + cpd00024_c0 + 2.0 cpd11621_c0		-1000	1000
rxn33160_c0	3-Butyn-1-al:NAD+ oxidoreductase	cpd00001_c0 + cpd00003_c0 + cpd03664_c0 <=> cpd00004_c0 + 2.0 cpd00067_c0 + cpd03663_c0	gp_wild_type_B6_2_dna_832808_834325 or gp_wild_type_B6_2_dna_1607333_1608850 or gp_wild_type_B6_2_dna_527504_525987 or gp_wild_type_B6_2_dna_3116472_3117956 or gp_wild_type_B6_2_dna_1483055_1481625 or gp_wild_type_B6_2_dna_5830657_5832135 or gp_wild_type_B6_2_dna_5457809_5459230 or gp_wild_type_B6_2_dna_5390418_5391887 or gp_wild_type_B6_2_dna_3321941_3320457 or gp_wild_type_B6_2_dna_4458672_4460…	-1000	1000
rxn33862_c0	Ribulose Phosphate 3 Epimerase	cpd00808_c0 <=> cpd02100_c0	gp_wild_type_B6_2_dna_353158_353817	-1000	1000
rxn38971_c0	RXN-6903.m.chlamyexp.NADP_NADPH	cpd00006_c0 + cpd00728_c0 <-- cpd00005_c0 + cpd00067_c0 + cpd00199_c0	gp_wild_type_B6_2_dna_2841541_2842881	-1000	0
rxn39251_c0	S-methyl-5-thioribose-1-phosphate isomerase	cpd16441_c0 <=> cpd30797_c0	gp_wild_type_B6_2_dna_4179215_4178160	-1000	1000
rxn39252_c0	5-deoxyribulose-1-phosphate aldolase	cpd30797_c0 <=> cpd00071_c0 + cpd00095_c0		-1000	1000
rxn40746_c0	3-(aryl)acrylate reductase	cpd00067_c0 + cpd03343_c0 + cpd27005_c0 <-- cpd00333_c0 + cpd27006_c0	gp_wild_type_B6_2_dna_3663144_3662020 or gp_wild_type_B6_2_dna_3150378_3151505 or gp_wild_type_B6_2_dna_1096405_1095266 or gp_wild_type_B6_2_dna_1425633_1426748 or gp_wild_type_B6_2_dna_3879318_3878179	-1000	0
rxn41554_c0	3-dehydro-bile acid Δ4,6-reductase	cpd00003_c0 + cpd32012_c0 <-- cpd00004_c0 + cpd00067_c0 + cpd11235_c0	gp_wild_type_B6_2_dna_205189_206817 or gp_wild_type_B6_2_dna_3916568_3914613 or gp_wild_type_B6_2_dna_1849107_1847158	-1000	0
rxn41945_c0	3-oxocholoyl-CoA 4-desaturase	cpd00003_c0 + cpd32588_c0 <=> cpd00004_c0 + cpd00067_c0 + cpd32967_c0	gp_wild_type_B6_2_dna_205189_206817 or gp_wild_type_B6_2_dna_1849098_1847158 or gp_wild_type_B6_2_dna_3916568_3914613	-1000	1000
rxn43262_c0	Deoxycholate transporter	cpd00067_c0 + cpd02733_c0 <=> cpd00067_e0 + cpd02733_e0	gp_wild_type_B6_2_dna_864430_867576 or gp_wild_type_B6_2_dna_3260830_3257786 or gp_wild_type_B6_2_dna_4695723_4698872 or gp_wild_type_B6_2_dna_3210002_3208542 or gp_wild_type_B6_2_dna_3257723_3254682 or gp_wild_type_B6_2_dna_2983007_2981802	-1000	1000
rxn43343_c0	3-(aryl)acryloyl-CoA:(R)-3-(aryl)lactate CoA-transferase	cpd01394_c0 + cpd31402_c0 <=> cpd23008_c0 + cpd34089_c0		-1000	1000
rxn45361_c0	3-(aryl)acrylate reductase	cpd00067_c0 + cpd27005_c0 + cpd27289_c0 <-- cpd23008_c0 + cpd27006_c0	gp_wild_type_B6_2_dna_3663144_3662020 or gp_wild_type_B6_2_dna_3150378_3151505 or gp_wild_type_B6_2_dna_1096405_1095266 or gp_wild_type_B6_2_dna_1425633_1426748 or gp_wild_type_B6_2_dna_3879318_3878179	-1000	0
rxn46031_c0	3-(aryl)acrylate reductase	cpd00067_c0 + cpd01202_c0 + cpd27005_c0 <-- cpd00604_c0 + cpd27006_c0	gp_wild_type_B6_2_dna_3663144_3662020 or gp_wild_type_B6_2_dna_3150378_3151505 or gp_wild_type_B6_2_dna_1096405_1095266 or gp_wild_type_B6_2_dna_1425633_1426748 or gp_wild_type_B6_2_dna_3879318_3878179	-1000	0
rxn46948_c0	3-(aryl)acryloyl-CoA:(R)-3-(aryl)lactate CoA-transferase	cpd00192_c0 + cpd02461_c0 <=> cpd00604_c0 + cpd34727_c0		-1000	1000
rxn48462_c0	sulfoquinovose isomerase	cpd22614_c0 <=> cpd35501_c0	gp_wild_type_B6_2_dna_6048388_6047228	-1000	1000
rxn90058_c0	Coenzyme B:coenzyme M:methanophenazine oxidoreductase (chemiosmosis)	3.0 cpd00067_c0 + cpd02935_c0 + cpd08702_c0 <=> 2.0 cpd00067_e0 + cpd02246_c0 + cpd02817_c0 + cpd08701_c0	gp_wild_type_B6_2_dna_207704_209311 and gp_wild_type_B6_2_dna_1718445_1719551	-1000	1000
rxn90070_c0	formate dehydrogenase (ferredoxin)	cpd00047_c0 + 2.0 cpd11621_c0 <-- cpd00011_c0 + cpd00067_c0 + 2.0 cpd11620_c0	( gp_wild_type_B6_2_dna_3697184_3695055 or gp_wild_type_B6_2_dna_4287080_4284933 ) and ( gp_wild_type_B6_2_dna_2370235_2368049 or gp_wild_type_B6_2_dna_123470_121203 )	-1000	0
rxn90072_c0	formate dehydrogenase (hydrogenase)	cpd00011_c0 + cpd11640_c0 <-- cpd00047_c0 + cpd00067_c0	( gp_wild_type_B6_2_dna_3697184_3695055 or gp_wild_type_B6_2_dna_4287080_4284933 ) and ( gp_wild_type_B6_2_dna_2370235_2368049 or gp_wild_type_B6_2_dna_123470_121203 )	-1000	0
rxn90081_c0	3-dehydro-bile acid Δ4,6-reductase	cpd00003_c0 + cpd90014_c0 <-- cpd00004_c0 + cpd00067_c0 + cpd90013_c0	gp_wild_type_B6_2_dna_205189_206817 or gp_wild_type_B6_2_dna_3916568_3914613 or gp_wild_type_B6_2_dna_1849107_1847158	-1000	0
rxn90105_c0	dihydrodaizein racemase	cpd90018_c0 <=> cpd23494_c0	gp_wild_type_B6_2_dna_3916580_3914685 or gp_wild_type_B6_2_dna_1849107_1847158	-1000	1000
rxn05319_c0	TRANS-RXNBWI-115401.ce.maizeexp.OH_OH	cpd00001_e0 <=> cpd00001_c0		-1000	1000
rxn05467_c0	CO2 transporter via diffusion	cpd00011_e0 <=> cpd00011_c0		-1000	1000
rxn05468_c0	TRANS-RXNAVI-26568.ce	cpd00007_e0 <=> cpd00007_c0		-1000	1000
rxn05481_c0	5-Methylthio-D-ribose transport in/out via proton symport	cpd00067_e0 + cpd01981_e0 <=> cpd00067_c0 + cpd01981_c0		-1000	1000
rxn05667_c0	TRANS-RXN4LZ-7041.ce	cpd00073_e0 <=> cpd00073_c0		-1000	1000
rxn07919_c0	(R)-Propane-1,2-diol transport via diffusion (extracellular to periplasm)	cpd01861_c0 <=> cpd01861_e0		-1000	1000
rxn07921_c0	(S)-Propane-1,2-diol transport via diffusion (extracellular to periplasm)	cpd00453_c0 <=> cpd00453_e0		-1000	1000
rxn08032_c0	acetaldehyde transport via diffusion (extracellular to periplasm)	cpd00071_c0 <=> cpd00071_e0		-1000	1000
rxn08276_c0	Cyanide transport via diffusion (extracellular to periplasm)	cpd00150_c0 <=> cpd00150_e0		-1000	1000
rxn08358_c0	Dimethyl sulfoxide transport via diffusion (extracellular to periplasm)	cpd08021_c0 <=> cpd08021_e0		-1000	1000
rxn08359_c0	Dimethyl sulfide transport via diffusion (extracellular to periplasm)	cpd00450_c0 <=> cpd00450_e0		-1000	1000
rxn08428_c0	ethanol transport via diffusion (extracellular to periplasm)	cpd00363_c0 <=> cpd00363_e0		-1000	1000
rxn08461_c0	formaldehyde transport via diffusion (extracellular to periplasm)	cpd00055_c0 <=> cpd00055_e0		-1000	1000
rxn08635_c0	Glyceraldehyde transport via diffusion (extracellular to periplasm)	cpd00448_c0 <=> cpd00448_e0		-1000	1000
rxn08685_c0	hydrogen peroxide transport via diffusion (external)	cpd00025_c0 <=> cpd00025_e0		-1000	1000
rxn08689_c0	h2s transport (periplasm)	cpd00067_c0 + cpd00239_c0 <=> cpd00067_e0 + cpd00239_e0		-1000	1000
rxn08751_c0	Indole transport via diffusion (extracellular to periplasm)	cpd00359_c0 <=> cpd00359_e0		-1000	1000
rxn08956_c0	molybdate transport via diffusion (extracellular to periplasm)	cpd11574_c0 <=> cpd11574_e0		-1000	1000
rxn08966_c0	nitrious oxide transport via diffusion (extracellular to periplasm)	cpd00659_c0 <=> cpd00659_e0		-1000	1000
rxn09008_c0	nitric oxide transport via diffusion (extracellular to periplasm)	cpd00418_c0 <=> cpd00418_e0		-1000	1000
rxn09169_c0	propanal transport via diffusion (extracellular to periplasm)	cpd00371_c0 <=> cpd00371_e0		-1000	1000
rxn09317_c0	Trimethylamine N-oxide transport via diffusion (extracellular to periplasm)	cpd00811_c0 <=> cpd00811_e0		-1000	1000
rxn10470_c0	Methanethiol Transport	cpd00324_e0 <=> cpd00324_c0		-1000	1000
rxn10471_c0	Methane Transport	cpd01024_e0 <=> cpd01024_c0		-1000	1000
rxn10480_c0	CO transporter via diffusion	cpd00067_e0 + cpd00204_c0 <=> cpd00067_c0 + cpd00204_e0		-1000	1000
rxn10570_c0	Methanol diffusion	cpd00116_e0 <=> cpd00116_c0		-1000	1000
rxn10577_c0	Nitrogen exchange, diffusion	cpd00528_e0 <=> cpd00528_c0		-1000	1000
rxn31154_c0	R_Ex16	cpd11632_e0 <=> cpd11632_c0		-1000	1000
rxn39175_c0	TrnRxn_cpd03662	cpd03662_c0 <=> cpd03662_e0		-1000	1000
rxn90022_c0	Acetone diffusion	cpd00178_c0 <=> cpd00178_e0		-1000	1000
rxn90023_c0		cpd01618_c0 <=> cpd01618_e0		-1000	1000
rxn90116_c0	Indole-3-Propionate transport	cpd00067_c0 + cpd27289_c0 <=> cpd00067_e0 + cpd27289_e0		-1000	1000
rxn09182_c0	3-phenylpropionate transport via proton symport, reversible (periplasm)	cpd00067_e0 + cpd03343_e0 <=> cpd00067_c0 + cpd03343_c0		-1000	1000
rxn90117_c0	Phloretate-transport	cpd00067_c0 + cpd01202_c0 <=> cpd00067_e0 + cpd01202_e0		-1000	1000
rxn00984_c0	2-acylglycerol acylhydrolase	cpd00001_c0 + cpd01431_c0 <=> cpd00049_c0 + cpd00067_c0 + cpd00100_c0		-1000	1000
rxn03511_c0	ADP-D-glycero-D-manno-heptose 6-epimerase	cpd03830_c0 <=> cpd03831_c0		-1000	1000
rxn05313_c0	phosphate transport in/out via three Na+ symporter	cpd00009_e0 + 2.0 cpd00971_e0 <=> cpd00009_c0 + 2.0 cpd00971_c0		-1000	1000
rxn05316_c0	TRANS-RXNBWI-115572.ce.maizeexp.INOSINE_INOSINE	cpd00067_e0 + cpd00246_e0 <=> cpd00067_c0 + cpd00246_c0		-1000	1000
rxn05318_c0	TRANS-RXN-203.ce	cpd00067_e0 + cpd00182_e0 <=> cpd00067_c0 + cpd00182_c0		-1000	1000
rxn05722_c0	Trimetaphosphate transport in via proton symport	cpd00067_e0 + cpd00793_e0 <=> cpd00067_c0 + cpd00793_c0		-1000	1000
rxn06023_c0	CoA:apo-[acyl-carrier-protein] pantetheinephosphotransferase	cpd00010_c0 + cpd12370_c0 <=> cpd00045_c0 + cpd00067_c0 + cpd11493_c0		-1000	1000
rxn06139_c0	ATP:1,2-diacylglycerol 3-phosphotransferase	cpd00002_c0 + cpd11423_c0 <=> cpd00008_c0 + cpd11422_c0		-1000	1000
rxn06848_c0	R05075	cpd03587_c0 + cpd11493_c0 <-- cpd03736_c0 + cpd11466_c0		-1000	0
rxn06865_c0	R05146	cpd03736_c0 + cpd11493_c0 <-- cpd03586_c0 + cpd11468_c0		-1000	0
rxn08061_c0	acetate reversible transport via proton symport (periplasm)	cpd00029_e0 + cpd00067_e0 <=> cpd00029_c0 + cpd00067_c0		-1000	1000
rxn08583_c0	galactosyltransferase I (LPS core synthesis)	cpd00026_c0 + cpd15479_c0 <=> cpd00014_c0 + cpd15469_c0		-1000	1000
rxn08619_c0	glucosyltransferase II (LPS core synthesis)	cpd00026_c0 + cpd15469_c0 <=> cpd00014_c0 + cpd15475_c0		-1000	1000
rxn08620_c0	glucosyltransferase III (LPS core synthesis)	cpd00026_c0 + cpd15475_c0 <=> cpd00014_c0 + cpd15477_c0		-1000	1000
rxn08711_c0	RXN0-5061.c	cpd03831_c0 + cpd15485_c0 <=> cpd00008_c0 + cpd15484_c0		-1000	1000
rxn08712_c0	heptosyltransferase III (LPS core synthesis)	cpd03831_c0 + cpd15549_c0 <=> cpd00008_c0 + cpd15488_c0		-1000	1000
rxn08713_c0	heptosyltransferase IV (LPS core synthesis)	cpd03831_c0 + cpd15477_c0 <=> cpd00008_c0 + cpd15432_c0		-1000	1000
rxn10199_c0	Peptidoglycan subunit synthesis	cpd03495_c0 + cpd15666_c0 <=> cpd02229_c0 + cpd15665_c0		-1000	1000
rxn10336_c0	stearoyl-cardiolipin synthase	2.0 cpd15540_c0 <=> cpd00100_c0 + cpd15793_c0		-1000	1000
rxn10337_c0	isoheptadecanoyl-cardiolipin synthase	2.0 cpd15722_c0 <=> cpd00100_c0 + cpd15794_c0		-1000	1000
rxn10338_c0	anteisoheptadecanoyl-cardiolipin synthase	2.0 cpd15723_c0 <=> cpd00100_c0 + cpd15795_c0		-1000	1000
rxn15947_c0	carboxyspermidine:NADP+ oxidoreductase	cpd00005_c0 + cpd00067_c0 + cpd00118_c0 + cpd00346_c0 <=> cpd00001_c0 + cpd00006_c0 + cpd19442_c0		-1000	1000
rxn30452_c0	acetate transport in via protonsodium symport	cpd00029_e0 + cpd00971_e0 <=> cpd00029_c0 + cpd00971_c0		-1000	1000
rxn03108_c0	ATP:4-amino-2-methyl-5-phosphomethylpyrimidine phosphotransferase	cpd00002_c0 + cpd00067_c0 + cpd02775_c0 <=> cpd00008_c0 + cpd02894_c0		-1000	1000
rxn15167_c0	L-serine hydro-lyase (adding homocysteine; L-cystathionine-forming)	cpd00054_c0 + cpd00135_c0 <=> cpd00001_c0 + cpd19019_c0		-1000	1000
rxn00424_c0	L-Serine:glyoxylate aminotransferase	cpd00040_c0 + cpd00054_c0 <=> cpd00033_c0 + cpd00145_c0		-1000	1000
rxn00634_c0	D-Glucitol:NAD+ 2-oxidoreductase	cpd00003_c0 + cpd00588_c0 <=> cpd00004_c0 + cpd00067_c0 + cpd00082_c0		-1000	1000
rxn01385_c0	Xylitol:NAD+ 2-oxidoreductase (D-xylulose-forming)	cpd00003_c0 + cpd00306_c0 <=> cpd00004_c0 + cpd00067_c0 + cpd00259_c0		-1000	1000
rxn05671_c0	D-xylose transport in via proton symport	cpd00067_e0 + cpd00154_e0 <=> cpd00067_c0 + cpd00154_c0		-1000	1000
rxn09685_c0	Transport of deoxyuridine, extracellular	cpd00067_e0 + cpd00412_e0 <=> cpd00067_c0 + cpd00412_c0		-1000	1000
rxn09688_c0	Transport of deoxyguanosine, extracellular	cpd00067_e0 + cpd00277_e0 <=> cpd00067_c0 + cpd00277_c0		-1000	1000
rxn13726_c0	NADH-DEHYDROG-A-RXN.ce.cornexp.CPD-9956_UBIQUINONE-8	cpd00004_c0 + 5.0 cpd00067_c0 + cpd15560_c0 <=> cpd00003_c0 + 4.0 cpd00067_e0 + cpd15561_c0		-1000	1000
rxn32434_c0	5,6,7,8-Tetrahydrofolate:NAD+ oxidoreductase	cpd00004_c0 + cpd00067_c0 + cpd00330_c0 <=> cpd00003_c0 + cpd00087_c0		-1000	1000
rxn01391_c0	L-arabinitol:NAD+ 4-oxidoreductase (L-xylulose-forming)	cpd00003_c0 + cpd00417_c0 <=> cpd00004_c0 + cpd00067_c0 + cpd00261_c0		-1000	1000
rxn19827_c0	L-glutamate:NAD+ oxidoreductase (deaminating)	cpd00001_c0 + cpd00003_c0 + cpd00023_c0 <=> cpd00004_c0 + cpd00013_c0 + cpd00024_c0 + cpd00067_c0		-1000	1000
rxn27536_c0	D-Fructose 6-phosphate:D-glyceraldehyde-3-phosphate glycolaldehyde transferase	cpd00198_c0 + cpd00236_c0 <=> cpd00102_c0 + cpd19035_c0		-1000	1000
rxn00270_c0	S-Adenosyl-L-methionine:glycine N-methyltransferase	cpd00017_c0 + cpd00033_c0 <=> cpd00019_c0 + cpd00067_c0 + cpd00183_c0		-1000	1000
rxn01648_c0	Cytidine:orthophosphate alpha-D-ribosyltransferase	cpd00009_c0 + cpd00367_c0 <=> cpd00307_c0 + cpd00475_c0		-1000	1000
rxn32777_c0	Methylenetetrahydrofolate dehydrogenase (NADP+)	cpd00005_c0 + cpd00347_c0 <=> cpd00006_c0 + cpd00125_c0		-1000	1000
rxn15354_c0	D-Mannitol-1-phosphate:NAD+ 5-oxidoreductase	cpd00003_c0 + cpd00491_c0 <=> cpd00004_c0 + cpd00067_c0 + cpd19035_c0		-1000	1000
rxn01278_c0	D-Gluconate:NADP+ 5-oxidoreductase	cpd00006_c0 + cpd00222_c0 <=> cpd00005_c0 + cpd00067_c0 + cpd00781_c0		-1000	1000
rxn03954_c0	L-idonate:NADP oxidoreductase	cpd00006_c0 + cpd00573_c0 <=> cpd00005_c0 + cpd00067_c0 + cpd00781_c0		-1000	1000
rxn19316_c0	citrate condensing enzyme	cpd00010_c0 + cpd00067_c0 + cpd00137_c0 <-- cpd00001_c0 + cpd00022_c0 + cpd00032_c0		-1000	0
rxn01306_c0	2-dehydro-3-deoxy-D-pentonate glycolaldehyde-lyase (pyruvate-forming)	cpd02386_c0 <=> cpd00020_c0 + cpd00229_c0		-1000	1000
rxn01959_c0	D-Arabinono-1,4-lactone lactonohydrolase	cpd00001_c0 + cpd00496_c0 <=> cpd00067_c0 + cpd00651_c0		-1000	1000
rxn04937_c0	lactaldehyde:NADP+ oxidoreductase	cpd00006_c0 + cpd03571_c0 <=> cpd00005_c0 + cpd00067_c0 + cpd00428_c0		-1000	1000
rxn01023_c0	formamide hydro-lyase (cyanide-forming)	cpd00378_c0 <-- cpd00001_c0 + cpd00150_c0		-1000	0
rxn05648_c0	TRANS-RXNAVI-26524.ce.brachyexp.SORBITOL_SORBITOL	cpd00067_e0 + cpd00588_e0 <=> cpd00067_c0 + cpd00588_c0		-1000	1000
rxn19870_c0	threonine aldolase	cpd00054_c0 + cpd00087_c0 <=> cpd00001_c0 + cpd00033_c0 + cpd00125_c0		-1000	1000
rxn05559_c0	formate transport in via proton symport	cpd00047_e0 + cpd00067_e0 <=> cpd00047_c0 + cpd00067_c0		-1000	1000
rxn13361_c0	NAD(+) transport (Peroxisomal membrane)	cpd00003_e0 <=> cpd00003_c0		-1000	1000
rxn05578_c0	TRANS-RXNBWI-115531.ce	cpd00067_e0 + cpd00080_e0 <=> cpd00067_c0 + cpd00080_c0		-1000	1000
rxn08289_c0	TRANS-RXN-108B.cp	cpd00067_e0 + cpd00367_e0 <=> cpd00067_c0 + cpd00367_c0		-1000	1000
rxn04934_c0	(R)-2-hydroxyacid:NAD+ oxidoreductase	cpd00003_c0 + cpd08367_c0 <=> cpd00004_c0 + cpd00067_c0 + cpd03285_c0		-1000	1000
rxn15696_c0	3-sulfolactate bisulfite-lyase	cpd08367_c0 <=> cpd00020_c0 + cpd00081_c0		-1000	1000
rxn00425_c0	serine racemase	cpd00054_c0 <=> cpd00550_c0		-1000	1000
rxn05611_c0	D-mannose transport in via proton symport	cpd00067_e0 + cpd00138_e0 <=> cpd00067_c0 + cpd00138_c0		-1000	1000
rxn00430_c0	methanol:NAD+ oxidoreductase	cpd00003_c0 + cpd00116_c0 <=> cpd00004_c0 + cpd00055_c0 + cpd00067_c0		-1000	1000
rxn08752_c0	Na+/myo-inositol symporter (periplasm)	cpd00121_e0 + cpd00971_e0 <=> cpd00121_c0 + cpd00971_c0		-1000	1000
EX_cpd00009_e0	Phosphate-e0 Exchange	cpd00009_e0 <=>		-100	1000
EX_cpd00030_e0	Mn2+-e0 Exchange	cpd00030_e0 <=>		-100	1000
EX_cpd00034_e0	Zn2+-e0 Exchange	cpd00034_e0 <=>		-100	1000
EX_cpd00048_e0	Sulfate-e0 Exchange	cpd00048_e0 <=>		-100	1000
EX_cpd00149_e0	Co2+-e0 Exchange	cpd00149_e0 <=>		-100	1000
EX_cpd10516_e0	fe3-e0 Exchange	cpd10516_e0 <=>		-100	1000
EX_cpd00067_e0	H+-e0 Exchange	cpd00067_e0 <=>		-100	1000
EX_cpd00971_e0	Na+-e0 Exchange	cpd00971_e0 <=>		-100	1000
EX_cpd00013_e0	NH3-e0 Exchange	cpd00013_e0 <=>		-100	1000
EX_cpd00063_e0	Ca2+-e0 Exchange	cpd00063_e0 <=>		-100	1000
EX_cpd01012_e0	Cd2+-e0 Exchange	cpd01012_e0 <=>		-100	1000
EX_cpd11595_e0	chromate-e0 Exchange	cpd11595_e0 <=>		-100	1000
EX_cpd00058_e0	Cu2+-e0 Exchange	cpd00058_e0 <=>		-100	1000
EX_cpd10515_e0	Fe2+-e0 Exchange	cpd10515_e0 <=>		-100	1000
EX_cpd00205_e0	K+-e0 Exchange	cpd00205_e0 <=>		-100	1000
EX_cpd00099_e0	Cl--e0 Exchange	cpd00099_e0 <=>		-100	1000
EX_cpd00531_e0	Hg2+-e0 Exchange	cpd00531_e0 <=>		-100	1000
EX_cpd00254_e0	Mg-e0 Exchange	cpd00254_e0 <=>		-100	1000
EX_cpd01048_e0	Arsenate-e0 Exchange	cpd01048_e0 <=>		-100	1000
EX_cpd00001_e0	H2O-e0 Exchange	cpd00001_e0 <=>		-100	1000
EX_cpd00011_e0	CO2-e0 Exchange	cpd00011_e0 <=>		-10	1000
EX_cpd00007_e0	O2-e0 Exchange	cpd00007_e0 <=>		-10	1000
EX_cpd00027_e0	D-Glucose-e0 Exchange	cpd00027_e0 <=>		-5	1000
rxn00001_c0	diphosphate phosphohydrolase	cpd00001_c0 + cpd00012_c0 --> 2.0 cpd00009_c0 + cpd00067_c0	gp_wild_type_B6_2_dna_840631_841155	0	1000
rxn00006_c0	hydrogen-peroxide:hydrogen-peroxide oxidoreductase	2.0 cpd00025_c0 --> 2.0 cpd00001_c0 + cpd00007_c0	gp_wild_type_B6_2_dna_413936_415366 or gp_wild_type_B6_2_dna_629254_631290	0	1000
rxn00007_c0	alpha,alpha-trehalose glucohydrolase	cpd00001_c0 + cpd00794_c0 --> 2.0 cpd00027_c0	gp_wild_type_B6_2_dna_1123424_1125175	0	1000
rxn00010_c0	glyoxylate carboxy-lyase (dimerizing; tartronate-semialdehyde-forming)	2.0 cpd00040_c0 + cpd00067_c0 --> cpd00011_c0 + cpd00843_c0	gp_wild_type_B6_2_dna_2490739_2488985 or gp_wild_type_B6_2_dna_2124194_2125963 or gp_wild_type_B6_2_dna_4930496_4928781	0	1000
rxn00016_c0	chitobiose N-acetylglucosaminohydrolase	cpd00001_c0 + cpd01157_c0 --> 2.0 cpd00122_c0	gp_wild_type_B6_2_dna_3746500_3745520	0	1000
rxn00019_c0	2-Nitropropane:oxygen 2-oxidoreductase	cpd00007_c0 + 2.0 cpd01433_c0 --> 2.0 cpd00067_c0 + 2.0 cpd00075_c0 + 2.0 cpd00178_c0	gp_wild_type_B6_2_dna_1308377_1307352 or gp_wild_type_B6_2_dna_367479_366571	0	1000
rxn00020_c0	cellobiose glucohydrolase	cpd00001_c0 + cpd00158_c0 --> 2.0 cpd00190_c0	gp_wild_type_B6_2_dna_4675118_4677274	0	1000
rxn00022_c0	maltose glucohydrolase	cpd00001_c0 + cpd00179_c0 --> 2.0 cpd00027_c0	gp_wild_type_B6_2_dna_1101158_1102819	0	1000
rxn00023_c0	thiosulfate:ferricytochrome-c oxidoreductase	2.0 cpd00109_c0 + 2.0 cpd00268_c0 --> 2.0 cpd00067_c0 + 2.0 cpd00110_c0 + cpd01414_c0	gp_wild_type_B6_2_dna_1310273_1311070	0	1000
rxn00029_c0	5-aminolevulinate hydro-lyase (adding 5-aminolevulinate and cyclizing; porphobilinogen-forming)	2.0 cpd00338_c0 --> 2.0 cpd00001_c0 + cpd00067_c0 + cpd00689_c0	gp_wild_type_B6_2_dna_3075415_3074528	0	1000
rxn00032_c0	Choline:oxygen 1-oxidoreductase	cpd00007_c0 + 2.0 cpd00098_c0 --> 2.0 cpd00001_c0 + 2.0 cpd00447_c0	gp_wild_type_B6_2_dna_5391971_5393617 or gp_wild_type_B6_2_dna_571272_572876	0	1000
rxn00048_c0	6,7-Dimethyl-8-(1-D-ribityl)lumazine:6,7-dimethyl-8-(1-D-ribityl)lumazine 2,3-butanediyltransferase	cpd00067_c0 + 2.0 cpd02656_c0 --> cpd00220_c0 + cpd02882_c0	gp_wild_type_B6_2_dna_452084_452740	0	1000
rxn00056_c0	Fe(II):oxygen oxidoreductase	cpd00007_c0 + 4.0 cpd00067_c0 + 4.0 cpd10515_c0 --> 2.0 cpd00001_c0 + 4.0 cpd10516_c0	gp_wild_type_B6_2_dna_5960112_5960573	0	1000
rxn00058_c0	Ferrocytochrome-c:oxygen oxidoreductase	cpd00007_c0 + 4.0 cpd00067_c0 + 4.0 cpd00110_c0 --> 2.0 cpd00001_c0 + 4.0 cpd00109_c0	( gp_wild_type_B6_2_dna_2053436_2054857 or gp_wild_type_B6_2_dna_2057269_2058648 or gp_wild_type_B6_2_dna_619152_620675 or gp_wild_type_B6_2_dna_6270235_6268262 ) and ( gp_wild_type_B6_2_dna_2058711_2059316 or gp_wild_type_B6_2_dna_2054874_2055479 )	0	1000
rxn00060_c0	porphobilinogen:(4-[2-carboxyethyl]-3-[carboxymethyl]pyrrol-2-yl)methyltransferase (hydrolysing)	cpd00001_c0 + 4.0 cpd00689_c0 --> 4.0 cpd00013_c0 + cpd00755_c0	gp_wild_type_B6_2_dna_56100_57038	0	1000
rxn00062_c0	ATP phosphohydrolase	cpd00001_c0 + cpd00002_c0 --> cpd00008_c0 + cpd00009_c0 + cpd00067_c0	( gp_wild_type_B6_2_dna_546463_544958 and ( gp_wild_type_B6_2_dna_544006_542630 or gp_wild_type_B6_2_dna_5545892_5544369 ) and ( gp_wild_type_B6_2_dna_544891_544034 or gp_wild_type_B6_2_dna_5964469_5965533 ) and gp_wild_type_B6_2_dna_547042_546509 and gp_wild_type_B6_2_dna_542583_542173 and gp_wild_type_B6_2_dna_418897_416090 and ( gp_wild_type_B6_2_dna_1305778_1304705 or gp_wild_type_B6_2_dna_57…	0	1000
rxn00076_c0	NAD+ phosphohydrolase	cpd00001_c0 + cpd00003_c0 --> cpd00018_c0 + 2.0 cpd00067_c0 + cpd00355_c0	gp_wild_type_B6_2_dna_6127595_6126987 or gp_wild_type_B6_2_dna_1138160_1138975 or gp_wild_type_B6_2_dna_5778158_5777706	0	1000
rxn00077_c0	ATP:NAD+ 2'-phosphotransferase	cpd00002_c0 + cpd00003_c0 --> cpd00006_c0 + cpd00008_c0 + cpd00067_c0	gp_wild_type_B6_2_dna_3911634_3910750	0	1000
rxn00078_c0	ATP:NADH 2'-phosphotransferase	cpd00002_c0 + cpd00004_c0 --> cpd00005_c0 + cpd00008_c0 + cpd00067_c0	gp_wild_type_B6_2_dna_3911631_3910738 or gp_wild_type_B6_2_dna_820177_821127	0	1000
rxn00082_c0	N-(omega)-Hydroxyarginine,NADPH:oxygen oxidoreductase	cpd00005_c0 + 2.0 cpd00007_c0 + 2.0 cpd03527_c0 --> 2.0 cpd00001_c0 + cpd00006_c0 + cpd00067_c0 + 2.0 cpd00274_c0 + 2.0 cpd00418_c0	gp_wild_type_B6_2_dna_4683768_4684367 and ( gp_wild_type_B6_2_dna_86758_85412 or gp_wild_type_B6_2_dna_1669556_1670941 )	0	1000
rxn00088_c0	NADP+ 2'-phosphohydrolase	cpd00001_c0 + cpd00006_c0 --> cpd00003_c0 + cpd00009_c0	gp_wild_type_B6_2_dna_4368323_4367577	0	1000
rxn00100_c0	ATP:dephospho-CoA 3'-phosphotransferase	cpd00002_c0 + cpd00655_c0 --> cpd00008_c0 + cpd00010_c0 + cpd00067_c0	gp_wild_type_B6_2_dna_724916_725533	0	1000
rxn00101_c0	Urea amidohydrolase	cpd00001_c0 + 2.0 cpd00067_c0 + cpd00073_c0 --> cpd00011_c0 + 2.0 cpd00013_c0	gp_wild_type_B6_2_dna_1825164_1826864	0	1000
rxn00103_c0	formate:NADP+ oxidoreductase	cpd00006_c0 + cpd00047_c0 --> cpd00005_c0 + cpd00011_c0	gp_wild_type_B6_2_dna_3697835_3695142 or gp_wild_type_B6_2_dna_4287071_4284921	0	1000
rxn00106_c0	Triphosphate phosphohydrolase	cpd00001_c0 + cpd00421_c0 --> cpd00009_c0 + cpd00012_c0 + cpd00067_c0	gp_wild_type_B6_2_dna_840631_841155	0	1000
rxn00120_c0	UTP phosphohydrolase	cpd00001_c0 + cpd00062_c0 --> cpd00009_c0 + cpd00014_c0 + cpd00067_c0		0	1000
rxn00121_c0	FAD nucleotidohydrolase	cpd00001_c0 + cpd00015_c0 --> cpd00018_c0 + cpd00050_c0 + 2.0 cpd00067_c0	gp_wild_type_B6_2_dna_6127595_6126987 or gp_wild_type_B6_2_dna_5778158_5777706	0	1000
rxn00124_c0	ATP:pyridoxal 5'-phosphotransferase	cpd00002_c0 + cpd00215_c0 --> cpd00008_c0 + cpd00016_c0 + cpd00067_c0	gp_wild_type_B6_2_dna_5704861_5705709	0	1000
rxn00126_c0	ATP:L-methionine S-adenosyltransferase	cpd00001_c0 + cpd00002_c0 + cpd00060_c0 --> cpd00009_c0 + cpd00012_c0 + cpd00017_c0 + cpd00067_c0	gp_wild_type_B6_2_dna_5277398_5278585	0	1000
rxn00130_c0	AMP aminohydrolase	cpd00001_c0 + cpd00018_c0 + cpd00067_c0 --> cpd00013_c0 + cpd00114_c0		0	1000
rxn00131_c0	AMP phosphoribohydrolase	cpd00001_c0 + cpd00018_c0 --> cpd00101_c0 + cpd00128_c0	gp_wild_type_B6_2_dna_5071203_5069770	0	1000
rxn00132_c0	Adenosine 5'-monophosphate phosphohydrolase	cpd00001_c0 + cpd00018_c0 --> cpd00009_c0 + cpd00182_c0	gp_wild_type_B6_2_dna_4368323_4367577	0	1000
rxn00137_c0	Adenosine 3',5'-bisphosphate 3'-phosphohydrolase	cpd00001_c0 + cpd00045_c0 --> cpd00009_c0 + cpd00018_c0	gp_wild_type_B6_2_dna_126384_127133	0	1000
rxn00138_c0	deamido-NAD+:ammonia ligase (AMP-forming)	cpd00002_c0 + cpd00013_c0 + cpd00638_c0 --> cpd00003_c0 + cpd00012_c0 + cpd00018_c0 + 2.0 cpd00067_c0	gp_wild_type_B6_2_dna_5167137_5167961	0	1000
rxn00145_c0	(S)-Lactate:ferricytochrome-c 2-oxidoreductase	2.0 cpd00109_c0 + cpd00159_c0 --> cpd00020_c0 + 2.0 cpd00067_c0 + 2.0 cpd00110_c0	gp_wild_type_B6_2_dna_4996459_4997586	0	1000
rxn00146_c0	(R)-Lactate:ferricytochrome-c 2-oxidoreductase	2.0 cpd00109_c0 + cpd00221_c0 --> cpd00020_c0 + 2.0 cpd00067_c0 + 2.0 cpd00110_c0	gp_wild_type_B6_2_dna_1402383_1400887 and gp_wild_type_B6_2_dna_1400884_1399835 and ( gp_wild_type_B6_2_dna_4997671_5000484 or gp_wild_type_B6_2_dna_3774896_3773193 or gp_wild_type_B6_2_dna_4572941_4574266 or gp_wild_type_B6_2_dna_2265686_2262837 or gp_wild_type_B6_2_dna_5235248_5233770 or gp_wild_type_B6_2_dna_5498934_5497567 or gp_wild_type_B6_2_dna_2310686_2312524 or gp_wild_type_B6_2_dna_4186…	0	1000
rxn00147_c0	ATP:pyruvate,water phosphotransferase	cpd00001_c0 + cpd00002_c0 + cpd00020_c0 --> cpd00009_c0 + cpd00018_c0 + cpd00061_c0 + 3.0 cpd00067_c0	gp_wild_type_B6_2_dna_3818299_3815954	0	1000
rxn00149_c0	pyruvaldehyde:NAD+ oxidoreductase	cpd00001_c0 + cpd00003_c0 + cpd00428_c0 --> cpd00004_c0 + cpd00020_c0 + 2.0 cpd00067_c0	gp_wild_type_B6_2_dna_74050_75489 or gp_wild_type_B6_2_dna_4458642_4460090 or gp_wild_type_B6_2_dna_1483076_1481640 or gp_wild_type_B6_2_dna_1432994_1434397 or gp_wild_type_B6_2_dna_3116490_3117959 or gp_wild_type_B6_2_dna_5390418_5391887 or gp_wild_type_B6_2_dna_883346_884752 or gp_wild_type_B6_2_dna_2996327_2997751 or gp_wild_type_B6_2_dna_2545877_2547289 or gp_wild_type_B6_2_dna_3321941_332045…	0	1000
rxn00151_c0	ATP:pyruvate,phosphate phosphotransferase	cpd00002_c0 + cpd00009_c0 + cpd00020_c0 --> cpd00012_c0 + cpd00018_c0 + cpd00061_c0 + 2.0 cpd00067_c0		0	1000
rxn00154_c0	pyruvate:NAD+ 2-oxidoreductase (CoA-acetylating)	cpd00003_c0 + cpd00010_c0 + cpd00020_c0 --> cpd00004_c0 + cpd00011_c0 + cpd00022_c0	( gp_wild_type_B6_2_dna_821255_822199 and ( gp_wild_type_B6_2_dna_2221810_2222826 or gp_wild_type_B6_2_dna_822248_823243 ) and gp_wild_type_B6_2_dna_247919_245304 ) or gp_wild_type_B6_2_dna_908842_910275 or gp_wild_type_B6_2_dna_5697064_5695670 or gp_wild_type_B6_2_dna_2224116_2225480 or gp_wild_type_B6_2_dna_2222830_2224098 or gp_wild_type_B6_2_dna_823273_824367 or gp_wild_type_B6_2_dna_1312262_…	0	1000
rxn00159_c0	(S)-malate:NAD+ oxidoreductase (decarboxylating)	cpd00003_c0 + cpd00130_c0 --> cpd00004_c0 + cpd00011_c0 + cpd00020_c0	gp_wild_type_B6_2_dna_5425540_5424383	0	1000
rxn00161_c0	(S)-Malate:NADP+ oxidoreductase(oxaloacetate-decarboxylating)	cpd00006_c0 + cpd00130_c0 --> cpd00005_c0 + cpd00011_c0 + cpd00020_c0	gp_wild_type_B6_2_dna_5425582_5424377	0	1000
rxn00162_c0	oxaloacetate carboxy-lyase (pyruvate-forming)	cpd00032_c0 + cpd00067_c0 --> cpd00011_c0 + cpd00020_c0	gp_wild_type_B6_2_dna_5717736_5719532 or gp_wild_type_B6_2_dna_5425582_5424377	0	1000
rxn00165_c0	L-serine ammonia-lyase	cpd00054_c0 --> cpd00013_c0 + cpd00020_c0	gp_wild_type_B6_2_dna_2852104_2850731 or gp_wild_type_B6_2_dna_191269_192642 or gp_wild_type_B6_2_dna_1864728_1866230 or gp_wild_type_B6_2_dna_5493855_5492326	0	1000
rxn00166_c0	D-serine ammonia-lyase	cpd00550_c0 --> cpd00013_c0 + cpd00020_c0	gp_wild_type_B6_2_dna_1614790_1613444	0	1000
rxn00174_c0	malonyl-CoA carboxy-lyase (acetyl-CoA-forming)	cpd00067_c0 + cpd00070_c0 --> cpd00011_c0 + cpd00022_c0	gp_wild_type_B6_2_dna_3111405_3109747 or gp_wild_type_B6_2_dna_2327931_2326264 or gp_wild_type_B6_2_dna_2325919_2324261 or gp_wild_type_B6_2_dna_1096760_1098400	0	1000
rxn00175_c0	Acetate:CoA ligase (AMP-forming)	cpd00002_c0 + cpd00010_c0 + cpd00029_c0 --> cpd00012_c0 + cpd00018_c0 + cpd00022_c0 + cpd00067_c0	gp_wild_type_B6_2_dna_2252778_2250847 or gp_wild_type_B6_2_dna_4955729_4957660 or gp_wild_type_B6_2_dna_3546371_3544482 or gp_wild_type_B6_2_dna_3666704_3665190 or gp_wild_type_B6_2_dna_2965373_2967310	0	1000
rxn00176_c0	acetyl adenylate:CoA acetyltransferase	cpd00010_c0 + cpd03566_c0 --> cpd00018_c0 + cpd00022_c0 + cpd00067_c0	gp_wild_type_B6_2_dna_2252778_2250847 or gp_wild_type_B6_2_dna_4955729_4957660 or gp_wild_type_B6_2_dna_3546371_3544482 or gp_wild_type_B6_2_dna_3666704_3665190 or gp_wild_type_B6_2_dna_2965373_2967310	0	1000
rxn00183_c0	L-Glutamate 5-semialdehyde:NAD+ oxidoreductase	cpd00001_c0 + cpd00003_c0 + cpd00858_c0 --> cpd00004_c0 + cpd00023_c0 + 2.0 cpd00067_c0	gp_wild_type_B6_2_dna_5248562_5252485 or gp_wild_type_B6_2_dna_1432994_1434397 or gp_wild_type_B6_2_dna_1627812_1626379 or gp_wild_type_B6_2_dna_5390418_5391887 or gp_wild_type_B6_2_dna_3116448_3117950 or gp_wild_type_B6_2_dna_74050_75489 or gp_wild_type_B6_2_dna_2545877_2547289 or gp_wild_type_B6_2_dna_4458672_4460093 or gp_wild_type_B6_2_dna_1483106_1481652 or gp_wild_type_B6_2_dna_5830657_5832…	0	1000
rxn00186_c0	5-oxo-L-proline amidohydrolase (ATP-hydrolysing)	2.0 cpd00001_c0 + cpd00002_c0 + cpd01293_c0 --> cpd00008_c0 + cpd00009_c0 + cpd00023_c0 + cpd00067_c0	gp_wild_type_B6_2_dna_2350268_2349549 or gp_wild_type_B6_2_dna_3068045_3067308	0	1000
rxn00187_c0	L-Glutamate:ammonia ligase (ADP-forming)	cpd00002_c0 + cpd00013_c0 + cpd00023_c0 --> cpd00008_c0 + cpd00009_c0 + cpd00053_c0 + cpd00067_c0	gp_wild_type_B6_2_dna_5370045_5371436	0	1000
rxn00189_c0	L-Glutamine amidohydrolase	cpd00001_c0 + cpd00053_c0 --> cpd00013_c0 + cpd00023_c0	( gp_wild_type_B6_2_dna_4983074_4979913 and gp_wild_type_B6_2_dna_4984307_4983195 and gp_wild_type_B6_2_dna_185180_185803 and gp_wild_type_B6_2_dna_3397018_3396113 ) or gp_wild_type_B6_2_dna_4236064_4237746	0	1000
rxn00192_c0	acetyl-CoA:L-glutamate N-acetyltransferase	cpd00022_c0 + cpd00023_c0 --> cpd00010_c0 + cpd00067_c0 + cpd00477_c0	gp_wild_type_B6_2_dna_4742738_4741524 or gp_wild_type_B6_2_dna_5533544_5532249	0	1000
rxn00198_c0	Isocitrate:NADP+ oxidoreductase (decarboxylating)	cpd00006_c0 + cpd00260_c0 --> cpd00005_c0 + cpd00011_c0 + cpd00024_c0	gp_wild_type_B6_2_dna_1153605_1151395 or gp_wild_type_B6_2_dna_1154041_1155285	0	1000
rxn00199_c0	oxalosuccinate carboxy-lyase (2-oxoglutarate-forming)	cpd00067_c0 + cpd03187_c0 --> cpd00011_c0 + cpd00024_c0	gp_wild_type_B6_2_dna_1153605_1151395 or gp_wild_type_B6_2_dna_1154041_1155285	0	1000
rxn00200_c0	2-oxoglutaramate amidohydrolase	cpd00001_c0 + cpd00695_c0 --> cpd00013_c0 + cpd00024_c0	gp_wild_type_B6_2_dna_6217456_6216689	0	1000
rxn00204_c0	oxalate:oxygen oxidoreductase	cpd00007_c0 + 2.0 cpd00067_c0 + cpd00180_c0 --> 2.0 cpd00011_c0 + cpd00025_c0	gp_wild_type_B6_2_dna_544006_542630 and ( gp_wild_type_B6_2_dna_4287080_4284933 or gp_wild_type_B6_2_dna_3697184_3695055 )	0	1000
rxn00206_c0	superoxide:superoxide oxidoreductase	2.0 cpd00067_c0 + 2.0 cpd00532_c0 --> cpd00007_c0 + cpd00025_c0	gp_wild_type_B6_2_dna_6114730_6114125 or gp_wild_type_B6_2_dna_6146843_6147415	0	1000
rxn00208_c0	Pyridoxamine-5'-phosphate:oxygen oxidoreductase (deaminating)	cpd00001_c0 + cpd00007_c0 + cpd00493_c0 --> cpd00013_c0 + cpd00016_c0 + cpd00025_c0	gp_wild_type_B6_2_dna_5916255_5915611	0	1000
rxn00209_c0	Pyridoxine 5-phosphate:oxygen oxidoreductase	cpd00007_c0 + cpd00478_c0 --> cpd00016_c0 + cpd00025_c0	gp_wild_type_B6_2_dna_5916255_5915611	0	1000
rxn00212_c0	UDP-glucose glucophosphohydrolase	cpd00001_c0 + cpd00026_c0 --> 2.0 cpd00067_c0 + cpd00089_c0 + cpd00091_c0	gp_wild_type_B6_2_dna_6127595_6126987 or gp_wild_type_B6_2_dna_5778158_5777706	0	1000
rxn00216_c0	ATP:D-glucose 6-phosphotransferase	cpd00002_c0 + cpd00027_c0 --> cpd00008_c0 + cpd00067_c0 + cpd00079_c0	gp_wild_type_B6_2_dna_6051827_6050880	0	1000
rxn00222_c0	cellobiose glucohydrolase	cpd00001_c0 + cpd00158_c0 --> 2.0 cpd00027_c0	gp_wild_type_B6_2_dna_4675118_4677274	0	1000
rxn00226_c0	ATP:acetate adenylyltransferase	cpd00002_c0 + cpd00029_c0 --> cpd00012_c0 + cpd03566_c0	gp_wild_type_B6_2_dna_2252778_2250847 or gp_wild_type_B6_2_dna_4955729_4957660 or gp_wild_type_B6_2_dna_3546371_3544482 or gp_wild_type_B6_2_dna_3666704_3665190 or gp_wild_type_B6_2_dna_2965373_2967310	0	1000
rxn00231_c0	Acetamide amidohydrolase	cpd00001_c0 + cpd03734_c0 --> cpd00013_c0 + cpd00029_c0	gp_wild_type_B6_2_dna_1553590_1554609 or gp_wild_type_B6_2_dna_745043_746431	0	1000
rxn00241_c0	GTP phosphohydrolase	cpd00001_c0 + cpd00038_c0 --> cpd00009_c0 + cpd00031_c0 + cpd00067_c0		0	1000
rxn00242_c0	guanosine-3',5'-bis(diphosphate) 3'-diphosphohydrolase	cpd00001_c0 + cpd00905_c0 --> cpd00012_c0 + cpd00031_c0	gp_wild_type_B6_2_dna_5764665_5762629 or gp_wild_type_B6_2_dna_4336655_4334430	0	1000
rxn00254_c0	2-oxosuccinamate amidohydrolase	cpd00001_c0 + cpd01577_c0 --> cpd00013_c0 + cpd00032_c0	gp_wild_type_B6_2_dna_6217456_6216689	0	1000
rxn00262_c0	L-Aspartic acid:oxygen oxidoreductase (deaminating)	cpd00001_c0 + cpd00007_c0 + cpd00041_c0 --> cpd00013_c0 + cpd00025_c0 + cpd00032_c0	gp_wild_type_B6_2_dna_4520925_4522412	0	1000
rxn00264_c0	(S)-Malate:oxygen oxidoreductase	cpd00007_c0 + cpd00130_c0 --> cpd00025_c0 + cpd00032_c0	gp_wild_type_B6_2_dna_2385106_2383562 or gp_wild_type_B6_2_dna_6353513_6355003	0	1000
rxn00269_c0	glycine:oxygen oxidoreductase (deaminating)	cpd00001_c0 + cpd00007_c0 + cpd00033_c0 --> cpd00013_c0 + cpd00025_c0 + cpd00040_c0	gp_wild_type_B6_2_dna_747833_746742	0	1000
rxn00272_c0	L-Alanine:glyoxylate aminotransferase	cpd00035_c0 + cpd00040_c0 --> cpd00020_c0 + cpd00033_c0	gp_wild_type_B6_2_dna_1966009_1968978 or gp_wild_type_B6_2_dna_998481_995662	0	1000
rxn00299_c0	GTP 7,8-8,9-dihydrolase	cpd00001_c0 + cpd00038_c0 --> cpd00047_c0 + 2.0 cpd00067_c0 + cpd02978_c0	gp_wild_type_B6_2_dna_3398435_3397911 or gp_wild_type_B6_2_dna_4102835_4103353	0	1000
rxn00300_c0	GTP 7,8-8,9-dihydrolase (diphosphate-forming)	3.0 cpd00001_c0 + cpd00038_c0 --> cpd00012_c0 + cpd00047_c0 + 3.0 cpd00067_c0 + cpd00957_c0	gp_wild_type_B6_2_dna_1320618_1319521 or gp_wild_type_B6_2_dna_457353_457964 or gp_wild_type_B6_2_dna_452774_453856	0	1000
rxn00301_c0	GTP diphosphohydrolase (diphosphate-forming)	cpd00001_c0 + cpd00038_c0 --> cpd00012_c0 + 2.0 cpd00067_c0 + cpd00126_c0	gp_wild_type_B6_2_dna_6127595_6126987 or gp_wild_type_B6_2_dna_5778158_5777706	0	1000
rxn00302_c0	GTP 8,9-hydrolase	cpd00001_c0 + cpd00038_c0 --> cpd00067_c0 + cpd03518_c0	gp_wild_type_B6_2_dna_3398435_3397911 or gp_wild_type_B6_2_dna_4102835_4103353	0	1000
rxn00303_c0	ATP:GTP 3'-diphosphotransferase	cpd00002_c0 + cpd00038_c0 --> cpd00018_c0 + 2.0 cpd00067_c0 + cpd02740_c0	gp_wild_type_B6_2_dna_4336655_4334430 or gp_wild_type_B6_2_dna_5764665_5762629	0	1000
rxn00306_c0	Succinate:CoA ligase (GDP-forming)	cpd00010_c0 + cpd00036_c0 + cpd00038_c0 --> cpd00009_c0 + cpd00031_c0 + cpd00078_c0	gp_wild_type_B6_2_dna_911616_912476 and gp_wild_type_B6_2_dna_910450_911613	0	1000
rxn00312_c0	L-Lysine:oxygen 2-oxidoreductase (decarboxylating)	cpd00007_c0 + cpd00039_c0 --> cpd00001_c0 + cpd00011_c0 + cpd00729_c0	gp_wild_type_B6_2_dna_301684_299981	0	1000
rxn00313_c0	meso-2,6-diaminoheptanedioate carboxy-lyase (L-lysine-forming)	cpd00067_c0 + cpd00516_c0 --> cpd00011_c0 + cpd00039_c0	gp_wild_type_B6_2_dna_5578618_5579862 or gp_wild_type_B6_2_dna_3826336_3827523	0	1000
rxn00322_c0	L-lysine carboxy-lyase (cadaverine-forming)	cpd00039_c0 + cpd00067_c0 --> cpd00011_c0 + cpd01155_c0	gp_wild_type_B6_2_dna_1012268_1014508	0	1000
rxn00333_c0	Glycolate:oxygen 2-oxidoreductase	cpd00007_c0 + cpd00139_c0 --> cpd00025_c0 + cpd00040_c0	gp_wild_type_B6_2_dna_4996480_4997598	0	1000
rxn00338_c0	L-aspartate:oxygen oxidoreductase	cpd00007_c0 + cpd00041_c0 --> cpd00025_c0 + cpd00067_c0 + cpd03470_c0	gp_wild_type_B6_2_dna_4520925_4522412	0	1000
rxn00340_c0	L-aspartate:ammonia ligase (AMP-forming)	cpd00002_c0 + cpd00013_c0 + cpd00041_c0 --> cpd00012_c0 + cpd00018_c0 + 2.0 cpd00067_c0 + cpd00132_c0	gp_wild_type_B6_2_dna_4236064_4237746	0	1000
rxn00342_c0	L-Asparagine amidohydrolase	cpd00001_c0 + cpd00132_c0 --> cpd00013_c0 + cpd00041_c0	gp_wild_type_B6_2_dna_3421250_3422335	0	1000
rxn00347_c0	L-Aspartate ammonia-lyase	cpd00041_c0 --> cpd00013_c0 + cpd00106_c0	gp_wild_type_B6_2_dna_5728192_5726807 or gp_wild_type_B6_2_dna_4189886_4191268 or gp_wild_type_B6_2_dna_6116600_6115233	0	1000
rxn00350_c0	glutathione gamma-glutamylaminopeptidase	cpd00001_c0 + cpd00042_c0 --> cpd00023_c0 + cpd01017_c0	gp_wild_type_B6_2_dna_4896512_4895055 or gp_wild_type_B6_2_dna_3194612_3192951	0	1000
rxn00351_c0	gamma-L-glutamyl-L-cysteine:glycine ligase (ADP-forming)	cpd00002_c0 + cpd00033_c0 + cpd00506_c0 --> cpd00008_c0 + cpd00009_c0 + cpd00042_c0 + cpd00067_c0	gp_wild_type_B6_2_dna_5309535_5310479	0	1000
rxn00359_c0	3'-phosphoadenylyl-sulfate sulfohydrolase	cpd00001_c0 + cpd00044_c0 --> cpd00045_c0 + cpd00048_c0 + 2.0 cpd00067_c0	gp_wild_type_B6_2_dna_6127595_6126987 or gp_wild_type_B6_2_dna_5778158_5777706	0	1000
rxn00360_c0	3'-Phospho-5'-adenylyl sulfate 3'-phosphohydrolase	cpd00001_c0 + cpd00044_c0 --> cpd00009_c0 + cpd00193_c0	gp_wild_type_B6_2_dna_126384_127133	0	1000
rxn00361_c0	ATP:adenylylsulfate 3'-phosphotransferase	cpd00002_c0 + cpd00193_c0 --> cpd00008_c0 + cpd00044_c0 + cpd00067_c0	gp_wild_type_B6_2_dna_4788966_4787068	0	1000
rxn00363_c0	Cytidine-5'-monophosphate phosphohydrolase	cpd00001_c0 + cpd00046_c0 --> cpd00009_c0 + cpd00367_c0	gp_wild_type_B6_2_dna_4368323_4367577	0	1000
rxn00364_c0	ATP:CMP phosphotransferase	cpd00002_c0 + cpd00046_c0 + cpd00067_c0 --> cpd00008_c0 + cpd00096_c0	gp_wild_type_B6_2_dna_4170213_4169545 or gp_wild_type_B6_2_dna_4397352_4396639 or gp_wild_type_B6_2_dna_6220219_6218852	0	1000
rxn00372_c0	Formyl-CoA hydrolase	cpd00001_c0 + cpd00592_c0 --> cpd00010_c0 + cpd00047_c0 + 2.0 cpd00067_c0		0	1000
rxn00374_c0	Formamide amidohydrolase	cpd00001_c0 + cpd00378_c0 --> cpd00013_c0 + cpd00047_c0	gp_wild_type_B6_2_dna_1553590_1554609	0	1000
rxn00375_c0	N-Formyl-L-glutamate amidohydrolase	cpd00001_c0 + cpd00770_c0 --> cpd00023_c0 + cpd00047_c0	gp_wild_type_B6_2_dna_5350573_5349773	0	1000
rxn00377_c0	S-Formylglutathione hydrolase	cpd00001_c0 + cpd00759_c0 --> cpd00042_c0 + cpd00047_c0 + cpd00067_c0	gp_wild_type_B6_2_dna_4370809_4369961	0	1000
rxn00391_c0	riboflavin-5-phosphate phosphohydrolase (acid optimum)	cpd00001_c0 + cpd00050_c0 --> cpd00009_c0 + cpd00220_c0	gp_wild_type_B6_2_dna_4368323_4367577	0	1000
rxn00392_c0	ATP:riboflavin 5'-phosphotransferase	cpd00002_c0 + cpd00220_c0 --> cpd00008_c0 + cpd00050_c0 + cpd00067_c0	gp_wild_type_B6_2_dna_755904_755026	0	1000
rxn00394_c0	L-Arginine amidinohydrolase	cpd00001_c0 + cpd00051_c0 --> cpd00064_c0 + cpd00073_c0		0	1000
rxn00395_c0	L-Arginine iminohydrolase	cpd00001_c0 + cpd00051_c0 --> cpd00013_c0 + cpd00274_c0	gp_wild_type_B6_2_dna_6064200_6065420	0	1000
rxn00399_c0	L-Arginine,NADPH:oxygen oxidoreductase (nitric-oxide-forming)	cpd00005_c0 + 3.0 cpd00007_c0 + 2.0 cpd00051_c0 --> 2.0 cpd00001_c0 + cpd00006_c0 + cpd00067_c0 + 2.0 cpd00274_c0 + 2.0 cpd00418_c0	gp_wild_type_B6_2_dna_4683768_4684367 and ( gp_wild_type_B6_2_dna_86758_85412 or gp_wild_type_B6_2_dna_1669556_1670941 )	0	1000
rxn00400_c0	L-Arginine,NADPH:oxygen oxidoreductase (N-(omega)-hydroxyarginine-forming)	cpd00005_c0 + cpd00007_c0 + cpd00051_c0 + cpd00067_c0 --> cpd00001_c0 + cpd00006_c0 + cpd03527_c0	gp_wild_type_B6_2_dna_4683768_4684367 and ( gp_wild_type_B6_2_dna_86758_85412 or gp_wild_type_B6_2_dna_1669556_1670941 )	0	1000
rxn00401_c0	L-Arginine:oxygen 2-oxidoreductase (decarboxylating)	cpd00007_c0 + cpd00051_c0 --> cpd00001_c0 + cpd00011_c0 + cpd01973_c0	gp_wild_type_B6_2_dna_301684_299981	0	1000
rxn00405_c0	L-arginine carboxy-lyase (agmatine-forming)	cpd00051_c0 + cpd00067_c0 --> cpd00011_c0 + cpd00152_c0	gp_wild_type_B6_2_dna_1012268_1014508 or gp_wild_type_B6_2_dna_806393_804522	0	1000
rxn00407_c0	CTP aminohydrolase	cpd00001_c0 + cpd00052_c0 + cpd00067_c0 --> cpd00013_c0 + cpd00062_c0	gp_wild_type_B6_2_dna_5944484_5943921	0	1000
rxn00408_c0	CTP phosphohydrolase	cpd00001_c0 + cpd00052_c0 --> cpd00009_c0 + cpd00067_c0 + cpd00096_c0		0	1000
rxn00410_c0	UTP:ammonia ligase (ADP-forming)	cpd00002_c0 + cpd00013_c0 + cpd00062_c0 --> cpd00008_c0 + cpd00009_c0 + cpd00052_c0 + 2.0 cpd00067_c0	gp_wild_type_B6_2_dna_4378267_4376648	0	1000
rxn00412_c0	UTP:L-glutamine amido-ligase (ADP-forming)	cpd00001_c0 + cpd00002_c0 + cpd00053_c0 + cpd00062_c0 --> cpd00008_c0 + cpd00009_c0 + cpd00023_c0 + cpd00052_c0 + 2.0 cpd00067_c0	gp_wild_type_B6_2_dna_4378267_4376648	0	1000
rxn00414_c0	hydrogen-carbonate:L-glutamine amido-ligase (ADP-forming, carbamate-phosphorylating)	cpd00001_c0 + 2.0 cpd00002_c0 + cpd00053_c0 + cpd00242_c0 --> 2.0 cpd00008_c0 + cpd00009_c0 + cpd00023_c0 + 2.0 cpd00067_c0 + cpd00146_c0	gp_wild_type_B6_2_dna_4983074_4979913 and gp_wild_type_B6_2_dna_4984307_4983195	0	1000
rxn00416_c0	L-aspartate:L-glutamine amido-ligase (AMP-forming)	cpd00001_c0 + cpd00002_c0 + cpd00041_c0 + cpd00053_c0 --> cpd00012_c0 + cpd00018_c0 + cpd00023_c0 + 2.0 cpd00067_c0 + cpd00132_c0	gp_wild_type_B6_2_dna_4236064_4237746	0	1000
rxn00420_c0	O-phospho-L-serine phosphohydrolase	cpd00001_c0 + cpd00738_c0 --> cpd00009_c0 + cpd00054_c0	gp_wild_type_B6_2_dna_5208667_5207489	0	1000
rxn00423_c0	acetyl-CoA:L-serine O-acetyltransferase	cpd00022_c0 + cpd00054_c0 --> cpd00010_c0 + cpd00722_c0	gp_wild_type_B6_2_dna_6234563_6233901	0	1000
rxn00427_c0	methanol:hydrogen-peroxide oxidoreductase	cpd00025_c0 + cpd00116_c0 --> 2.0 cpd00001_c0 + cpd00055_c0	gp_wild_type_B6_2_dna_413936_415366 or gp_wild_type_B6_2_dna_629254_631290	0	1000
rxn00429_c0	Formaldehyde:NAD+ oxidoreductase	cpd00001_c0 + cpd00003_c0 + cpd00055_c0 --> cpd00004_c0 + cpd00047_c0 + 2.0 cpd00067_c0	gp_wild_type_B6_2_dna_229627_230814	0	1000
rxn00436_c0	Thiamin diphosphate phosphohydrolase	cpd00001_c0 + cpd00056_c0 --> cpd00009_c0 + 2.0 cpd00067_c0 + cpd00793_c0		0	1000
rxn00438_c0	ATP:thiamin-phosphate phosphotransferase	cpd00002_c0 + cpd00067_c0 + cpd00793_c0 --> cpd00008_c0 + cpd00056_c0	gp_wild_type_B6_2_dna_454937_455896	0	1000
rxn00441_c0	R00621	cpd00024_c0 + cpd00056_c0 + cpd00067_c0 --> cpd00011_c0 + cpd03189_c0	gp_wild_type_B6_2_dna_904684_907473	0	1000
rxn00444_c0	L-ascorbate:hydrogen-peroxide oxidoreductase	cpd00025_c0 + cpd00059_c0 --> 2.0 cpd00001_c0 + cpd00335_c0		0	1000
rxn00449_c0	R00647	cpd00059_c0 + cpd00067_c0 --> cpd02098_c0	gp_wild_type_B6_2_dna_1442494_1441286	0	1000
rxn00453_c0	O-acetyl-L-homoserine:methanethiol 3-amino-3-carboxypropyltransferase	cpd00324_c0 + cpd00790_c0 --> cpd00029_c0 + cpd00060_c0 + cpd00067_c0	gp_wild_type_B6_2_dna_3388725_3389996 or gp_wild_type_B6_2_dna_3946888_3945722 or gp_wild_type_B6_2_dna_4783732_4782542	0	1000
rxn00456_c0	L-methionine methanethiol-lyase (deaminating;2-oxobutanoate-forming)	cpd00001_c0 + cpd00060_c0 --> cpd00013_c0 + cpd00094_c0 + cpd00324_c0	gp_wild_type_B6_2_dna_4783732_4782542 or gp_wild_type_B6_2_dna_2367331_2366174 or gp_wild_type_B6_2_dna_3388740_3390017 or gp_wild_type_B6_2_dna_3946867_3945725 or gp_wild_type_B6_2_dna_2602118_2600958	0	1000
rxn00461_c0	Phosphoenolpyruvate:UDP-N-acetyl-D-glucosamine 1-carboxyvinyl-transferase	cpd00037_c0 + cpd00061_c0 --> cpd00009_c0 + cpd02820_c0	gp_wild_type_B6_2_dna_6102498_6101236	0	1000
rxn00463_c0	Uridine triphosphate pyrophosphohydrolase	cpd00001_c0 + cpd00062_c0 --> cpd00012_c0 + 2.0 cpd00067_c0 + cpd00091_c0	gp_wild_type_B6_2_dna_6127595_6126987 or gp_wild_type_B6_2_dna_5778158_5777706	0	1000
rxn00470_c0	L-ornithine carboxy-lyase (putrescine-forming)	cpd00064_c0 + cpd00067_c0 --> cpd00011_c0 + cpd00118_c0	gp_wild_type_B6_2_dna_6207792_6208952	0	1000
rxn00471_c0	L-ornithine ammonia-lyase (cyclizing; L-proline-forming)	cpd00064_c0 --> cpd00013_c0 + cpd00129_c0	gp_wild_type_B6_2_dna_3190840_3191835	0	1000
rxn00474_c0	L-serine hydro-lyase (adding indole; L-tryptophan-forming)	cpd00054_c0 + cpd00359_c0 --> cpd00001_c0 + cpd00065_c0	gp_wild_type_B6_2_dna_599691_598888 and gp_wild_type_B6_2_dna_600896_599712	0	1000
rxn00484_c0	L-Tryptophan decarboxy-lyase	cpd00065_c0 + cpd00067_c0 --> cpd00011_c0 + cpd00318_c0	gp_wild_type_B6_2_dna_3363555_3362224	0	1000
rxn00490_c0	L-arogenate hydro-lyase (decarboxylating; L-phenylalanine-forming)	cpd00067_c0 + cpd00616_c0 --> cpd00001_c0 + cpd00011_c0 + cpd00066_c0	gp_wild_type_B6_2_dna_4173715_4172624	0	1000
rxn00495_c0	L-phenylalanine ammonia-lyase (trans-cinnamate-forming)	cpd00066_c0 --> cpd00013_c0 + cpd00333_c0	gp_wild_type_B6_2_dna_5354890_5353391	0	1000
rxn00497_c0	L-phenylalanine carboxy-lyase (phenylethylamine-forming)	cpd00066_c0 + cpd00067_c0 --> cpd00011_c0 + cpd03161_c0	gp_wild_type_B6_2_dna_3363555_3362224	0	1000
rxn00501_c0	3-Oxopropanoate:NAD+ oxidoreductase (decarboxylating, CoA-acetylating)	cpd00003_c0 + cpd00010_c0 + cpd00191_c0 --> cpd00004_c0 + cpd00011_c0 + cpd00022_c0	gp_wild_type_B6_2_dna_4904933_4903440 or gp_wild_type_B6_2_dna_769479_768055 or gp_wild_type_B6_2_dna_1710362_1711795 or gp_wild_type_B6_2_dna_3116502_3117956 or gp_wild_type_B6_2_dna_1483106_1481652 or gp_wild_type_B6_2_dna_5390418_5391887 or gp_wild_type_B6_2_dna_5830657_5832135 or gp_wild_type_B6_2_dna_1627821_1626382 or gp_wild_type_B6_2_dna_74050_75489 or gp_wild_type_B6_2_dna_2545847_254728…	0	1000
rxn00502_c0	3-Oxopropanoate:NADP+ oxidoreductase (decarboxylating, CoA-acetylating)	cpd00006_c0 + cpd00010_c0 + cpd00191_c0 --> cpd00005_c0 + cpd00011_c0 + cpd00022_c0	gp_wild_type_B6_2_dna_4904933_4903440 or gp_wild_type_B6_2_dna_769479_768055 or gp_wild_type_B6_2_dna_1710362_1711795 or gp_wild_type_B6_2_dna_3116502_3117956 or gp_wild_type_B6_2_dna_1483106_1481652 or gp_wild_type_B6_2_dna_5390418_5391887 or gp_wild_type_B6_2_dna_5830657_5832135 or gp_wild_type_B6_2_dna_1627821_1626382 or gp_wild_type_B6_2_dna_74050_75489 or gp_wild_type_B6_2_dna_2545847_254728…	0	1000
rxn00503_c0	(S)-1-pyrroline-5-carboxylate:NAD+ oxidoreductase	2.0 cpd00001_c0 + cpd00003_c0 + cpd02431_c0 --> cpd00004_c0 + cpd00023_c0 + cpd00067_c0	gp_wild_type_B6_2_dna_5248562_5252485 or gp_wild_type_B6_2_dna_1432994_1434397 or gp_wild_type_B6_2_dna_1627812_1626379 or gp_wild_type_B6_2_dna_5390418_5391887 or gp_wild_type_B6_2_dna_3116448_3117950 or gp_wild_type_B6_2_dna_74050_75489 or gp_wild_type_B6_2_dna_2545877_2547289 or gp_wild_type_B6_2_dna_4458672_4460093 or gp_wild_type_B6_2_dna_1483106_1481652 or gp_wild_type_B6_2_dna_5830657_5832…	0	1000
rxn00504_c0	(S)-1-pyrroline-5-carboxylate:NADP+ oxidoreductase	2.0 cpd00001_c0 + cpd00006_c0 + cpd02431_c0 --> cpd00005_c0 + cpd00023_c0 + cpd00067_c0	gp_wild_type_B6_2_dna_5248562_5252485 or gp_wild_type_B6_2_dna_1432994_1434397 or gp_wild_type_B6_2_dna_1627812_1626379 or gp_wild_type_B6_2_dna_5390418_5391887 or gp_wild_type_B6_2_dna_3116448_3117950 or gp_wild_type_B6_2_dna_74050_75489 or gp_wild_type_B6_2_dna_2545877_2547289 or gp_wild_type_B6_2_dna_4458672_4460093 or gp_wild_type_B6_2_dna_1483106_1481652 or gp_wild_type_B6_2_dna_5830657_5832…	0	1000
rxn00505_c0	Isocitrate:NAD+ oxidoreductase (decarboxylating)	cpd00003_c0 + cpd00260_c0 --> cpd00004_c0 + cpd00011_c0 + cpd00024_c0	gp_wild_type_B6_2_dna_3961388_3960318	0	1000
rxn00506_c0	Acetaldehyde:NAD+ oxidoreductase	cpd00001_c0 + cpd00003_c0 + cpd00071_c0 --> cpd00004_c0 + cpd00029_c0 + 2.0 cpd00067_c0	gp_wild_type_B6_2_dna_832808_834325 or gp_wild_type_B6_2_dna_1607333_1608850 or gp_wild_type_B6_2_dna_527504_525987 or gp_wild_type_B6_2_dna_3321947_3320457 or gp_wild_type_B6_2_dna_3116472_3117956 or gp_wild_type_B6_2_dna_1483055_1481625 or gp_wild_type_B6_2_dna_5830657_5832135 or gp_wild_type_B6_2_dna_5457809_5459230 or gp_wild_type_B6_2_dna_5390418_5391887 or gp_wild_type_B6_2_dna_4458672_4460…	0	1000
rxn00507_c0	Acetaldehyde:NADP+ oxidoreductase	cpd00001_c0 + cpd00006_c0 + cpd00071_c0 --> cpd00005_c0 + cpd00029_c0 + 2.0 cpd00067_c0	gp_wild_type_B6_2_dna_5830657_5832135 or gp_wild_type_B6_2_dna_3321947_3320457 or gp_wild_type_B6_2_dna_2378962_2380500 or gp_wild_type_B6_2_dna_3326225_3327802 or gp_wild_type_B6_2_dna_3280003_3281580 or gp_wild_type_B6_2_dna_3116529_3117962 or gp_wild_type_B6_2_dna_1483091_1481640 or gp_wild_type_B6_2_dna_1351795_1350509 or gp_wild_type_B6_2_dna_4565406_4566866 or gp_wild_type_B6_2_dna_5390418_…	0	1000
rxn00508_c0	Succinate-semialdehyde:NAD+ oxidoreductase	cpd00001_c0 + cpd00003_c0 + cpd00199_c0 --> cpd00004_c0 + cpd00036_c0 + 2.0 cpd00067_c0	gp_wild_type_B6_2_dna_74050_75489 or gp_wild_type_B6_2_dna_883346_884752 or gp_wild_type_B6_2_dna_1483106_1481652 or gp_wild_type_B6_2_dna_2841541_2842881 or gp_wild_type_B6_2_dna_4458642_4460090 or gp_wild_type_B6_2_dna_5830657_5832135 or gp_wild_type_B6_2_dna_3321941_3320457 or gp_wild_type_B6_2_dna_4565406_4566866 or gp_wild_type_B6_2_dna_3116502_3117956 or gp_wild_type_B6_2_dna_2545847_254728…	0	1000
rxn00509_c0	Succinate-semialdehyde:NADP+ oxidoreductase	cpd00001_c0 + cpd00006_c0 + cpd00199_c0 --> cpd00005_c0 + cpd00036_c0 + 2.0 cpd00067_c0	gp_wild_type_B6_2_dna_2841541_2842875 or gp_wild_type_B6_2_dna_74050_75489 or gp_wild_type_B6_2_dna_883346_884752 or gp_wild_type_B6_2_dna_1483106_1481652 or gp_wild_type_B6_2_dna_5390418_5391887 or gp_wild_type_B6_2_dna_1972193_1973350 or gp_wild_type_B6_2_dna_4458672_4460093 or gp_wild_type_B6_2_dna_3321941_3320457 or gp_wild_type_B6_2_dna_2595212_2593854 or gp_wild_type_B6_2_dna_2996327_299775…	0	1000
rxn00512_c0	Glycolate:NAD+ oxidoreductase	cpd00003_c0 + cpd00139_c0 --> cpd00004_c0 + cpd00040_c0 + cpd00067_c0	gp_wild_type_B6_2_dna_2144144_2143215 or gp_wild_type_B6_2_dna_6344797_6345747	0	1000
rxn00513_c0	ITP phosphohydrolase	cpd00001_c0 + cpd00068_c0 --> cpd00009_c0 + cpd00067_c0 + cpd00090_c0		0	1000
rxn00514_c0	Inosine 5'-triphosphate pyrophosphohydrolase	cpd00001_c0 + cpd00068_c0 --> cpd00012_c0 + 2.0 cpd00067_c0 + cpd00114_c0	gp_wild_type_B6_2_dna_6127595_6126987 or gp_wild_type_B6_2_dna_5778158_5777706	0	1000
rxn00520_c0	Succinate:CoA ligase (IDP-forming)	cpd00010_c0 + cpd00036_c0 + cpd00068_c0 --> cpd00009_c0 + cpd00078_c0 + cpd00090_c0	gp_wild_type_B6_2_dna_911616_912476 and gp_wild_type_B6_2_dna_910450_911613	0	1000
rxn00529_c0	L-tyrosine carboxy-lyase (tyramine-forming)	cpd00067_c0 + cpd00069_c0 --> cpd00011_c0 + cpd00374_c0	gp_wild_type_B6_2_dna_3363555_3362224	0	1000
rxn00530_c0	L-tyrosine ammonia-lyase (trans-p-hydroxycinnamate-forming)	cpd00069_c0 --> cpd00013_c0 + cpd00604_c0	gp_wild_type_B6_2_dna_5354890_5353391	0	1000
rxn00533_c0	Acetyl-CoA:carbon-dioxide ligase (ADP-forming)	cpd00002_c0 + cpd00022_c0 + cpd00242_c0 --> cpd00008_c0 + cpd00009_c0 + cpd00067_c0 + cpd00070_c0	( gp_wild_type_B6_2_dna_5716303_5717670 or gp_wild_type_B6_2_dna_1092799_1090886 or gp_wild_type_B6_2_dna_1095243_1093639 or gp_wild_type_B6_2_dna_4380934_4379993 or gp_wild_type_B6_2_dna_816307_817626 ) and gp_wild_type_B6_2_dna_3952066_3951260	0	1000
rxn00537_c0	2-Phosphonoacetaldehyde phosphonohydrolase	cpd00001_c0 + cpd02024_c0 --> cpd00009_c0 + cpd00067_c0 + cpd00071_c0	gp_wild_type_B6_2_dna_3674840_3675658	0	1000
rxn00539_c0	ethanolamine ammonia-lyase (acetaldehyde-forming)	cpd00162_c0 --> cpd00013_c0 + cpd00071_c0	( gp_wild_type_B6_2_dna_837471_838268 or gp_wild_type_B6_2_dna_522961_522185 ) and ( gp_wild_type_B6_2_dna_524394_523099 or gp_wild_type_B6_2_dna_836083_837399 )	0	1000
rxn00541_c0	L-threonine acetaldehyde-lyase (glycine-forming)	cpd00161_c0 --> cpd00033_c0 + cpd00071_c0	gp_wild_type_B6_2_dna_221447_220416	0	1000
rxn00545_c0	ATP:D-fructose-6-phosphate 1-phosphotransferase	cpd00002_c0 + cpd00072_c0 --> cpd00008_c0 + cpd00067_c0 + cpd00290_c0		0	1000
rxn00547_c0	ATP:D-fructose 6-phosphotransferase	cpd00002_c0 + cpd00082_c0 --> cpd00008_c0 + cpd00067_c0 + cpd00072_c0		0	1000
rxn00549_c0	D-Fructose-1,6-bisphosphate 1-phosphohydrolase	cpd00001_c0 + cpd00290_c0 --> cpd00009_c0 + cpd00072_c0	gp_wild_type_B6_2_dna_5362719_5361712	0	1000
rxn00554_c0	CTP:D-fructose-6-phosphate 1-phosphotransferase	cpd00052_c0 + cpd00072_c0 --> cpd00067_c0 + cpd00096_c0 + cpd00290_c0		0	1000
rxn00556_c0	UTP:D-fructose-6-phosphate 1-phosphotransferase	cpd00062_c0 + cpd00072_c0 --> cpd00014_c0 + cpd00067_c0 + cpd00290_c0		0	1000
rxn00557_c0	ITP:D-fructose-6-phosphate 1-phosphotransferase	cpd00068_c0 + cpd00072_c0 --> cpd00067_c0 + cpd00090_c0 + cpd00290_c0		0	1000
rxn00560_c0	Urea:carbon-dioxide ligase (ADP-forming)	cpd00002_c0 + cpd00073_c0 + cpd00242_c0 --> cpd00008_c0 + cpd00009_c0 + cpd00067_c0 + cpd00742_c0	gp_wild_type_B6_2_dna_4983074_4979913 and gp_wild_type_B6_2_dna_3066307_3065381 and gp_wild_type_B6_2_dna_2348842_2347973	0	1000
rxn00566_c0	L-Cysteine hydrogen-sulfide-lyase (deaminating; pyruvate-forming)	cpd00001_c0 + cpd00084_c0 --> cpd00013_c0 + cpd00020_c0 + cpd00067_c0 + cpd00239_c0	gp_wild_type_B6_2_dna_3388725_3389996 or gp_wild_type_B6_2_dna_4783732_4782542 or gp_wild_type_B6_2_dna_2367310_2366183 or gp_wild_type_B6_2_dna_3946720_3945731 or gp_wild_type_B6_2_dna_2602097_2600946	0	1000
rxn00575_c0	sucrose glucohydrolase	cpd00001_c0 + cpd00076_c0 --> cpd00027_c0 + cpd00082_c0	gp_wild_type_B6_2_dna_1101158_1102819	0	1000
rxn00584_c0	(1R,6S)-1,6-dihydroxycyclohexa-2,4-diene-1-carboxylate:NAD+ oxidoreductase (decarboxylating)	cpd00003_c0 + cpd03762_c0 --> cpd00004_c0 + cpd00011_c0 + cpd00077_c0	gp_wild_type_B6_2_dna_2828581_2827817	0	1000
rxn00587_c0	Catechol:oxygen 2,3-oxidoreductase (decyclizing)	cpd00007_c0 + cpd00077_c0 --> cpd00067_c0 + cpd00518_c0	gp_wild_type_B6_2_dna_4564451_4565371	0	1000
rxn00588_c0	Catechol:oxygen 1,2-oxidoreductase(decyclizing)	cpd00007_c0 + cpd00077_c0 --> 2.0 cpd00067_c0 + cpd01630_c0	gp_wild_type_B6_2_dna_1446074_1446976 or gp_wild_type_B6_2_dna_2826398_2825505	0	1000
rxn00589_c0	salicylate,NADH:oxygen oxidoreductase (1-hydroxylating, decarboxylating)	cpd00004_c0 + cpd00007_c0 + 2.0 cpd00067_c0 + cpd00599_c0 --> cpd00001_c0 + cpd00003_c0 + cpd00011_c0 + cpd00077_c0	gp_wild_type_B6_2_dna_4561343_4562569	0	1000
rxn00591_c0	1,6-dihydroxycyclohexa-2,4-diene-1-carboxylate:NAD+ oxidoreductase	cpd00003_c0 + cpd02821_c0 --> cpd00004_c0 + cpd00011_c0 + cpd00077_c0	gp_wild_type_B6_2_dna_2828581_2827817	0	1000
rxn00601_c0	succinyl-CoA:L-arginine N2-succinyltransferase	cpd00051_c0 + cpd00078_c0 --> cpd00010_c0 + cpd00067_c0 + cpd02103_c0	gp_wild_type_B6_2_dna_2244450_2243434 or gp_wild_type_B6_2_dna_2243352_2242336	0	1000
rxn00606_c0	alpha,alpha-Trehalose-6-phosphate phosphoglucohydrolase	cpd00001_c0 + cpd00523_c0 --> cpd00027_c0 + cpd00079_c0	gp_wild_type_B6_2_dna_1101158_1102819	0	1000
rxn00615_c0	ATP:glycerol 3-phosphotransferase	cpd00002_c0 + cpd00100_c0 --> cpd00008_c0 + cpd00067_c0 + cpd00080_c0	gp_wild_type_B6_2_dna_5967390_5968862	0	1000
rxn00641_c0	GTP:alpha-D-mannose-1-phosphate guanylyltransferase	cpd00038_c0 + cpd00485_c0 --> cpd00012_c0 + cpd00083_c0	gp_wild_type_B6_2_dna_4820158_4821609 or gp_wild_type_B6_2_dna_4164812_4163379	0	1000
rxn00642_c0	GDP-mannose 4,6-hydro-lyase (GDP-4-dehydro-6-deoxy-D-mannose-forming)	cpd00083_c0 --> cpd00001_c0 + cpd00900_c0	gp_wild_type_B6_2_dna_4130398_4129388	0	1000
rxn00646_c0	L-glutamate:L-cysteine gamma-ligase (ADP-forming)	cpd00002_c0 + cpd00023_c0 + cpd00084_c0 --> cpd00008_c0 + cpd00009_c0 + cpd00067_c0 + cpd00506_c0	gp_wild_type_B6_2_dna_108855_107302 or gp_wild_type_B6_2_dna_2665951_2667021	0	1000
rxn00649_c0	O3-acetyl-L-serine:hydrogen-sulfide 2-amino-2-carboxyethyltransferase	cpd00239_c0 + cpd00722_c0 --> cpd00029_c0 + cpd00084_c0	gp_wild_type_B6_2_dna_2344375_2343437 or gp_wild_type_B6_2_dna_4338989_4338123	0	1000
rxn00650_c0	L-cysteinylglycine dipeptidase	cpd00001_c0 + cpd01017_c0 --> cpd00033_c0 + cpd00084_c0	gp_wild_type_B6_2_dna_6084842_6086326	0	1000
rxn00654_c0	N-Carbamoyl-beta-alanine amidohydrolase	cpd00001_c0 + 2.0 cpd00067_c0 + cpd01720_c0 --> cpd00011_c0 + cpd00013_c0 + cpd00085_c0	gp_wild_type_B6_2_dna_6121556_6120741 or gp_wild_type_B6_2_dna_1132672_1133898 or gp_wild_type_B6_2_dna_743797_745005	0	1000
rxn00668_c0	propanoyl-CoA:NADP+ 2-oxidoreductase	cpd00005_c0 + cpd00663_c0 --> cpd00006_c0 + cpd00086_c0	gp_wild_type_B6_2_dna_1704575_1703601	0	1000
rxn00671_c0	2-Methyl-3-oxopropanoate:NAD+ oxidoreductase (CoA-propanoylating)	cpd00003_c0 + cpd00010_c0 + cpd00287_c0 --> cpd00004_c0 + cpd00011_c0 + cpd00086_c0	gp_wild_type_B6_2_dna_769530_768094 or gp_wild_type_B6_2_dna_4904933_4903440 or gp_wild_type_B6_2_dna_1710302_1711744 or gp_wild_type_B6_2_dna_5390418_5391887 or gp_wild_type_B6_2_dna_1627812_1626379 or gp_wild_type_B6_2_dna_1483070_1481619 or gp_wild_type_B6_2_dna_3116502_3117956 or gp_wild_type_B6_2_dna_74050_75489 or gp_wild_type_B6_2_dna_3321941_3320457 or gp_wild_type_B6_2_dna_5830657_583213…	0	1000
rxn00672_c0	(S)-methylmalonyl-CoA carboxy-lyase (propanoyl-CoA-forming)	cpd00067_c0 + cpd00519_c0 --> cpd00011_c0 + cpd00086_c0	gp_wild_type_B6_2_dna_4083316_4084002 and gp_wild_type_B6_2_dna_1095243_1093639 and gp_wild_type_B6_2_dna_5717736_5719532	0	1000
rxn00674_c0	Propanoate:CoA ligase (AMP-forming)	cpd00002_c0 + cpd00010_c0 + cpd00141_c0 --> cpd00012_c0 + cpd00018_c0 + cpd00067_c0 + cpd00086_c0	gp_wild_type_B6_2_dna_3546335_3544464 or gp_wild_type_B6_2_dna_4955729_4957660 or gp_wild_type_B6_2_dna_2252778_2250847	0	1000
rxn00675_c0	Propionyladenylate:CoA propionyltransferase	cpd00010_c0 + cpd03560_c0 --> cpd00018_c0 + cpd00067_c0 + cpd00086_c0	gp_wild_type_B6_2_dna_3546335_3544464 or gp_wild_type_B6_2_dna_4955729_4957660 or gp_wild_type_B6_2_dna_2252778_2250847	0	1000
rxn00689_c0	Tetrahydrofolate:L-glutamate gamma-ligase (ADP-forming)	cpd00002_c0 + cpd00023_c0 + cpd00087_c0 --> cpd00008_c0 + cpd00009_c0 + cpd00067_c0 + cpd06227_c0	gp_wild_type_B6_2_dna_3951161_3949896	0	1000
rxn00690_c0	Formate:tetrahydrofolate ligase (ADP-forming)	cpd00002_c0 + cpd00047_c0 + cpd00087_c0 --> cpd00008_c0 + cpd00009_c0 + cpd00201_c0		0	1000
rxn00691_c0	10-Formyltetrahydrofolate amidohydrolase	cpd00001_c0 + cpd00201_c0 --> cpd00047_c0 + cpd00067_c0 + cpd00087_c0	gp_wild_type_B6_2_dna_4721120_4720287	0	1000
rxn00693_c0	5-Methyltetrahydrofolate:L-homocysteine S-methyltransferase	cpd00135_c0 + cpd00345_c0 --> cpd00060_c0 + cpd00087_c0	gp_wild_type_B6_2_dna_3511033_3514605	0	1000
rxn00708_c0	Uridine 5'-monophosphate phosphohydrolase	cpd00001_c0 + cpd00091_c0 --> cpd00009_c0 + cpd00249_c0	gp_wild_type_B6_2_dna_4368323_4367577	0	1000
rxn00710_c0	orotidine-5'-phosphate carboxy-lyase (UMP-forming)	cpd00067_c0 + cpd00810_c0 --> cpd00011_c0 + cpd00091_c0	gp_wild_type_B6_2_dna_4112877_4112185	0	1000
rxn00717_c0	Cytosine aminohydrolase	cpd00001_c0 + cpd00067_c0 + cpd00307_c0 --> cpd00013_c0 + cpd00092_c0	gp_wild_type_B6_2_dna_2622012_2623229	0	1000
rxn00726_c0	chorismate pyruvate-lyase (amino-accepting; anthranilate-forming)	cpd00013_c0 + cpd00216_c0 --> cpd00001_c0 + cpd00020_c0 + cpd00067_c0 + cpd00093_c0	( gp_wild_type_B6_2_dna_354729_356189 or gp_wild_type_B6_2_dna_3568904_3570244 ) and gp_wild_type_B6_2_dna_358841_359431	0	1000
rxn00727_c0	Chorismate pyruvate-lyase (amino-accepting)	cpd00053_c0 + cpd00216_c0 --> cpd00020_c0 + cpd00023_c0 + cpd00067_c0 + cpd00093_c0	( gp_wild_type_B6_2_dna_354729_356189 or gp_wild_type_B6_2_dna_3568904_3570244 ) and gp_wild_type_B6_2_dna_358841_359431	0	1000
rxn00737_c0	L-threonine ammonia-lyase (2-oxobutanoate-forming)	cpd00161_c0 --> cpd00013_c0 + cpd00094_c0	gp_wild_type_B6_2_dna_1864728_1866230 or gp_wild_type_B6_2_dna_5493855_5492326	0	1000
rxn00742_c0	L-cystathionine cysteine-lyase (deaminating; 2-oxobutanoate-forming)	cpd00001_c0 + cpd00424_c0 --> cpd00013_c0 + cpd00084_c0 + cpd00094_c0	gp_wild_type_B6_2_dna_2367310_2366174 or gp_wild_type_B6_2_dna_4783732_4782542 or gp_wild_type_B6_2_dna_2601992_2600946 or gp_wild_type_B6_2_dna_3946867_3945725 or gp_wild_type_B6_2_dna_3388740_3390017	0	1000
rxn00743_c0	Glycerone phosphate phosphohydrolase	cpd00001_c0 + cpd00095_c0 --> cpd00009_c0 + cpd00157_c0	gp_wild_type_B6_2_dna_4368323_4367577	0	1000
rxn00744_c0	ATP:glycerone phosphotransferase	cpd00002_c0 + cpd00157_c0 --> cpd00008_c0 + cpd00067_c0 + cpd00095_c0		0	1000
rxn00751_c0	ATP:choline phosphotransferase	cpd00002_c0 + cpd00098_c0 --> cpd00008_c0 + cpd00067_c0 + cpd00457_c0	gp_wild_type_B6_2_dna_3196076_3194898	0	1000
rxn00752_c0	Choline:oxygen 1-oxidoreductase	cpd00007_c0 + cpd00098_c0 --> cpd00025_c0 + cpd00447_c0	gp_wild_type_B6_2_dna_5391971_5393617 or gp_wild_type_B6_2_dna_571272_572876	0	1000
rxn00772_c0	ATP:D-ribose 5-phosphotransferase	cpd00002_c0 + cpd00105_c0 --> cpd00008_c0 + cpd00067_c0 + cpd00101_c0	gp_wild_type_B6_2_dna_3416314_3415415	0	1000
rxn00779_c0	D-glyceraldehyde 3-phosphate:NADP+ oxidoreductase	cpd00001_c0 + cpd00006_c0 + cpd00102_c0 --> cpd00005_c0 + 2.0 cpd00067_c0 + cpd00169_c0	gp_wild_type_B6_2_dna_2595212_2593854 or gp_wild_type_B6_2_dna_74050_75489 or gp_wild_type_B6_2_dna_1627812_1626379 or gp_wild_type_B6_2_dna_1483076_1481640 or gp_wild_type_B6_2_dna_2996327_2997751 or gp_wild_type_B6_2_dna_5390418_5391887 or gp_wild_type_B6_2_dna_2545847_2547286 or gp_wild_type_B6_2_dna_3116514_3117962 or gp_wild_type_B6_2_dna_883304_884746	0	1000
rxn00831_c0	Inosine 5'-monophosphate phosphohydrolase	cpd00001_c0 + cpd00114_c0 --> cpd00009_c0 + cpd00246_c0	gp_wild_type_B6_2_dna_4368323_4367577	0	1000
rxn00838_c0	IMP:L-aspartate ligase (GDP-forming)	cpd00038_c0 + cpd00041_c0 + cpd00114_c0 --> cpd00009_c0 + cpd00031_c0 + 2.0 cpd00067_c0 + cpd02375_c0	gp_wild_type_B6_2_dna_5187098_5185809	0	1000
rxn00851_c0	D-alanine:D-alanine ligase (ADP-forming)	cpd00002_c0 + 2.0 cpd00117_c0 --> cpd00008_c0 + cpd00009_c0 + cpd00067_c0 + cpd00731_c0	gp_wild_type_B6_2_dna_4751898_4750963	0	1000
rxn00852_c0	Putrescine:oxygen oxidoreductase (deaminating)	cpd00001_c0 + cpd00007_c0 + cpd00118_c0 --> cpd00013_c0 + cpd00025_c0 + cpd00434_c0		0	1000
rxn00853_c0	N-Carbamoylputrescine amidohydrolase	cpd00001_c0 + 2.0 cpd00067_c0 + cpd00341_c0 --> cpd00011_c0 + cpd00013_c0 + cpd00118_c0	gp_wild_type_B6_2_dna_2523325_2522453 or gp_wild_type_B6_2_dna_3050781_3052424	0	1000
rxn00856_c0	putrescine:2-oxoglutarate aminotransferase	cpd00024_c0 + cpd00118_c0 --> cpd00023_c0 + cpd00434_c0	gp_wild_type_B6_2_dna_2019563_2018352 or gp_wild_type_B6_2_dna_2245800_2244604	0	1000
rxn00858_c0	Agmatine amidinohydrolase	cpd00001_c0 + cpd00152_c0 --> cpd00073_c0 + cpd00118_c0	gp_wild_type_B6_2_dna_3685569_3684763	0	1000
rxn00859_c0	L-Histidinol:NAD+ oxidoreductase	cpd00001_c0 + 2.0 cpd00003_c0 + cpd00641_c0 --> 2.0 cpd00004_c0 + 3.0 cpd00067_c0 + cpd00119_c0	gp_wild_type_B6_2_dna_6100201_6098921	0	1000
rxn00863_c0	L-histidinal:NAD+ oxidoreductase	cpd00001_c0 + cpd00003_c0 + cpd01324_c0 --> cpd00004_c0 + 2.0 cpd00067_c0 + cpd00119_c0	gp_wild_type_B6_2_dna_6100201_6098921	0	1000
rxn00866_c0	L-histidine carboxy-lyase (histamine-forming)	cpd00067_c0 + cpd00119_c0 --> cpd00011_c0 + cpd00312_c0	gp_wild_type_B6_2_dna_3363555_3362224	0	1000
rxn00867_c0	L-histidine ammonia-lyase (urocanate-forming)	cpd00119_c0 --> cpd00013_c0 + cpd00581_c0	gp_wild_type_B6_2_dna_5354890_5353391	0	1000
rxn00873_c0	Butanoate:CoA ligase (AMP-forming)	cpd00002_c0 + cpd00010_c0 + cpd00211_c0 --> cpd00012_c0 + cpd00018_c0 + cpd00067_c0 + cpd00120_c0	gp_wild_type_B6_2_dna_2325919_2324246 or gp_wild_type_B6_2_dna_2327931_2326264 or gp_wild_type_B6_2_dna_3880859_3879348 or gp_wild_type_B6_2_dna_1096802_1098409 or gp_wild_type_B6_2_dna_3111384_3109744	0	1000
rxn00881_c0	1D-myo-Inositol 1-phosphate phosphohydrolase	cpd00001_c0 + cpd00867_c0 --> cpd00009_c0 + cpd00121_c0	gp_wild_type_B6_2_dna_6235474_6236289	0	1000
rxn00882_c0	1D-myo-Inositol 4-phosphate phosphohydrolase	cpd00001_c0 + cpd02230_c0 --> cpd00009_c0 + cpd00121_c0	gp_wild_type_B6_2_dna_6235474_6236289	0	1000
rxn00883_c0	1D-myo-Inositol 3-phosphate phosphohydrolase	cpd00001_c0 + cpd02484_c0 --> cpd00009_c0 + cpd00121_c0	gp_wild_type_B6_2_dna_6235474_6236289	0	1000
rxn00898_c0	2,3-Dihydroxy-3-methylbutanoate hydro-lyase	cpd02498_c0 --> cpd00001_c0 + cpd00123_c0	gp_wild_type_B6_2_dna_5465685_5467520 or gp_wild_type_B6_2_dna_6053635_6051854	0	1000
rxn00899_c0	3-methyl-2-oxobutanoate:NAD+ oxidoreductase (CoA-mehtylpropanoylating)	cpd00003_c0 + cpd00010_c0 + cpd00123_c0 --> cpd00004_c0 + cpd00011_c0 + cpd00481_c0	gp_wild_type_B6_2_dna_822248_823243 or gp_wild_type_B6_2_dna_2221810_2222826	0	1000
rxn00908_c0	glycine synthase	cpd00003_c0 + cpd00033_c0 + cpd00087_c0 --> cpd00004_c0 + cpd00011_c0 + cpd00013_c0 + cpd00125_c0	( ( gp_wild_type_B6_2_dna_5542518_5539798 or gp_wild_type_B6_2_dna_6075577_6078432 ) and gp_wild_type_B6_2_dna_5542473_5539765 ) or gp_wild_type_B6_2_dna_908842_910275 or gp_wild_type_B6_2_dna_5697064_5695670 or gp_wild_type_B6_2_dna_5544232_5543156 or gp_wild_type_B6_2_dna_2224116_2225480 or gp_wild_type_B6_2_dna_6079973_6081058 or gp_wild_type_B6_2_dna_1312262_1313614	0	1000
rxn00913_c0	Guanosine 5'-monophosphate phosphohydrolase	cpd00001_c0 + cpd00126_c0 --> cpd00009_c0 + cpd00311_c0	gp_wild_type_B6_2_dna_4368323_4367577	0	1000
rxn00916_c0	Xanthosine-5'-phosphate:ammonia ligase (AMP-forming)	cpd00002_c0 + cpd00013_c0 + cpd00497_c0 --> cpd00012_c0 + cpd00018_c0 + 3.0 cpd00067_c0 + cpd00126_c0	gp_wild_type_B6_2_dna_6027544_6025970	0	1000
rxn00917_c0	Xanthosine-5'-phosphate:L-glutamine amido-ligase (AMP-forming)	cpd00001_c0 + cpd00002_c0 + cpd00053_c0 + cpd00497_c0 --> cpd00012_c0 + cpd00018_c0 + cpd00023_c0 + 3.0 cpd00067_c0 + cpd00126_c0	gp_wild_type_B6_2_dna_6027544_6025970	0	1000
rxn00926_c0	Adenine aminohydrolase	cpd00001_c0 + cpd00067_c0 + cpd00128_c0 --> cpd00013_c0 + cpd00226_c0	gp_wild_type_B6_2_dna_774482_775423	0	1000
rxn00927_c0	Adenosine ribohydrolase	cpd00001_c0 + cpd00182_c0 --> cpd00105_c0 + cpd00128_c0	gp_wild_type_B6_2_dna_3414880_3413948	0	1000
rxn00934_c0	(S)-Malate:CoA ligase (ADP-forming)	cpd00002_c0 + cpd00010_c0 + cpd00130_c0 --> cpd00008_c0 + cpd00009_c0 + cpd02662_c0	gp_wild_type_B6_2_dna_911616_912476 and gp_wild_type_B6_2_dna_910450_911613	0	1000
rxn00938_c0	Nicotinamide amidohydrolase	cpd00001_c0 + cpd00133_c0 --> cpd00013_c0 + cpd00218_c0		0	1000
rxn00942_c0	N-ribosylnicotinamide ribohydrolase	cpd00001_c0 + cpd02016_c0 --> cpd00067_c0 + cpd00105_c0 + cpd00133_c0	gp_wild_type_B6_2_dna_3414880_3413948	0	1000
rxn00943_c0	Palmitoyl-CoA hydrolase	cpd00001_c0 + cpd00134_c0 --> cpd00010_c0 + cpd00067_c0 + cpd00214_c0	gp_wild_type_B6_2_dna_358473_356587	0	1000
rxn00946_c0	Palmitoyl-CoA:oxygen 2-oxidoreductase	cpd00015_c0 + cpd00067_c0 + cpd00134_c0 --> cpd00982_c0 + cpd03126_c0	gp_wild_type_B6_2_dna_286465_288240 or gp_wild_type_B6_2_dna_5254055_5255830 or gp_wild_type_B6_2_dna_282949_284739 or gp_wild_type_B6_2_dna_3215874_3217640 or gp_wild_type_B6_2_dna_3867437_3865674 or gp_wild_type_B6_2_dna_1976559_1977959	0	1000
rxn00947_c0	Palmitate:CoA ligase (AMP-forming)	cpd00002_c0 + cpd00010_c0 + cpd00214_c0 --> cpd00012_c0 + cpd00018_c0 + cpd00067_c0 + cpd00134_c0	gp_wild_type_B6_2_dna_2325919_2324246 or gp_wild_type_B6_2_dna_2327931_2326264 or gp_wild_type_B6_2_dna_1096802_1098409 or gp_wild_type_B6_2_dna_3111384_3109744 or gp_wild_type_B6_2_dna_3880889_3879348	0	1000
rxn00949_c0	L-homocysteine hydrogen-sulfide-lyase (deaminating; 2-oxobutanoate-forming)	cpd00001_c0 + cpd00135_c0 --> cpd00013_c0 + cpd00067_c0 + cpd00094_c0 + cpd00239_c0	gp_wild_type_B6_2_dna_4783732_4782542 or gp_wild_type_B6_2_dna_2367331_2366174 or gp_wild_type_B6_2_dna_3388740_3390017 or gp_wild_type_B6_2_dna_3946867_3945725 or gp_wild_type_B6_2_dna_2602118_2600958	0	1000
rxn00950_c0	Cystathionine L-homocysteine-lyase (deaminating)	cpd00001_c0 + cpd00424_c0 --> cpd00013_c0 + cpd00020_c0 + cpd00135_c0	gp_wild_type_B6_2_dna_3388725_3389996 or gp_wild_type_B6_2_dna_4783732_4782542 or gp_wild_type_B6_2_dna_2367310_2366183 or gp_wild_type_B6_2_dna_3946720_3945731 or gp_wild_type_B6_2_dna_2602097_2600946	0	1000
rxn00952_c0	O-acetyl-L-homoserine:hydrogen sulfide S-(3-amino-3-carboxypropyl)transferase	cpd00239_c0 + cpd00790_c0 --> cpd00029_c0 + cpd00135_c0	gp_wild_type_B6_2_dna_3388725_3389996 or gp_wild_type_B6_2_dna_3946888_3945722 or gp_wild_type_B6_2_dna_4783732_4782542	0	1000
rxn00962_c0	4-hydroxybenzoate,NADPH:oxygen oxidoreductase (3-hydroxylating)	cpd00005_c0 + cpd00007_c0 + cpd00067_c0 + cpd00136_c0 --> cpd00001_c0 + cpd00006_c0 + cpd00197_c0	gp_wild_type_B6_2_dna_3196073_3194892	0	1000
rxn00980_c0	2-Phosphoglycolate phosphohydrolase	cpd00001_c0 + cpd00727_c0 --> cpd00009_c0 + cpd00139_c0	gp_wild_type_B6_2_dna_353829_354644	0	1000
rxn00986_c0	ATP:propanoate adenylyltransferase	cpd00002_c0 + cpd00141_c0 --> cpd00012_c0 + cpd03560_c0	gp_wild_type_B6_2_dna_3546335_3544464 or gp_wild_type_B6_2_dna_4955729_4957660 or gp_wild_type_B6_2_dna_2252778_2250847	0	1000
rxn00988_c0	Acetoacetate:CoA ligase (AMP-forming)	cpd00002_c0 + cpd00010_c0 + cpd00142_c0 --> cpd00012_c0 + cpd00018_c0 + cpd00067_c0 + cpd00279_c0	gp_wild_type_B6_2_dna_2965373_2967310	0	1000
rxn00991_c0	(S)-3-hydroxy-3-methylglutaryl-CoA acetoacetate-lyase (acetyl-CoA-forming)	cpd00292_c0 --> cpd00022_c0 + cpd00142_c0	gp_wild_type_B6_2_dna_3197618_3198514	0	1000
rxn00999_c0	Phenylpyruvate:oxygen oxidoreductase (hydroxylating,decarboxylating)	cpd00007_c0 + cpd00143_c0 --> cpd00011_c0 + cpd03480_c0	gp_wild_type_B6_2_dna_1878837_1879907	0	1000
rxn01000_c0	prephenate hydro-lyase (decarboxylating; phenylpyruvate-forming)	cpd00067_c0 + cpd00219_c0 --> cpd00001_c0 + cpd00011_c0 + cpd00143_c0	gp_wild_type_B6_2_dna_4173715_4172624	0	1000
rxn01025_c0	5-Methylcytosine aminohydrolase	cpd00001_c0 + cpd00067_c0 + cpd01587_c0 --> cpd00013_c0 + cpd00151_c0	gp_wild_type_B6_2_dna_2622012_2623229	0	1000
rxn01029_c0	Agmatine iminohydrolase	cpd00001_c0 + cpd00152_c0 --> cpd00013_c0 + cpd00341_c0	gp_wild_type_B6_2_dna_131809_132909	0	1000
rxn01048_c0	D-Xylulose-5-phosphate:formaldehyde glycolaldehydetransferase	cpd00055_c0 + cpd00198_c0 --> cpd00102_c0 + cpd00157_c0	gp_wild_type_B6_2_dna_5276144_5274147	0	1000
rxn01053_c0	(S)-lactaldehyde:NAD+ oxidoreductase	cpd00001_c0 + cpd00003_c0 + cpd00334_c0 --> cpd00004_c0 + 2.0 cpd00067_c0 + cpd00159_c0	gp_wild_type_B6_2_dna_74050_75489 or gp_wild_type_B6_2_dna_4458642_4460090 or gp_wild_type_B6_2_dna_1483076_1481640 or gp_wild_type_B6_2_dna_1432994_1434397 or gp_wild_type_B6_2_dna_3116490_3117959 or gp_wild_type_B6_2_dna_5390418_5391887 or gp_wild_type_B6_2_dna_883346_884752 or gp_wild_type_B6_2_dna_2996327_2997751 or gp_wild_type_B6_2_dna_2545877_2547289 or gp_wild_type_B6_2_dna_3321941_332045…	0	1000
rxn01102_c0	ATP:(R)-glycerate 3-phosphotransferase	cpd00002_c0 + cpd00223_c0 --> cpd00008_c0 + cpd00067_c0 + cpd00169_c0	gp_wild_type_B6_2_dna_2606449_2607534	0	1000
rxn01104_c0	2,3-bisphospho-D-glycerate 2-phosphohydrolase	cpd00001_c0 + cpd00853_c0 --> cpd00009_c0 + 2.0 cpd00067_c0 + cpd00169_c0		0	1000
rxn01107_c0	D-Glucono-1,5-lactone lactonohydrolase	cpd00001_c0 + cpd00170_c0 --> cpd00067_c0 + cpd00222_c0		0	1000
rxn01122_c0	D-altronate hydro-lyase (2-dehydro-3-deoxy-D-gluconate-forming)	cpd00608_c0 --> cpd00001_c0 + cpd00176_c0	gp_wild_type_B6_2_dna_1811715_1813187 or gp_wild_type_B6_2_dna_3278388_3279941	0	1000
rxn01123_c0	ATP:2-dehydro-3-deoxy-D-gluconate 6-phosphotransferase	cpd00002_c0 + cpd00176_c0 --> cpd00008_c0 + cpd00067_c0 + cpd02711_c0	gp_wild_type_B6_2_dna_1945679_1946611	0	1000
rxn01137_c0	Adenosine aminohydrolase	cpd00001_c0 + cpd00067_c0 + cpd00182_c0 --> cpd00013_c0 + cpd00246_c0	gp_wild_type_B6_2_dna_735447_734740	0	1000
rxn01142_c0	Creatine amidinohydrolase	cpd00001_c0 + cpd00250_c0 --> cpd00073_c0 + cpd00183_c0	gp_wild_type_B6_2_dna_1455594_1456817	0	1000
rxn01145_c0	Thymidylate 5'-phosphohydrolase	cpd00001_c0 + cpd00298_c0 --> cpd00009_c0 + cpd00184_c0	gp_wild_type_B6_2_dna_4368323_4367577	0	1000
rxn01153_c0	D-Glutamine amidohydrolase	cpd00001_c0 + cpd00610_c0 --> cpd00013_c0 + cpd00186_c0	gp_wild_type_B6_2_dna_185180_185803 and gp_wild_type_B6_2_dna_3397018_3396113	0	1000
rxn01169_c0	ATP:beta-D-glucose 6-phosphotransferase	cpd00002_c0 + cpd00190_c0 --> cpd00008_c0 + cpd00067_c0 + cpd00863_c0	gp_wild_type_B6_2_dna_6051827_6050880	0	1000
rxn01182_c0	4-Coumarate:CoA ligase (AMP-forming)	cpd00002_c0 + cpd00010_c0 + cpd00604_c0 --> cpd00012_c0 + cpd00018_c0 + cpd00067_c0 + cpd00192_c0		0	1000
rxn01187_c0	D-Xylulose 5-phosphate D-glyceraldehyde-3-phosphate-lyase (adding phosphate; acetyl-phosphate-forming)	cpd00009_c0 + cpd00198_c0 --> cpd00001_c0 + cpd00102_c0 + cpd00196_c0	gp_wild_type_B6_2_dna_2748524_2750329	0	1000
rxn01188_c0	3-dehydroshikimate hydro-lyase	cpd01716_c0 --> cpd00001_c0 + cpd00197_c0	gp_wild_type_B6_2_dna_3360375_3358483	0	1000
rxn01189_c0	3-hydroxybenzoate,NADPH:oxygen oxidoreductase (4-hydroxylating)	cpd00005_c0 + cpd00007_c0 + cpd00067_c0 + cpd00456_c0 --> cpd00001_c0 + cpd00006_c0 + cpd00197_c0		0	1000
rxn01192_c0	Protocatechuate:oxygen 3,4-oxidoreductase (decyclizing)	cpd00007_c0 + cpd00197_c0 --> 2.0 cpd00067_c0 + cpd00856_c0	gp_wild_type_B6_2_dna_4890839_4890237 and gp_wild_type_B6_2_dna_4891569_4890853	0	1000
rxn01195_c0	3,4-Dihydroxyphthalate carboxy-lyase (3,4-dihydroxybenzoate-forming)	cpd00067_c0 + cpd02061_c0 --> cpd00011_c0 + cpd00197_c0		0	1000
rxn01207_c0	4-methyl-2-oxopentanoate:NAD+ oxidoreductase (CoA-mehtylpropanoylating)	cpd00003_c0 + cpd00010_c0 + cpd00200_c0 --> cpd00004_c0 + cpd00011_c0 + cpd01882_c0	gp_wild_type_B6_2_dna_822248_823243 or gp_wild_type_B6_2_dna_2221810_2222826	0	1000
rxn01210_c0	10-Formyltetrahydrofolate:L-glutamate ligase (ADP-forming)	cpd00002_c0 + cpd00023_c0 + cpd00201_c0 --> cpd00008_c0 + cpd00009_c0 + cpd00067_c0 + cpd03524_c0	gp_wild_type_B6_2_dna_3951161_3949896	0	1000
rxn01218_c0	2'-Deoxycytidine 5'-monophosphate phosphohydrolase	cpd00001_c0 + cpd00206_c0 --> cpd00009_c0 + cpd00654_c0	gp_wild_type_B6_2_dna_4368323_4367577	0	1000
rxn01225_c0	Guanine aminohydrolase	cpd00001_c0 + cpd00067_c0 + cpd00207_c0 --> cpd00013_c0 + cpd00309_c0	gp_wild_type_B6_2_dna_2106242_2107534	0	1000
rxn01226_c0	Guanosine ribohydrolase	cpd00001_c0 + cpd00311_c0 --> cpd00105_c0 + cpd00207_c0	gp_wild_type_B6_2_dna_3414880_3413948	0	1000
rxn01231_c0	3-Sulfo-L-alanine carboxy-lyase (taurine-forming)	cpd00067_c0 + cpd00395_c0 --> cpd00011_c0 + cpd00210_c0	gp_wild_type_B6_2_dna_5779366_5778188	0	1000
rxn01233_c0	taurine:2-oxoglutarate aminotransferase	cpd00024_c0 + cpd00210_c0 --> cpd00023_c0 + cpd00460_c0	gp_wild_type_B6_2_dna_5528701_5527400	0	1000
rxn01242_c0	pyruvate:[dihydrolipoyllysine-residue acetyltransferase]-lipoyllysine 2-oxidoreductase (decarboxylating, acceptor-acetylating)	cpd00020_c0 + cpd00067_c0 + cpd00213_c0 --> cpd00011_c0 + cpd00836_c0	gp_wild_type_B6_2_dna_821255_822199 and ( gp_wild_type_B6_2_dna_2221810_2222826 or gp_wild_type_B6_2_dna_822248_823243 ) and gp_wild_type_B6_2_dna_247919_245304	0	1000
rxn01243_c0	2-oxoglutarate:[dihydrolipoyllysine-residue succinyltransferase]-lipoyllysine 2-oxidoreductase (decarboxylating, acceptor-succinylating)	cpd00024_c0 + cpd00067_c0 + cpd00213_c0 --> cpd00011_c0 + cpd00860_c0	gp_wild_type_B6_2_dna_904684_907473	0	1000
rxn01244_c0	3-methyl-2-oxobutanoate:[dihydrolipoyllysine-residue (2-methylpropanoyl)transferase] lipoyllysine 2-oxidoreductase (decarboxylating, acceptor-2-methylpropanoylating)	cpd00067_c0 + cpd00123_c0 + cpd00213_c0 --> cpd00011_c0 + cpd02700_c0	gp_wild_type_B6_2_dna_2220537_2221766 and ( gp_wild_type_B6_2_dna_2221810_2222826 or gp_wild_type_B6_2_dna_822269_823246 )	0	1000
rxn01251_c0	Pyridoxamine:oxygen oxidoreductase (deaminating)	cpd00001_c0 + cpd00007_c0 + cpd00419_c0 --> cpd00013_c0 + cpd00025_c0 + cpd00215_c0	gp_wild_type_B6_2_dna_5916255_5915611	0	1000
rxn01252_c0	Pyridoxine:oxygen oxidoreductase (deaminating)	cpd00007_c0 + cpd00263_c0 --> cpd00025_c0 + cpd00215_c0	gp_wild_type_B6_2_dna_5916255_5915611 or gp_wild_type_B6_2_dna_5391977_5393632 or gp_wild_type_B6_2_dna_571275_572852	0	1000
rxn01255_c0	5-O-(1-Carboxyvinyl)-3-phosphoshikimate phosphate-lyase (chorismate-forming)	cpd00932_c0 --> cpd00009_c0 + cpd00216_c0	gp_wild_type_B6_2_dna_4097659_4096577	0	1000
rxn01256_c0	Chorismate pyruvatemutase	cpd00216_c0 --> cpd00219_c0	gp_wild_type_B6_2_dna_4063009_4064307 or gp_wild_type_B6_2_dna_4173715_4172624	0	1000
rxn01268_c0	Prephenate:NAD+ oxidoreductase(decarboxylating)	cpd00003_c0 + cpd00219_c0 --> cpd00004_c0 + cpd00011_c0 + cpd00868_c0	gp_wild_type_B6_2_dna_3574114_3575163 or gp_wild_type_B6_2_dna_2955512_2956516	0	1000
rxn01273_c0	(R)-Lactaldehyde:NAD+ 2-oxidoreductase	cpd00001_c0 + cpd00003_c0 + cpd00693_c0 --> cpd00004_c0 + 2.0 cpd00067_c0 + cpd00221_c0	gp_wild_type_B6_2_dna_1483049_1481613 or gp_wild_type_B6_2_dna_3116529_3117962 or gp_wild_type_B6_2_dna_2545871_2547274 or gp_wild_type_B6_2_dna_3321881_3320454 or gp_wild_type_B6_2_dna_5830657_5832135 or gp_wild_type_B6_2_dna_1627824_1626385 or gp_wild_type_B6_2_dna_4458672_4460093 or gp_wild_type_B6_2_dna_883310_884758 or gp_wild_type_B6_2_dna_1607333_1608850 or gp_wild_type_B6_2_dna_2841538_28…	0	1000
rxn01274_c0	(R)-S-Lactoylglutathione hydrolase	cpd00001_c0 + cpd02182_c0 --> cpd00042_c0 + cpd00067_c0 + cpd00221_c0	gp_wild_type_B6_2_dna_1009872_1009096	0	1000
rxn01279_c0	D-Gluconate:(acceptor) 2-oxidoreductase	cpd00015_c0 + cpd00067_c0 + cpd00222_c0 --> cpd00480_c0 + cpd00982_c0	gp_wild_type_B6_2_dna_1940471_1942315	0	1000
rxn01286_c0	D-Glyceraldehyde:NAD+ oxidoreductase	cpd00001_c0 + cpd00003_c0 + cpd00448_c0 --> cpd00004_c0 + 2.0 cpd00067_c0 + cpd00223_c0	gp_wild_type_B6_2_dna_832808_834325 or gp_wild_type_B6_2_dna_1607333_1608850 or gp_wild_type_B6_2_dna_527504_525987 or gp_wild_type_B6_2_dna_3116472_3117956 or gp_wild_type_B6_2_dna_1483055_1481625 or gp_wild_type_B6_2_dna_5830657_5832135 or gp_wild_type_B6_2_dna_5457809_5459230 or gp_wild_type_B6_2_dna_5390418_5391887 or gp_wild_type_B6_2_dna_3321941_3320457 or gp_wild_type_B6_2_dna_4458672_4460…	0	1000
rxn01298_c0	Hypoxanthine:oxygen oxidoreductase	cpd00001_c0 + cpd00007_c0 + cpd00226_c0 --> cpd00025_c0 + cpd00309_c0	gp_wild_type_B6_2_dna_2101358_2102809	0	1000
rxn01299_c0	Inosine ribohydrolase	cpd00001_c0 + cpd00246_c0 --> cpd00105_c0 + cpd00226_c0	gp_wild_type_B6_2_dna_3414880_3413948	0	1000
rxn01300_c0	ATP:L-homoserine O-phosphotransferase	cpd00002_c0 + cpd00227_c0 --> cpd00008_c0 + cpd00067_c0 + cpd00809_c0	gp_wild_type_B6_2_dna_636288_635374	0	1000
rxn01304_c0	Succinyl-CoA:L-homoserine O-succinyltransferase	cpd00078_c0 + cpd00227_c0 --> cpd00010_c0 + cpd00822_c0	gp_wild_type_B6_2_dna_5436559_5437695	0	1000
rxn01315_c0	L-Phenylalanine,tetrahydrobiopterin:oxygen oxidoreductase (4-hydroxylating)	cpd00007_c0 + cpd00066_c0 + cpd00233_c0 --> cpd00001_c0 + cpd00069_c0 + cpd00231_c0	gp_wild_type_B6_2_dna_2255453_2256112	0	1000
rxn01332_c0	Phosphoenolpyruvate:D-erythrose-4-phosphate C-(1-carboxyvinyl)transferase (phosphate hydrolysing, 2-carboxy-2-oxoethyl-forming)	cpd00001_c0 + cpd00061_c0 + cpd00236_c0 --> cpd00009_c0 + cpd02857_c0	gp_wild_type_B6_2_dna_3574114_3575163 or gp_wild_type_B6_2_dna_2955512_2956516	0	1000
rxn01343_c0	ATP:Sedoheptulose 7-phosphate 1-phosphotransferase	cpd00002_c0 + cpd00238_c0 --> cpd00008_c0 + cpd00067_c0 + cpd00349_c0		0	1000
rxn01346_c0	CTP:Sedoheptulose 7-phosphate 1-phosphotransferase	cpd00052_c0 + cpd00238_c0 --> cpd00067_c0 + cpd00096_c0 + cpd00349_c0		0	1000
rxn01347_c0	UTP:Sedoheptulose 7-phosphate 1-phosphotransferase	cpd00062_c0 + cpd00238_c0 --> cpd00014_c0 + cpd00067_c0 + cpd00349_c0		0	1000
rxn01348_c0	ITP:Sedoheptulose 7-phosphate 1-phosphotransferase	cpd00068_c0 + cpd00238_c0 --> cpd00067_c0 + cpd00090_c0 + cpd00349_c0		0	1000
rxn01351_c0	2'-Deoxyguanosine 5'-triphosphate diphosphohydrolase	cpd00001_c0 + cpd00241_c0 --> cpd00012_c0 + 2.0 cpd00067_c0 + cpd00296_c0	gp_wild_type_B6_2_dna_6127595_6126987 or gp_wild_type_B6_2_dna_5778158_5777706	0	1000
rxn01364_c0	Quinate:pyrroloquinoline-quinone 3-oxidoreductase	cpd00097_c0 + cpd00248_c0 --> cpd00699_c0 + cpd00986_c0	gp_wild_type_B6_2_dna_3233135_3235423 or gp_wild_type_B6_2_dna_4498615_4500921	0	1000
rxn01395_c0	oxalyl-CoA carboxy-lyase (formyl-CoA-forming)	cpd00067_c0 + cpd00262_c0 --> cpd00011_c0 + cpd00592_c0		0	1000
rxn01396_c0	ATP:pyridoxine 5'-phosphotransferase	cpd00002_c0 + cpd00263_c0 --> cpd00008_c0 + cpd00067_c0 + cpd00478_c0	gp_wild_type_B6_2_dna_5704861_5705709	0	1000
rxn01416_c0	thiosulfate:cyanide sulfurtranserase	cpd00150_c0 + cpd00268_c0 --> cpd00067_c0 + cpd00081_c0 + cpd01211_c0	gp_wild_type_B6_2_dna_5205707_5206513	0	1000
rxn01418_c0	2-oxoadipate dehydrogenase complex	cpd00003_c0 + cpd00010_c0 + cpd00067_c0 + cpd00269_c0 --> cpd00004_c0 + cpd00011_c0 + cpd00413_c0	gp_wild_type_B6_2_dna_908842_910275 or gp_wild_type_B6_2_dna_904684_907473 or gp_wild_type_B6_2_dna_907525_908745 or gp_wild_type_B6_2_dna_5697064_5695670 or gp_wild_type_B6_2_dna_2224116_2225480 or gp_wild_type_B6_2_dna_1312262_1313614	0	1000
rxn01419_c0	(1R,2S)-1-hydroxybutane-1,2,4-tricarboxylate:NAD+ oxidoreductase (decarboxylating)	cpd00003_c0 + cpd03372_c0 --> cpd00004_c0 + cpd00011_c0 + cpd00269_c0		0	1000
rxn01424_c0	2-Oxoadipate:lipoamde 2-oxidoreductase(decarboxylating and	cpd00067_c0 + cpd00213_c0 + cpd00269_c0 --> cpd00011_c0 + cpd03672_c0	gp_wild_type_B6_2_dna_904684_907473	0	1000
rxn01427_c0	Caffeate:CoA ligase (AMP-forming)	cpd00002_c0 + cpd00010_c0 + cpd00881_c0 --> cpd00012_c0 + cpd00018_c0 + cpd00067_c0 + cpd00270_c0		0	1000
rxn01434_c0	L-Citrulline:L-aspartate ligase (AMP-forming)	cpd00002_c0 + cpd00041_c0 + cpd00274_c0 --> cpd00012_c0 + cpd00018_c0 + 2.0 cpd00067_c0 + cpd02152_c0	gp_wild_type_B6_2_dna_5955057_5953846	0	1000
rxn01445_c0	2'-Deoxyguanosine 5'-monophosphate phosphohydrolase	cpd00001_c0 + cpd00296_c0 --> cpd00009_c0 + cpd00277_c0	gp_wild_type_B6_2_dna_4368323_4367577	0	1000
rxn01459_c0	4-Aminobutyraldehyde:NAD+ oxidoreductase	cpd00001_c0 + cpd00006_c0 + cpd00434_c0 --> cpd00005_c0 + 2.0 cpd00067_c0 + cpd00281_c0	gp_wild_type_B6_2_dna_832808_834325 or gp_wild_type_B6_2_dna_1607333_1608850 or gp_wild_type_B6_2_dna_527504_525987 or gp_wild_type_B6_2_dna_3116472_3117956 or gp_wild_type_B6_2_dna_1483055_1481625 or gp_wild_type_B6_2_dna_5830657_5832135 or gp_wild_type_B6_2_dna_5457809_5459230 or gp_wild_type_B6_2_dna_5390418_5391887 or gp_wild_type_B6_2_dna_3321941_3320457 or gp_wild_type_B6_2_dna_4458672_4460…	0	1000
rxn01462_c0	4-Guanidinobutanoate amidinohydrolase	cpd00001_c0 + cpd00762_c0 --> cpd00073_c0 + cpd00281_c0	gp_wild_type_B6_2_dna_2295682_2296629 or gp_wild_type_B6_2_dna_3685632_3684775	0	1000
rxn01466_c0	Geranyl-diphosphate:isopentenyl-diphosphate geranyltrans-transferase	cpd00113_c0 + cpd00283_c0 --> cpd00012_c0 + cpd00067_c0 + cpd00350_c0	gp_wild_type_B6_2_dna_464428_463634	0	1000
rxn01476_c0	6-Phospho-D-glucono-1,5-lactone lactonohydrolase	cpd00001_c0 + cpd00911_c0 --> cpd00067_c0 + cpd00284_c0	gp_wild_type_B6_2_dna_6037853_6037128	0	1000
rxn01477_c0	6-Phospho-D-gluconate hydro-lyase(2-dehydro-3-deoxy-6-phospho-D-gluconate-forming)	cpd00284_c0 --> cpd00001_c0 + cpd02711_c0	gp_wild_type_B6_2_dna_6053635_6051854	0	1000
rxn01483_c0	acetyl-CoA:D-glucosamine-6-phosphate N-acetyltransferase	cpd00022_c0 + cpd00288_c0 --> cpd00010_c0 + cpd00067_c0 + cpd00293_c0	gp_wild_type_B6_2_dna_5318737_5320413 or gp_wild_type_B6_2_dna_5321440_5323059	0	1000
rxn01486_c0	trans,trans-Farnesyl-diphosphate:isopentenyl-diphosphate farnesyltranstransferase	cpd00113_c0 + cpd00350_c0 --> cpd00012_c0 + cpd00067_c0 + cpd00289_c0	gp_wild_type_B6_2_dna_464428_463634	0	1000
rxn01492_c0	ATP:D-fructose-1-phosphate 6-phosphotransferase	cpd00002_c0 + cpd00802_c0 --> cpd00008_c0 + cpd00067_c0 + cpd00290_c0	gp_wild_type_B6_2_dna_6311980_6311063	0	1000
rxn01499_c0	3,4-Dihydroxy-L-phenylalanine carboxy-lyase	cpd00067_c0 + cpd00291_c0 --> cpd00011_c0 + cpd02357_c0	gp_wild_type_B6_2_dna_3363555_3362224	0	1000
rxn01507_c0	2'-Deoxyadenosine 5'-monophosphate phosphohydrolase	cpd00001_c0 + cpd00294_c0 --> cpd00009_c0 + cpd00438_c0	gp_wild_type_B6_2_dna_4368323_4367577	0	1000
rxn01519_c0	dUTP nucleotidohydrolase	cpd00001_c0 + cpd00358_c0 --> cpd00012_c0 + 2.0 cpd00067_c0 + cpd00299_c0	gp_wild_type_B6_2_dna_6127595_6126987 or gp_wild_type_B6_2_dna_5778158_5777706	0	1000
rxn01520_c0	5,10-Methylenetetrahydrofolate:dUMP C-methyltransferase	cpd00125_c0 + cpd00299_c0 --> cpd00298_c0 + cpd00330_c0	gp_wild_type_B6_2_dna_5485220_5484252	0	1000
rxn01521_c0	2'-Deoxyuridine 5'-monophosphate phosphohydrolase	cpd00001_c0 + cpd00299_c0 --> cpd00009_c0 + cpd00412_c0	gp_wild_type_B6_2_dna_4368323_4367577	0	1000
rxn01524_c0	Xanthine:oxygen oxidoreductase	cpd00001_c0 + cpd00007_c0 + cpd00309_c0 --> cpd00025_c0 + cpd00300_c0	gp_wild_type_B6_2_dna_2101358_2102809	0	1000
rxn01547_c0	Guanosine aminohydrolase	cpd00001_c0 + cpd00067_c0 + cpd00311_c0 --> cpd00013_c0 + cpd01217_c0		0	1000
rxn01550_c0	1H-Imidazole-4-ethanamine:oxygen oxidoreductase (deaminating) (copper-containing)	cpd00001_c0 + cpd00007_c0 + cpd00312_c0 --> cpd00013_c0 + cpd00025_c0 + cpd03052_c0		0	1000
rxn01564_c0	Tryptamine:oxygen oxidoreductase(deaminating)	cpd00001_c0 + cpd00007_c0 + cpd00318_c0 --> cpd00013_c0 + cpd00025_c0 + cpd00486_c0	gp_wild_type_B6_2_dna_5296558_5295074	0	1000
rxn01571_c0	Ferulate:CoA ligase (AMP-forming)	cpd00002_c0 + cpd00010_c0 + cpd01059_c0 --> cpd00012_c0 + cpd00018_c0 + cpd00067_c0 + cpd00321_c0	gp_wild_type_B6_2_dna_3880895_3879381 or gp_wild_type_B6_2_dna_3111405_3109747	0	1000
rxn01578_c0	L-Pipecolate:NAD+ 2-oxidoreductase	cpd00003_c0 + cpd00323_c0 --> cpd00004_c0 + 2.0 cpd00067_c0 + cpd00922_c0	gp_wild_type_B6_2_dna_3268657_3267674	0	1000
rxn01579_c0	L-Pipecolate:NADP+ 2-oxidoreductase	cpd00006_c0 + cpd00323_c0 --> cpd00005_c0 + 2.0 cpd00067_c0 + cpd00922_c0	gp_wild_type_B6_2_dna_3268657_3267674	0	1000
rxn01580_c0	L-Pipecolate:oxygen 1,6-oxidoreductase	cpd00007_c0 + cpd00323_c0 --> cpd00025_c0 + cpd00067_c0 + cpd00352_c0	gp_wild_type_B6_2_dna_5857955_5859220	0	1000
rxn01590_c0	Sinapate:CoA ligase (AMP-forming)	cpd00002_c0 + cpd00010_c0 + cpd00373_c0 --> cpd00012_c0 + cpd00018_c0 + cpd00067_c0 + cpd00326_c0		0	1000
rxn01603_c0	7,8-dihydropteroate:L-glutamate ligase (ADP-forming)	cpd00002_c0 + cpd00023_c0 + cpd00683_c0 --> cpd00008_c0 + cpd00009_c0 + cpd00067_c0 + cpd00330_c0	gp_wild_type_B6_2_dna_3951161_3949896	0	1000
rxn01613_c0	trans-Cinnamate:CoA ligase (AMP-forming)	cpd00002_c0 + cpd00010_c0 + cpd00333_c0 --> cpd00012_c0 + cpd00018_c0 + cpd00067_c0 + cpd00422_c0		0	1000
rxn01626_c0	5,6-Dihydrouracil amidohydrolase	cpd00001_c0 + cpd00337_c0 --> cpd00067_c0 + cpd01720_c0	gp_wild_type_B6_2_dna_1130744_1129428 or gp_wild_type_B6_2_dna_2477745_2476420 or gp_wild_type_B6_2_dna_849776_848451	0	1000
rxn01630_c0	5-Aminopentanamide amidohydrolase	cpd00001_c0 + cpd00729_c0 --> cpd00013_c0 + cpd00339_c0	gp_wild_type_B6_2_dna_299960_299178	0	1000
rxn01634_c0	5-Dehydro-4-deoxy-D-glucarate hydro-lyase (decarboxylating)	cpd00067_c0 + cpd00515_c0 --> cpd00001_c0 + cpd00011_c0 + cpd00340_c0	gp_wild_type_B6_2_dna_3275932_3276840	0	1000
rxn01635_c0	1-Pyrroline-4-hydroxy-2-carboxylate aminohydrolase (decyclizing)	cpd00001_c0 + cpd00067_c0 + cpd02626_c0 --> cpd00013_c0 + cpd00340_c0	gp_wild_type_B6_2_dna_2377842_2378768	0	1000
rxn01636_c0	N2-Acetyl-L-ornithine:L-glutamate N-acetyltransferase	cpd00023_c0 + cpd00342_c0 --> cpd00064_c0 + cpd00477_c0	gp_wild_type_B6_2_dna_4742738_4741524	0	1000
rxn01642_c0	4-imidazolone-5-propanoate amidohydrolase	cpd00001_c0 + cpd00067_c0 + cpd02311_c0 --> cpd00344_c0	gp_wild_type_B6_2_dna_5351783_5350602	0	1000
rxn01644_c0	L-Aspartate-4-semialdehyde hydro-lyase (adding pyruvate and cyclizing)	cpd00020_c0 + cpd00346_c0 --> cpd00001_c0 + cpd00067_c0 + cpd21488_c0	gp_wild_type_B6_2_dna_2400678_2399797	0	1000
rxn01646_c0	N-Ribosylnicotinamide:orthophosphate ribosyltransferase	cpd00009_c0 + cpd02016_c0 --> cpd00067_c0 + cpd00133_c0 + cpd00475_c0	gp_wild_type_B6_2_dna_735447_734740	0	1000
rxn01647_c0	Nicotinate D-ribonucleoside:orthophosphate ribosyltransferase	cpd00009_c0 + cpd03471_c0 --> cpd00067_c0 + cpd00218_c0 + cpd00475_c0	gp_wild_type_B6_2_dna_735447_734740	0	1000
rxn01649_c0	Xanthosine:orthophosphate ribosyltransferase	cpd00009_c0 + cpd01217_c0 --> cpd00309_c0 + cpd00475_c0	gp_wild_type_B6_2_dna_735447_734740	0	1000
rxn01653_c0	5-Formyltetrahydrofolate cyclo-ligase (ADP-forming)	cpd00002_c0 + cpd02197_c0 --> cpd00008_c0 + cpd00009_c0 + cpd00347_c0		0	1000
rxn01654_c0	5-Formiminotetrahydrofolate ammonia-lyase (cyclizing)	2.0 cpd00067_c0 + cpd00502_c0 --> cpd00013_c0 + cpd00347_c0		0	1000
rxn01666_c0	NTP phosphohydrolase	cpd00001_c0 + cpd00173_c0 --> cpd00009_c0 + cpd00067_c0 + cpd00354_c0		0	1000
rxn01669_c0	Nicotinamide-D-ribonucleotide amidohydrolase	cpd00001_c0 + cpd00355_c0 --> cpd00013_c0 + cpd00873_c0	gp_wild_type_B6_2_dna_4359806_4359327	0	1000
rxn01670_c0	Nicotinamide ribonucleotide phosphohydrolase	cpd00001_c0 + cpd00355_c0 --> cpd00009_c0 + cpd02016_c0	gp_wild_type_B6_2_dna_4368323_4367577	0	1000
rxn01672_c0	dCTP aminohydrolase	cpd00001_c0 + cpd00067_c0 + cpd00356_c0 --> cpd00013_c0 + cpd00358_c0	gp_wild_type_B6_2_dna_5944484_5943921	0	1000
rxn01677_c0	dUTP nucleotidohydrolase	cpd00001_c0 + cpd00358_c0 --> cpd00009_c0 + cpd00067_c0 + cpd00978_c0		0	1000
rxn01715_c0	Tyramine:oxygen oxidoreductase(deaminating)(flavin-containing)	cpd00001_c0 + cpd00007_c0 + cpd00374_c0 --> cpd00013_c0 + cpd00025_c0 + cpd02361_c0	gp_wild_type_B6_2_dna_5296558_5295074	0	1000
rxn01721_c0	UDPglucuronate beta-D-glucuronosyltransferase(acceptor-unspecific)	2.0 cpd00067_c0 + 2.0 cpd00144_c0 + cpd00376_c0 --> 2.0 cpd00014_c0 + cpd03428_c0		0	1000
rxn01739_c0	ATP:shikimate 3-phosphotransferase	cpd00002_c0 + cpd00383_c0 --> cpd00008_c0 + cpd00067_c0 + cpd02030_c0	gp_wild_type_B6_2_dna_5417889_5417380	0	1000
rxn01742_c0	Shikimate:pyrroloquinoline-quinone 3-oxidoreductase	cpd00097_c0 + cpd00383_c0 --> cpd00986_c0 + cpd01716_c0	gp_wild_type_B6_2_dna_3233135_3235423 or gp_wild_type_B6_2_dna_4498615_4500921	0	1000
rxn01748_c0	Allantoin amidohydrolase	cpd00001_c0 + cpd01092_c0 --> cpd00388_c0	gp_wild_type_B6_2_dna_2477754_2476420	0	1000
rxn01778_c0	D-Ornithine:oxygen oxidoreductase (deaminating)	cpd00001_c0 + cpd00007_c0 + cpd00404_c0 --> cpd00013_c0 + cpd00025_c0 + cpd00815_c0		0	1000
rxn01786_c0	(-)-Limonene,NADPH:oxygen oxidoreductase (6-hydroxylating)	cpd00005_c0 + cpd00007_c0 + cpd00067_c0 + cpd00407_c0 --> cpd00001_c0 + cpd00006_c0 + cpd00711_c0	gp_wild_type_B6_2_dna_566969_565647	0	1000
rxn01791_c0	(R)-Pantoate:beta-alanine ligase (AMP-forming)	cpd00002_c0 + cpd00085_c0 + cpd00408_c0 --> cpd00012_c0 + cpd00018_c0 + 2.0 cpd00067_c0 + cpd00644_c0	gp_wild_type_B6_2_dna_4952811_4953656	0	1000
rxn01802_c0	Glutaryl-CoA:(acceptor) 2,3-oxidoreductase (decarboxylating)	cpd00015_c0 + cpd00067_c0 + cpd00413_c0 --> cpd00011_c0 + cpd00650_c0 + cpd00982_c0	gp_wild_type_B6_2_dna_677914_679092 or gp_wild_type_B6_2_dna_3663144_3662020 or gp_wild_type_B6_2_dna_3150369_3151505 or gp_wild_type_B6_2_dna_1096405_1095266	0	1000
rxn01807_c0	ATP:pyridoxal 5'-phosphotransferase	cpd00002_c0 + cpd00419_c0 --> cpd00008_c0 + cpd00067_c0 + cpd00493_c0	gp_wild_type_B6_2_dna_5704861_5705709	0	1000
rxn01825_c0	Homogentisate:oxygen 1,2-oxidoreductase (decyclizing)	cpd00007_c0 + cpd00426_c0 --> cpd00067_c0 + cpd00763_c0	gp_wild_type_B6_2_dna_4853118_4851853 or gp_wild_type_B6_2_dna_1367683_1366436	0	1000
rxn01827_c0	4-Hydroxyphenylpyruvate:oxygen oxidoreductase (hydroxylating,decarboxylating)	cpd00007_c0 + cpd00868_c0 --> cpd00011_c0 + cpd00426_c0	gp_wild_type_B6_2_dna_1878837_1879907	0	1000
rxn01828_c0	L-Arabinonate hydro-lyase	cpd00427_c0 --> cpd00001_c0 + cpd00520_c0	gp_wild_type_B6_2_dna_5465685_5467520	0	1000
rxn01829_c0	L-Arabinono-1,5-lactone lactonohydrolase	cpd00001_c0 + cpd03201_c0 --> cpd00067_c0 + cpd00427_c0		0	1000
rxn01833_c0	aminoacetone:oxygen oxidoreductase(deaminating)	cpd00001_c0 + cpd00007_c0 + cpd01298_c0 --> cpd00013_c0 + cpd00025_c0 + cpd00428_c0	gp_wild_type_B6_2_dna_5296558_5295074	0	1000
rxn01836_c0	4-[(1R)-2-Amino-1-hydroxyethyl]-1,2-benzenediol:oxygen oxidoreductase(deaminating)(flavin-containing)	cpd00001_c0 + cpd00007_c0 + cpd00429_c0 --> cpd00013_c0 + cpd00025_c0 + cpd03307_c0	gp_wild_type_B6_2_dna_5296558_5295074	0	1000
rxn01842_c0	Phenylacetate:CoA ligase	cpd00002_c0 + cpd00010_c0 + cpd00430_c0 --> cpd00012_c0 + cpd00018_c0 + 2.0 cpd00067_c0 + cpd00452_c0	gp_wild_type_B6_2_dna_2729359_2728085	0	1000
rxn01843_c0	2-phenylacetamide amidohydrolase	cpd00001_c0 + cpd00067_c0 + cpd01647_c0 --> cpd00013_c0 + cpd00430_c0	gp_wild_type_B6_2_dna_1553590_1554609 or gp_wild_type_B6_2_dna_745043_746431	0	1000
rxn01851_c0	4-aminobutanal:NAD+ 1-oxidoreductase	cpd00001_c0 + cpd00003_c0 + cpd00434_c0 --> cpd00004_c0 + 2.0 cpd00067_c0 + cpd00281_c0	gp_wild_type_B6_2_dna_832808_834325 or gp_wild_type_B6_2_dna_1607333_1608850 or gp_wild_type_B6_2_dna_527504_525987 or gp_wild_type_B6_2_dna_3116472_3117956 or gp_wild_type_B6_2_dna_1483055_1481625 or gp_wild_type_B6_2_dna_5830657_5832135 or gp_wild_type_B6_2_dna_5457809_5459230 or gp_wild_type_B6_2_dna_5390418_5391887 or gp_wild_type_B6_2_dna_3321941_3320457 or gp_wild_type_B6_2_dna_4458672_4460…	0	1000
rxn01858_c0	Deoxyadenosine aminohydrolase	cpd00001_c0 + cpd00067_c0 + cpd00438_c0 --> cpd00013_c0 + cpd03279_c0	gp_wild_type_B6_2_dna_735447_734740	0	1000
rxn01867_c0	p-cumic alcohol:NAD+ oxidoreductase	cpd00001_c0 + cpd00003_c0 + cpd00447_c0 --> cpd00004_c0 + 2.0 cpd00067_c0 + cpd00540_c0	gp_wild_type_B6_2_dna_5391977_5393632 or gp_wild_type_B6_2_dna_5390418_5391887 or gp_wild_type_B6_2_dna_1483076_1481640 or gp_wild_type_B6_2_dna_5830657_5832135 or gp_wild_type_B6_2_dna_3116529_3117962 or gp_wild_type_B6_2_dna_571284_572876 or gp_wild_type_B6_2_dna_4565406_4566866 or gp_wild_type_B6_2_dna_832808_834325 or gp_wild_type_B6_2_dna_3321941_3320457 or gp_wild_type_B6_2_dna_527504_52598…	0	1000
rxn01876_c0	S,S-Dimethyl-beta-propiothetin dimethyl-sulfide-lyase	cpd02491_c0 --> cpd00067_c0 + cpd00400_c0 + cpd00450_c0	gp_wild_type_B6_2_dna_5023364_5022156	0	1000
rxn01884_c0	3-hydroxybenzoate,NADH:oxygen oxidoreductase (6-hydroxylating)	cpd00004_c0 + cpd00007_c0 + cpd00067_c0 + cpd00456_c0 --> cpd00001_c0 + cpd00003_c0 + cpd00479_c0	gp_wild_type_B6_2_dna_1363096_1361975	0	1000
rxn01893_c0	R02601	cpd00001_c0 + cpd00461_c0 --> cpd02258_c0	gp_wild_type_B6_2_dna_4551246_4552025 or gp_wild_type_B6_2_dna_4567743_4568519	0	1000
rxn01894_c0	4-Oxalocrotonate carboxy-lyase	cpd00067_c0 + cpd02183_c0 --> cpd00011_c0 + cpd00461_c0	gp_wild_type_B6_2_dna_4570513_4571304	0	1000
rxn01898_c0	2,6-dioxo-6-phenylhexa-3-enoate benzoylhydrolase	cpd00001_c0 + cpd00935_c0 --> cpd00067_c0 + cpd00153_c0 + cpd00461_c0	gp_wild_type_B6_2_dna_4554095_4554943	0	1000
rxn01903_c0	Phenethylamine:oxygen oxidoreductase (deaminating)	cpd00001_c0 + cpd00007_c0 + cpd03161_c0 --> cpd00013_c0 + cpd00025_c0 + cpd00464_c0	gp_wild_type_B6_2_dna_5296558_5295074	0	1000
rxn01921_c0	ATP:2-dehydro-D-gluconate 6-phosphate	cpd00002_c0 + cpd00480_c0 --> cpd00008_c0 + cpd00896_c0	gp_wild_type_B6_2_dna_1945679_1946611	0	1000
rxn01923_c0	2-Methylpropanoyl-CoA:oxygen 2,3-oxidoreductase	cpd00007_c0 + 2.0 cpd00481_c0 --> 2.0 cpd00001_c0 + 2.0 cpd02187_c0	gp_wild_type_B6_2_dna_286465_288240 or gp_wild_type_B6_2_dna_5254055_5255830 or gp_wild_type_B6_2_dna_282949_284739 or gp_wild_type_B6_2_dna_3215874_3217640 or gp_wild_type_B6_2_dna_3867437_3865674 or gp_wild_type_B6_2_dna_1976559_1977959	0	1000
rxn01932_c0	Hydorogen-peroxide:hydrogen-peroxide oxidoreductase	3.0 cpd00007_c0 + 2.0 cpd00483_c0 --> 3.0 cpd00025_c0 + cpd03351_c0	gp_wild_type_B6_2_dna_629254_631290 or gp_wild_type_B6_2_dna_413936_415366	0	1000
rxn01948_c0	5-Hydroxy-L-tryptophan decarboxy-lyase	cpd00067_c0 + cpd00490_c0 --> cpd00011_c0 + cpd00579_c0	gp_wild_type_B6_2_dna_3363555_3362224	0	1000
rxn01961_c0	Xanthosine 5'-phosphate phosphohydrolase	cpd00001_c0 + cpd00497_c0 --> cpd00009_c0 + cpd01217_c0	gp_wild_type_B6_2_dna_4368323_4367577	0	1000
rxn01962_c0	XTP pyrophosphohydrolase	cpd00001_c0 + cpd00530_c0 --> cpd00012_c0 + 2.0 cpd00067_c0 + cpd00497_c0	gp_wild_type_B6_2_dna_6127595_6126987 or gp_wild_type_B6_2_dna_5778158_5777706	0	1000
rxn01964_c0	L-serine hydro-lyase [adding 1-C-(indol-3-yl)glycerol 3-phosphate; L-tryptophan and glyceraldehyde-3-phosphate-forming]	cpd00054_c0 + cpd02210_c0 --> cpd00001_c0 + cpd00065_c0 + cpd00102_c0	gp_wild_type_B6_2_dna_599691_598888 and gp_wild_type_B6_2_dna_600896_599724	0	1000
rxn01972_c0	N6-Acetyl-LL-2,6-diaminoheptanedioate amidohydrolase	cpd00001_c0 + cpd02685_c0 --> cpd00029_c0 + cpd00504_c0	gp_wild_type_B6_2_dna_2898028_2897015	0	1000
rxn01973_c0	N-Succinyl-LL-2,6-diaminoheptanedioate amidohydrolase	cpd00001_c0 + cpd02698_c0 --> cpd00036_c0 + cpd00504_c0	gp_wild_type_B6_2_dna_4414088_4415224	0	1000
rxn01989_c0	D-Glucarate hydro-lyase	cpd00609_c0 --> cpd00001_c0 + cpd00515_c0	gp_wild_type_B6_2_dna_5034671_5033358	0	1000
rxn01997_c0	dTDPglucose 4,6-hydro-lyase	cpd00626_c0 --> cpd00001_c0 + cpd00521_c0	gp_wild_type_B6_2_dna_4149155_4150213	0	1000
rxn02008_c0	UDP-N-acetylmuramoyl-L-alanine:D-glutamate ligase(ADP-forming)	cpd00002_c0 + cpd00186_c0 + cpd00890_c0 --> cpd00008_c0 + cpd00009_c0 + cpd00067_c0 + cpd00525_c0	gp_wild_type_B6_2_dna_4756950_4755658	0	1000
rxn02009_c0	UDP-N-acetylmuramoyl-L-alanyl-D-glutamate:L-lysine gamma-ligase (ADP-forming)	cpd00002_c0 + cpd00039_c0 + cpd00525_c0 --> cpd00008_c0 + cpd00009_c0 + cpd00067_c0 + cpd02861_c0	gp_wild_type_B6_2_dna_4760877_4759480	0	1000
rxn02011_c0	UDP-N-acetylmuramoyl-L-alanyl-D-glutamate:(L)-meso-2,6-diaminoheptanedioate gamma-ligase (ADP-forming)	cpd00002_c0 + cpd00516_c0 + cpd00525_c0 --> cpd00008_c0 + cpd00009_c0 + cpd00067_c0 + cpd02964_c0	gp_wild_type_B6_2_dna_4760877_4759480	0	1000
rxn02028_c0	Trimethylaminoacetate:L-homosysteine S-methyltransferase	cpd00135_c0 + cpd00540_c0 --> cpd00060_c0 + cpd00756_c0	gp_wild_type_B6_2_dna_2603197_2602319 or gp_wild_type_B6_2_dna_1702344_1703222	0	1000
rxn02046_c0	D-O-Phosphoserine phosphohydrolase	cpd00001_c0 + cpd01665_c0 --> cpd00009_c0 + cpd00550_c0	gp_wild_type_B6_2_dna_5208667_5207489	0	1000
rxn02071_c0	D-Proline:oxygen oxidoreductase	cpd00007_c0 + cpd00567_c0 --> cpd00025_c0 + cpd00067_c0 + cpd02235_c0		0	1000
rxn02078_c0	R02902	cpd00067_c0 + cpd00144_c0 + cpd00577_c0 --> cpd00014_c0 + cpd07945_c0		0	1000
rxn02081_c0	5-Hydroxytryptamine:oxygen oxidoreductase(deaminating)(flavin-containing)	cpd00001_c0 + cpd00007_c0 + cpd00579_c0 --> cpd00013_c0 + cpd00025_c0 + cpd03345_c0	gp_wild_type_B6_2_dna_5296558_5295074	0	1000
rxn02087_c0	4-[(1R)-1-Hydroxy-2-(methylamino)ethyl]-1,2-benzenediol:oxygen oxidoreductase(deaminating)(flavin-containing)	cpd00001_c0 + cpd00007_c0 + cpd00583_c0 --> cpd00025_c0 + cpd00187_c0 + cpd03307_c0	gp_wild_type_B6_2_dna_5296558_5295074	0	1000
rxn02090_c0	Creatinine iminohydrolase	cpd00001_c0 + cpd00067_c0 + cpd00585_c0 --> cpd00013_c0 + cpd01679_c0	gp_wild_type_B6_2_dna_2622012_2623229	0	1000
rxn02091_c0	D-Arginine:oxygen oxidoreductase (deaminating)	cpd00001_c0 + cpd00007_c0 + cpd00586_c0 --> cpd00013_c0 + cpd00025_c0 + cpd02364_c0		0	1000
rxn02092_c0	D-Sorbitol:(acceptor) 1-oxidoreductase	cpd00015_c0 + cpd00067_c0 + cpd00588_c0 --> cpd00212_c0 + cpd00982_c0	gp_wild_type_B6_2_dna_4330714_4328873 or gp_wild_type_B6_2_dna_1942418_1943575 or gp_wild_type_B6_2_dna_1508210_1507056 or gp_wild_type_B6_2_dna_1208981_1205421 or gp_wild_type_B6_2_dna_2027424_2026348	0	1000
rxn02122_c0	D-Glucuronolactone:NAD+ oxidoreductase	2.0 cpd00001_c0 + cpd00003_c0 + cpd01735_c0 --> cpd00004_c0 + 3.0 cpd00067_c0 + cpd00609_c0	gp_wild_type_B6_2_dna_832808_834325 or gp_wild_type_B6_2_dna_1607333_1608850 or gp_wild_type_B6_2_dna_527504_525987 or gp_wild_type_B6_2_dna_3116472_3117956 or gp_wild_type_B6_2_dna_1483055_1481625 or gp_wild_type_B6_2_dna_5830657_5832135 or gp_wild_type_B6_2_dna_5457809_5459230 or gp_wild_type_B6_2_dna_5390418_5391887 or gp_wild_type_B6_2_dna_3321941_3320457 or gp_wild_type_B6_2_dna_4458672_4460…	0	1000
rxn02124_c0	naphthalene,NADH:oxygen oxidoreductase (1,2-hydroxylating)	cpd00004_c0 + cpd00007_c0 + cpd00067_c0 + cpd00618_c0 --> cpd00003_c0 + cpd02747_c0	gp_wild_type_B6_2_dna_4544670_4545962	0	1000
rxn02125_c0	naphthalene,NADH:oxygen oxidoreductase (1,2-hydroxylating)	cpd00004_c0 + cpd00007_c0 + cpd00067_c0 + cpd00618_c0 --> cpd00003_c0 + cpd02646_c0	gp_wild_type_B6_2_dna_4544670_4545962	0	1000
rxn02128_c0	ATP:pantothenate 4'-phosphotransferase	cpd00002_c0 + cpd00620_c0 --> cpd00008_c0 + cpd00067_c0 + cpd00834_c0	gp_wild_type_B6_2_dna_380448_381194	0	1000
rxn02140_c0	2-Furoate:CoA ligase (AMP-forming)	cpd00002_c0 + cpd00010_c0 + cpd01089_c0 --> cpd00012_c0 + cpd00018_c0 + cpd00629_c0	gp_wild_type_B6_2_dna_3880895_3879381	0	1000
rxn02144_c0	4-carboxymethylbut-3-en-4-olide enol-lactonohydrolase	cpd00001_c0 + cpd02255_c0 --> cpd00067_c0 + cpd00630_c0	gp_wild_type_B6_2_dna_4703992_4703234	0	1000
rxn02154_c0	Deamino-NAD+ nucleotidohydrolase	cpd00001_c0 + cpd00638_c0 --> cpd00018_c0 + 2.0 cpd00067_c0 + cpd00873_c0	gp_wild_type_B6_2_dna_6127595_6126987 or gp_wild_type_B6_2_dna_1138160_1138975 or gp_wild_type_B6_2_dna_5778158_5777706	0	1000
rxn02160_c0	L-Histidinol-phosphate phosphohydrolase	cpd00001_c0 + cpd00807_c0 --> cpd00009_c0 + cpd00641_c0	gp_wild_type_B6_2_dna_2835765_2834977 or gp_wild_type_B6_2_dna_5490960_5491610	0	1000
rxn02166_c0	4-Nitrophenyl phosphate phosphohydrolase	cpd00001_c0 + cpd02135_c0 --> cpd00009_c0 + cpd00646_c0	gp_wild_type_B6_2_dna_4368323_4367577	0	1000
rxn02173_c0	D-Galactonate hydro-lyase	cpd00653_c0 --> cpd00001_c0 + cpd00894_c0	gp_wild_type_B6_2_dna_5465685_5467520	0	1000
rxn02176_c0	Dephospho-CoA nucleotidohydrolase	cpd00001_c0 + cpd00655_c0 --> cpd00018_c0 + 2.0 cpd00067_c0 + cpd00834_c0	gp_wild_type_B6_2_dna_6127595_6126987 or gp_wild_type_B6_2_dna_5778158_5777706	0	1000
rxn02186_c0	2,3-Dihydroxy-3-methylbutanoate:NADP+ oxidoreductase (isomerizing)	cpd00005_c0 + cpd00067_c0 + cpd00668_c0 --> cpd00006_c0 + cpd02498_c0	gp_wild_type_B6_2_dna_4928222_4927209	0	1000
rxn02200_c0	2-amino-4-hydroxy-6-hydroxymethyl-7,8-dihydropteridine:4-aminobenzoate 2-amino-4-hydroxydihydropteridine-6-methenyltransferase	cpd00443_c0 + cpd00954_c0 --> cpd00001_c0 + cpd00683_c0	gp_wild_type_B6_2_dna_4975756_4974935	0	1000
rxn02201_c0	2-amino-4-hydroxy-6-hydroxymethyl-7,8-dihydropteridine-diphosphate:4-aminobenzoate 2-amino-4-hydroxydihydropteridine-6-methenyltransferase	cpd00443_c0 + cpd02920_c0 --> cpd00012_c0 + cpd00067_c0 + cpd00683_c0	gp_wild_type_B6_2_dna_4975756_4974935	0	1000
rxn02212_c0	2-Dehydro-3-deoxy-D-arabino-heptonate 7-phosphate phosphate-lyase (cyclyzing)	cpd02857_c0 --> cpd00009_c0 + cpd00699_c0	gp_wild_type_B6_2_dna_5417280_5416186	0	1000
rxn02213_c0	3-Dehydroquinate hydro-lyase	cpd00699_c0 --> cpd00001_c0 + cpd01716_c0	gp_wild_type_B6_2_dna_815309_815662	0	1000
rxn02222_c0	Indole-3-acetamide amidohydrolase	cpd00001_c0 + cpd01747_c0 --> cpd00013_c0 + cpd00703_c0	gp_wild_type_B6_2_dna_1553590_1554609 or gp_wild_type_B6_2_dna_745043_746431	0	1000
rxn02250_c0	primary-amine oxidase	cpd00001_c0 + cpd00007_c0 + cpd00726_c0 --> cpd00013_c0 + cpd00025_c0 + cpd01504_c0		0	1000
rxn02260_c0	R03157	cpd00001_c0 + cpd03375_c0 --> cpd00010_c0 + 2.0 cpd00067_c0 + cpd00745_c0	gp_wild_type_B6_2_dna_4535719_4536780 or gp_wild_type_B6_2_dna_3149342_3150349	0	1000
rxn02268_c0	(S)-2-methylbutanoyl-CoA:oxygen 2,3-oxidoreductase	cpd00007_c0 + 2.0 cpd00760_c0 --> 2.0 cpd00001_c0 + 2.0 cpd02125_c0	gp_wild_type_B6_2_dna_286465_288240 or gp_wild_type_B6_2_dna_5254055_5255830 or gp_wild_type_B6_2_dna_282949_284739 or gp_wild_type_B6_2_dna_3215874_3217640 or gp_wild_type_B6_2_dna_3867437_3865674 or gp_wild_type_B6_2_dna_1976559_1977959	0	1000
rxn02269_c0	(S)-3-methyl-2-oxopentanoate:NAD+ 2-oxidoreductase (CoA-methylbutanoylating)	cpd00003_c0 + cpd00010_c0 + cpd00508_c0 --> cpd00004_c0 + cpd00011_c0 + cpd00760_c0	gp_wild_type_B6_2_dna_822248_823243 or gp_wild_type_B6_2_dna_2221810_2222826	0	1000
rxn02274_c0	2-oxo-5-Guanidinopentanoate carboxy-lyase	cpd00067_c0 + cpd02364_c0 --> cpd00011_c0 + cpd01723_c0	gp_wild_type_B6_2_dna_1428921_1430507 or gp_wild_type_B6_2_dna_4687831_4686236	0	1000
rxn02275_c0	4-Guanidinobutanamide amidohydrolase	cpd00001_c0 + cpd01973_c0 --> cpd00013_c0 + cpd00762_c0	gp_wild_type_B6_2_dna_1553590_1554609 or gp_wild_type_B6_2_dna_745043_746431	0	1000
rxn02277_c0	7,8-Diaminononanoate:carbon-dioxide cyclo-ligase	cpd00002_c0 + cpd00011_c0 + cpd00764_c0 --> cpd00008_c0 + cpd00009_c0 + 3.0 cpd00067_c0 + cpd01311_c0	gp_wild_type_B6_2_dna_281471_282097	0	1000
rxn02279_c0	L-gulono-1,4-lactone:oxygen 2-oxidoreductase	cpd00007_c0 + cpd00765_c0 --> cpd00025_c0 + cpd02098_c0	gp_wild_type_B6_2_dna_1442494_1441286	0	1000
rxn02280_c0	R03186	2.0 cpd00067_c0 + 2.0 cpd00766_c0 --> cpd00059_c0 + cpd00335_c0		0	1000
rxn02281_c0	N-Methylimidazolidine-2,4-dione amidohydrolase (ATP-hydrolysing)	2.0 cpd00001_c0 + cpd00002_c0 + cpd01679_c0 --> cpd00008_c0 + cpd00009_c0 + 2.0 cpd00067_c0 + cpd00768_c0	gp_wild_type_B6_2_dna_3171522_3173246 and gp_wild_type_B6_2_dna_3173281_3175107	0	1000
rxn02286_c0	UDP-N-acetylmuramate:L-alanine ligase (ADP-forming)	cpd00002_c0 + cpd00035_c0 + cpd00773_c0 --> cpd00008_c0 + cpd00009_c0 + cpd00067_c0 + cpd00890_c0	gp_wild_type_B6_2_dna_4753325_4751937	0	1000
rxn02288_c0	Uroporphyrinogen-III carboxy-lyase	4.0 cpd00067_c0 + cpd00774_c0 --> 4.0 cpd00011_c0 + cpd02083_c0	gp_wild_type_B6_2_dna_5408009_5406948	0	1000
rxn02297_c0	6-Carboxyhexanoyl-CoA:L-alanine C-carboxyhexanoyltransferase (decarboxylating)	cpd00035_c0 + cpd00067_c0 + cpd00782_c0 --> cpd00010_c0 + cpd00011_c0 + cpd00800_c0	gp_wild_type_B6_2_dna_278753_279922	0	1000
rxn02303_c0	Coproporphyrinogen:oxygen oxidoreductase(decarboxylating)	cpd00007_c0 + 2.0 cpd00067_c0 + cpd02083_c0 --> 2.0 cpd00001_c0 + 2.0 cpd00011_c0 + cpd00791_c0	gp_wild_type_B6_2_dna_590580_591473	0	1000
rxn02304_c0	protoporphyrinogen-IX:oxygen oxidoreductase	3.0 cpd00007_c0 + 2.0 cpd00791_c0 --> 6.0 cpd00001_c0 + 2.0 cpd01476_c0		0	1000
rxn02305_c0	2-methyl-4-amino-5-hydroxymethylpyrimidine-diphosphate:4-methyl-5-(2-phosphoethyl)-thiazole 2-methyl-4-aminopyridine-5-methenyltransferase	cpd02654_c0 + cpd02894_c0 --> cpd00012_c0 + cpd00793_c0	gp_wild_type_B6_2_dna_5076257_5076880	0	1000
rxn02314_c0	ATP:D-tagatose-6-phosphate 1-phosphotransferase	cpd00002_c0 + cpd00805_c0 --> cpd00008_c0 + cpd00067_c0 + cpd02371_c0		0	1000
rxn02315_c0	CTP:D-Tagatose 6-phosphate 1-phosphotransferase	cpd00052_c0 + cpd00805_c0 --> cpd00067_c0 + cpd00096_c0 + cpd02371_c0		0	1000
rxn02316_c0	UTP:D-Tagatose 6-phosphate 1-phosphotransferase	cpd00062_c0 + cpd00805_c0 --> cpd00014_c0 + cpd00067_c0 + cpd02371_c0		0	1000
rxn02317_c0	ITP:D-Tagatose 6-phosphate 1-phosphotransferase	cpd00068_c0 + cpd00805_c0 --> cpd00067_c0 + cpd00090_c0 + cpd02371_c0		0	1000
rxn02341_c0	N-[(R)-4'-Phosphopantothenoyl]-L-cysteine carboxy-lyase	cpd00067_c0 + cpd02666_c0 --> cpd00011_c0 + cpd00834_c0	gp_wild_type_B6_2_dna_5779366_5778188	0	1000
rxn02356_c0	trans-4-Hydroxy-L-proline:NAD+ 5-oxidoreductase	cpd00003_c0 + cpd00851_c0 --> cpd00004_c0 + 2.0 cpd00067_c0 + cpd02625_c0	gp_wild_type_B6_2_dna_5435040_5435837	0	1000
rxn02358_c0	trans-4-Hydroxy-L-proline:NADP+ 5-oxidoreductase	cpd00006_c0 + cpd00851_c0 --> cpd00005_c0 + 2.0 cpd00067_c0 + cpd02625_c0	gp_wild_type_B6_2_dna_5435040_5435837	0	1000
rxn02374_c0	R03314	cpd00858_c0 --> cpd00001_c0 + cpd00067_c0 + cpd02431_c0		0	1000
rxn02400_c0	Nicotinate D-ribonucleotide phosphohydrolase	cpd00001_c0 + cpd00873_c0 --> cpd00009_c0 + cpd03471_c0	gp_wild_type_B6_2_dna_4368323_4367577	0	1000
rxn02404_c0	3-Deoxy-D-manno-octulosonate-8-phosphate 8-phosphohydrolase	cpd00001_c0 + cpd02730_c0 --> cpd00009_c0 + cpd00875_c0		0	1000
rxn02405_c0	CTP:3-deoxy-D-manno-octulosonate cytidylyltransferase	cpd00052_c0 + cpd00875_c0 --> cpd00012_c0 + cpd00067_c0 + cpd02546_c0	gp_wild_type_B6_2_dna_4007348_4006587	0	1000
rxn02406_c0	3-Hydroxy-2-methylpropanoyl-CoA hydrolase	cpd00001_c0 + cpd02503_c0 --> cpd00010_c0 + 2.0 cpd00067_c0 + cpd00876_c0	gp_wild_type_B6_2_dna_4535719_4536780 or gp_wild_type_B6_2_dna_3149342_3150349	0	1000
rxn02418_c0	myo-inositol-hexakisphosphate 4-phosphohydrolase	cpd00001_c0 + cpd00885_c0 --> cpd00009_c0 + cpd00067_c0 + cpd02788_c0	gp_wild_type_B6_2_dna_6177067_6178626 or gp_wild_type_B6_2_dna_6178825_6180369 or gp_wild_type_B6_2_dna_6182134_6183666 or gp_wild_type_B6_2_dna_5828940_5827390	0	1000
rxn02424_c0	3-Oxopropanoate:NAD+ oxidoreductase (decarboxylating, CoA-acetylating)	cpd00001_c0 + cpd00003_c0 + cpd00010_c0 + cpd00287_c0 --> cpd00004_c0 + cpd00067_c0 + cpd00086_c0 + cpd00242_c0	gp_wild_type_B6_2_dna_769530_768094 or gp_wild_type_B6_2_dna_4904933_4903440 or gp_wild_type_B6_2_dna_1710302_1711744 or gp_wild_type_B6_2_dna_5390418_5391887 or gp_wild_type_B6_2_dna_1627812_1626379 or gp_wild_type_B6_2_dna_1483070_1481619 or gp_wild_type_B6_2_dna_3116502_3117956 or gp_wild_type_B6_2_dna_74050_75489 or gp_wild_type_B6_2_dna_3321941_3320457 or gp_wild_type_B6_2_dna_5830657_583213…	0	1000
rxn02429_c0	ATP:2-dehydro-3-deoxy-galactonokinase	cpd00002_c0 + cpd00894_c0 --> cpd00008_c0 + cpd00067_c0 + cpd00945_c0	gp_wild_type_B6_2_dna_1945679_1946611	0	1000
rxn02449_c0	guanosine 3'-diphosphate 5'-triphosphate 5'-phosphohydrolase	cpd00001_c0 + cpd02740_c0 --> cpd00009_c0 + cpd00067_c0 + cpd00905_c0	gp_wild_type_B6_2_dna_5566805_5568268 or gp_wild_type_B6_2_dna_4368323_4367577	0	1000
rxn02473_c0	D-erythro-1-(Imidazol-4-yl)glycerol 3-phosphate hydro-lyase	cpd02843_c0 --> cpd00001_c0 + cpd00930_c0	gp_wild_type_B6_2_dna_184586_185176	0	1000
rxn02475_c0	2,5-Diamino-6-hydroxy-4-(5-phosphoribosylamino)-pyrimidine 2-aminohydrolase	cpd00001_c0 + cpd00067_c0 + cpd00957_c0 --> cpd00013_c0 + cpd00931_c0	gp_wild_type_B6_2_dna_450929_452011	0	1000
rxn02478_c0	Biphenyl-2,3-diol:oxygen 1,2-oxidoreductase (decyclizing)	cpd00007_c0 + cpd01661_c0 --> cpd00067_c0 + cpd00935_c0	gp_wild_type_B6_2_dna_4549623_4550516	0	1000
rxn02495_c0	beta-D-Galactosyl-1,4-beta-D-glucosylceramide N-acetylhexosaminohydrolase	cpd00001_c0 + cpd03656_c0 --> cpd00832_c0 + cpd00947_c0	gp_wild_type_B6_2_dna_3746500_3745520	0	1000
rxn02504_c0	2-amino-4-hydroxy-6-(D-erythro-1,2,3-trihydroxypropyl)-7,8-dihydropteridine glycolaldehyde-lyase	cpd02961_c0 --> cpd00229_c0 + cpd00954_c0		0	1000
rxn02507_c0	1-(2-Carboxyphenylamino)-1-deoxy-D-ribulose-5-phosphate carboxy-lyase(cyclizing)	cpd00067_c0 + cpd00956_c0 --> cpd00001_c0 + cpd00011_c0 + cpd02210_c0	gp_wild_type_B6_2_dna_360505_361284	0	1000
rxn02516_c0	L-cysteine hydrogen-sulfide-lyase (adding HCN)	cpd00084_c0 + cpd00150_c0 --> cpd00067_c0 + cpd00239_c0 + cpd01651_c0	gp_wild_type_B6_2_dna_2344384_2343443	0	1000
rxn02518_c0	2'-Deoxyinosine-5'-triphosphate pyrophosphohydrolase	cpd00001_c0 + cpd00977_c0 --> cpd00012_c0 + 2.0 cpd00067_c0 + cpd03704_c0	gp_wild_type_B6_2_dna_6127595_6126987 or gp_wild_type_B6_2_dna_5778158_5777706	0	1000
rxn02526_c0	benzene,NADH:oxygene 1,2-oxidoreductase	cpd00004_c0 + cpd00007_c0 + cpd00067_c0 + cpd01007_c0 --> cpd00003_c0 + cpd02529_c0	gp_wild_type_B6_2_dna_4544583_4545950 and gp_wild_type_B6_2_dna_4546071_4546634	0	1000
rxn02529_c0	Cyanate C-N-lyase	cpd00067_c0 + cpd00242_c0 + cpd01015_c0 --> cpd00011_c0 + cpd01101_c0	gp_wild_type_B6_2_dna_3424539_3424976	0	1000
rxn02532_c0	Gallate:oxygen 3,4-oxidoreductase (decyclizing)	cpd00007_c0 + cpd01020_c0 --> cpd00001_c0 + cpd00067_c0 + cpd02304_c0	gp_wild_type_B6_2_dna_4890839_4890237 and gp_wild_type_B6_2_dna_4891569_4890853	0	1000
rxn02539_c0	toluene,NADH:oxygen oxidoreductase (1,2-hydroxylating)	cpd00004_c0 + cpd00007_c0 + cpd00067_c0 + cpd01034_c0 --> cpd00003_c0 + cpd02798_c0	gp_wild_type_B6_2_dna_4544583_4545950 and gp_wild_type_B6_2_dna_4546071_4546634	0	1000
rxn02571_c0	O3-Acetyl-L-serine acetate-lyase (adding hydrogen sulfide)	cpd00722_c0 + cpd01078_c0 --> cpd00029_c0 + cpd00067_c0 + cpd03389_c0	gp_wild_type_B6_2_dna_2344375_2343437 or gp_wild_type_B6_2_dna_4338989_4338123	0	1000
rxn02617_c0	L-Fuconate hydro-lyase	cpd01185_c0 --> cpd00001_c0 + cpd02387_c0	gp_wild_type_B6_2_dna_1749642_1748356	0	1000
rxn02621_c0	Dihydrocoumarin lactonohydrolase	cpd00001_c0 + cpd01533_c0 --> cpd00067_c0 + cpd00882_c0	gp_wild_type_B6_2_dna_1141858_1141031 or gp_wild_type_B6_2_dna_5862186_5862998	0	1000
rxn02663_c0	epsilon-Caprolactone lactonohydrolase	cpd00001_c0 + cpd01294_c0 --> cpd00067_c0 + cpd03641_c0		0	1000
rxn02748_c0	(3S)-3-Methyl-2-oxopentanoate carboxy-lyase	cpd00067_c0 + cpd00508_c0 --> cpd00011_c0 + cpd01499_c0		0	1000
rxn02774_c0	S-Adenosyl-L-methionine:uroporphyrin-III C-methyltransferase	cpd00003_c0 + cpd01620_c0 --> cpd00004_c0 + 2.0 cpd00067_c0 + cpd03426_c0	gp_wild_type_B6_2_dna_1168312_1169685	0	1000
rxn02792_c0	gamma-glutamyltranspeptidase family protein	cpd00023_c0 + cpd00067_c0 + cpd01651_c0 --> cpd00001_c0 + cpd00011_c0 + cpd03646_c0	gp_wild_type_B6_2_dna_4896512_4895055 or gp_wild_type_B6_2_dna_3194612_3192951	0	1000
rxn02808_c0	anthranilyl-CoA,NADH:oxygen oxidoreductase (de-aromatizing)	2.0 cpd00004_c0 + cpd00007_c0 + 2.0 cpd00067_c0 + cpd01518_c0 --> cpd00001_c0 + 2.0 cpd00003_c0 + cpd03076_c0	gp_wild_type_B6_2_dna_2993183_2992155	0	1000
rxn02809_c0	anthranilyl-CoA,NADH:oxygen oxidoreductase (de-aromatizing)	2.0 cpd00005_c0 + cpd00007_c0 + 2.0 cpd00067_c0 + cpd01518_c0 --> cpd00001_c0 + 2.0 cpd00006_c0 + cpd03076_c0	gp_wild_type_B6_2_dna_2993183_2992155	0	1000
rxn02826_c0	N-Acetylputrescine:oxygen oxidoreductase(deaminating)(flavin-containing)	cpd00001_c0 + cpd00007_c0 + cpd01758_c0 --> cpd00013_c0 + cpd00025_c0 + cpd03529_c0	gp_wild_type_B6_2_dna_5296558_5295074	0	1000
rxn02831_c0	O-Succinylbenzoate:CoA ligase (AMP-forming)	cpd00002_c0 + cpd00010_c0 + cpd01772_c0 --> cpd00012_c0 + cpd00018_c0 + cpd00067_c0 + cpd02021_c0	gp_wild_type_B6_2_dna_3880859_3879348	0	1000
rxn02834_c0	Phosphoribosyl-ATP pyrophosphohydrolase	cpd00001_c0 + cpd01775_c0 --> cpd00012_c0 + 2.0 cpd00067_c0 + cpd01777_c0	gp_wild_type_B6_2_dna_5333854_5334186	0	1000
rxn02861_c0	3-Methylcatechol:oxygen 2,3-oxidoreductase(decyclizing)	cpd00007_c0 + cpd01871_c0 --> cpd00067_c0 + cpd03715_c0	gp_wild_type_B6_2_dna_4564451_4565371	0	1000
rxn02865_c0	Thioglucoside glucohydrolase	cpd00001_c0 + cpd03467_c0 --> cpd00027_c0 + cpd00048_c0 + cpd00067_c0 + cpd00074_c0 + cpd01881_c0	gp_wild_type_B6_2_dna_3760167_3761894	0	1000
rxn02889_c0	3-Methylcrotonoyl-CoA:carbon-dioxide ligase (ADP-forming)	cpd00002_c0 + cpd00242_c0 + cpd01966_c0 --> cpd00008_c0 + cpd00009_c0 + cpd00067_c0 + cpd02068_c0	( gp_wild_type_B6_2_dna_1092799_1090886 or gp_wild_type_B6_2_dna_816289_817629 or gp_wild_type_B6_2_dna_5716303_5717664 ) and ( gp_wild_type_B6_2_dna_3441711_3440485 or gp_wild_type_B6_2_dna_1095243_1093639 )	0	1000
rxn02895_c0	5-Phospho-D-ribosylamine:glycine ligase (ADP-forming)	cpd00002_c0 + cpd00033_c0 + cpd01982_c0 --> cpd00008_c0 + cpd00009_c0 + cpd00067_c0 + cpd02394_c0	gp_wild_type_B6_2_dna_5114247_5115539	0	1000
rxn02927_c0	N2-succinyl-L-arginine iminohydrolase (decarboxylating)	2.0 cpd00001_c0 + 2.0 cpd00067_c0 + cpd02103_c0 --> cpd00011_c0 + 2.0 cpd00013_c0 + cpd02160_c0	gp_wild_type_B6_2_dna_2240836_2239496	0	1000
rxn02937_c0	2-(Formamido)-N1-(5-phosphoribosyl)acetamidine cyclo-ligase (ADP-forming)	cpd00002_c0 + cpd02826_c0 --> cpd00008_c0 + cpd00009_c0 + cpd00067_c0 + cpd02140_c0	gp_wild_type_B6_2_dna_4325581_4326615	0	1000
[truncated: 972 more rows]

## Sheet: BGR1
Reaction ID	Reaction name	Equation	Gene Reaction Rule	Lower Bound	Upper Bound
[truncated: 2,818 more rows]

[truncated: 4 more sheets: BGR2, BGR3, BGR4, Differences among models]
