# Supplementary material for: Genome streamlining of Pseudomonas putida B6-2 for bioremediation
Source: mSystems. 2024 Nov 12;9(12):e00845-24. doi: 10.1128/msystems.00845-24 (PMC11658094; doi:10.1128/msystems.00845-24)
Supplement: File S3 — Metabolites in models. [file msystems.00845-24-s0003.xlsx]

## Sheet: Sheet3
Metabolitefullname			Metabolitefullname
H2O	H2O		H2O	#REF!
Tartronatesemialdehyde	#N/A		PPi	#REF!
Cytochromec3+	#N/A		Phosphate	#REF!
Cytochromec2+	#N/A		H+	#REF!
Betainealdehyde	#N/A		CO2	#REF!
Fe2+	#N/A		ALCTT	#REF!
fe3	#N/A		Pyruvate	#REF!
Oxidizedglutathione	#N/A		Parapyruvate	#REF!
Ascorbateradical	#N/A		H2O2	#REF!
Nicotinamideribonucleotide	#N/A		O2	#REF!
Pyridoxalphosphate	#N/A		TRHL	#REF!
Adenosine3-5-bisphosphate	#N/A		D-Glucose	#REF!
Acetyladenylate	#N/A		Glyoxalate	#REF!
L-Glutamyl5-phosphate	#N/A		Tartronatesemialdehyde	#REF!
Pyridoxaminephosphate	#N/A		2-Hydroxyethyl-ThPP	#REF!
Pyridoxinephosphate	#N/A		TPP	#REF!
Guanosine3',5'-bis(diphosphate)	#N/A		Sucrose	#REF!
7,8-Dihydroneopterin3'-triphosphate	#N/A		1F-beta-D-Fructosylsucrose	#REF!
Formamidopyrimidinenucleosidetriphosphate	#N/A		Chitobiose	#REF!
Guanosine5'-triphosphate,3'-diphosphate	#N/A		N-Acetyl-D-glucosamine	#REF!
Thiaminephosphate	#N/A		2-Nitropropane	#REF!
UDP-N-acetylglucosamineenolpyruvate	#N/A		Nitrite	#REF!
D-Glucosaminephosphate	#N/A		Acetone	#REF!
2-Hydroxymuconicsemialdehyde	#N/A		CELB	#REF!
Trehalose6-phosphate	#N/A		beta-D-Glucose	#REF!
Propionylphosphate	#N/A		Maltose	#REF!
Orotidylicacid	#N/A		Cytochromec3+	#REF!
Ribose1-phosphate	#N/A		H2S2O3	#REF!
2-Dehydro-3-deoxy-D-galactonate6-phosphate	#N/A		Cytochromec2+	#REF!
Inositol1-phosphate	#N/A		Tetrathionate	#REF!
Inositol4-phosphate	#N/A		5-Aminolevulinate	#REF!
Inositol3-phosphate	#N/A		Porphobilinogen	#REF!
beta-D-Glucose6-phosphate	#N/A		Choline	#REF!
Hydracrylicacid	#N/A		Betainealdehyde	#REF!
Nicotinateribonucleotide	#N/A		1-O-Sinapoyl-beta-D-glucose	#REF!
Sedoheptulose1,7-bisphosphate	#N/A		1,2-Bis-O-sinapoyl-beta-D-glucoside	#REF!
D-Mucicacid	#N/A		6-7-Dimethyl-8--1-D-ribityllumazine	#REF!
N-Acetyl-D-glucosamine6-phosphate	#N/A		Riboflavin	#REF!
Geranylgeranyldiphosphate	#N/A		4--1-D-Ribitylamino-5-aminouracil	#REF!
Mevalonicacid	#N/A		Fe2+	#REF!
TretinM	#N/A		fe3	#REF!
Imidazoleacetaldehyde	#N/A		NH3	#REF!
NicotinateD-ribonucleoside	#N/A		Hydroxymethylbilane	#REF!
2-Aminoadipate6-semialdehyde	#N/A		ATP	#REF!
Indoleglycerolphosphate	#N/A		ADP	#REF!
Estroneglucuronide	#N/A		NAD	#REF!
Retinolpalmitate	#N/A		NADH	#REF!
Androsteroneglucuronide	#N/A		L-Glutamate	#REF!
Testosteroneglucuronide	#N/A		2-Oxoglutarate	#REF!
Methylsulfide	#N/A		L-Glutamine	#REF!
Gentisatealdehyde	#N/A		GSH	#REF!
Retinoylglucuronide	#N/A		Oxidizedglutathione	#REF!
4-Nitrophenylphosphate	#N/A		L-Ascorbate	#REF!
6-hydroxymethyldihydropterin	#N/A		Ascorbateradical	#REF!
Dimethylmaleicacid	#N/A		AMP	#REF!
Estradiol-17beta3-glucuronide	#N/A		Nicotinamideribonucleotide	#REF!
Precorrin2	#N/A		NADP	#REF!
D-Tagatose6-phosphate	#N/A		NADPH	#REF!
D-Tagatose1,6-biphosphate	#N/A		N-(omega)-Hydroxyarginine	#REF!
imidazoleacetol-phosphate	#N/A		Citrulline	#REF!
alpha-D-Hexose1-phosphate	#N/A		NO	#REF!
alpha-D-Hexose6-phosphate	#N/A		Dephospho-CoA	#REF!
Sinapoylmalate	#N/A		CoA	#REF!
N,N-DimethylanilineN-oxide	#N/A		Urea	#REF!
1-Palmitoylglycerol3-phosphate	#N/A		H2CO3	#REF!
Palmitoylglyceronephosphate	#N/A		Formate	#REF!
Inositol1,2,3,5,6-pentakisphosphate	#N/A		Triphosphate	#REF!
OPC-8	#N/A		2'-Deoxy-5-hydroxymethylcytidine-5'-diphosphate	#REF!
1-(2-carboxyphenylamino)-1-deoxyribulose5-phosphate	#N/A		2'-Deoxy-5-hydroxymethylcytidine-5'-triphosphate	#REF!
LeukotrieneC4	#N/A		Carbamoylphosphate	#REF!
Mg-protoporphyrinIX	#N/A		UDP	#REF!
2-Aminomuconatesemialdehyde	#N/A		UTP	#REF!
Sinapylalcohol	#N/A		UMP	#REF!
Perillylalcohol	#N/A		FAD	#REF!
Precorrin3A	#N/A		FMN	#REF!
p-Coumarylalcohol	#N/A		Pyridoxal	#REF!
alpha-Ribazole5'-phosphate	#N/A		Pyridoxalphosphate	#REF!
N-Succinyl-L-glutamate5-semialdehyde	#N/A		L-Methionine	#REF!
L-Glutamyl1-phosphate	#N/A		S-Adenosyl-L-methionine	#REF!
2-Amino-3-carboxymuconatesemialdehyde	#N/A		5-Methylthioadenosine	#REF!
Etiocholan-3alpha-ol-17-one3-glucuronide	#N/A		1-Aminocyclopropane-1-carboxylate	#REF!
2-Methoxyestrone3-glucuronide	#N/A		IMP	#REF!
2-Methoxy-estradiol-17beta3-glucuronide	#N/A		ribose-5-phosphate	#REF!
5-Carboxymethyl-2-hydroxymuconicsemialdehyde	#N/A		Adenine	#REF!
N-Acetylneuraminate9-phosphate	#N/A		Adenosine	#REF!
N-Acetylmannosamine6-phosphate	#N/A		Adenosine3-5-bisphosphate	#REF!
ReducedcoenzymeF420	#N/A		Deamido-NAD	#REF!
CoenzymeF420	#N/A		PRPP	#REF!
4-Carboxy-2-hydroxymuconatesemialdehyde	#N/A		S-Adenosyl-homocysteine	#REF!
LipidX	#N/A		Homocysteine	#REF!
3-Hydroxy-5,9,17-trioxo-4,5	#N/A		L-Lactate	#REF!
LipidAdisaccharide	#N/A		D-Lactate	#REF!
UDP-N-acetylmuramoyl-L-alanyl-D-glutamyl-6-carboxy-L-lysyl-D-alanyl-D-alanine	#N/A		Phosphoenolpyruvate	#REF!
2,5-Diamino-6-(5'-triphosphoryl-3',4'-trihydroxy-2'-oxopentyl)-amino-4-oxopyrimidine	#N/A		2-Oxopropanal	#REF!
LipidIV(A)	#N/A		Acetyl-CoA	#REF!
KDO-lipidIV(A)	#N/A		L-Malate	#REF!
Dihydroxymandelicacid	#N/A		Oxaloacetate	#REF!
Vanillylmandelicacid	#N/A		L-Serine	#REF!
2,5-Diaminopyrimidinenucleosidetriphosphate	#N/A		D-Serine	#REF!
kdo2-lipidiva	#N/A		Acetaldehyde	#REF!
Precorrin6B	#N/A		Acetate	#REF!
Precorrin8	#N/A		Acetylphosphate	#REF!
Precorrin6A	#N/A		Malonyl-CoA	#REF!
Precorrin3B	#N/A		Acetyladenylate	#REF!
Precorrin4	#N/A		Acetoacetyl-CoA	#REF!
Precorrin5	#N/A		L-Glutamyl5-phosphate	#REF!
Cob(I)yrinatediamide	#N/A		L-Glutamate5-semialdehyde	#REF!
Adenosylcobyrinatediamide	#N/A		5-Oxoproline	#REF!
Adenosylcobinamidephosphate	#N/A		L-Alanine	#REF!
Adenosylcobyricacid	#N/A		N-Acetyl-L-glutamate	#REF!
Hydrogenobyrinatediamide	#N/A		D-Glutamate	#REF!
Cob(II)yrinatediamide	#N/A		2,5-Dioxopentanoate	#REF!
DeacetylcephalosporinC	#N/A		Isocitrate	#REF!
O-Carbamoyl-deacetylcephalosporinC	#N/A		Oxalosuccinate	#REF!
p-Cumicalcohol	#N/A		2-Oxoglutaramate	#REF!
4-Hydroxymuconicsemialdehyde	#N/A		Oxalate	#REF!
4-Sulfobenzylalcohol	#N/A		O2-	#REF!
Chloroaceticacid	#N/A		Pyridoxaminephosphate	#REF!
2-Hydroxy-5-methyl-cis,cis-muconicsemialdehyde	#N/A		Pyridoxinephosphate	#REF!
2-Methylbenzylalcohol	#N/A		UDP-glucose	#REF!
Styrenecis-glycol	#N/A		UDPglucuronate	#REF!
Vinylcyanide	#N/A		Glucose-1-phosphate	#REF!
5-Chloro-2-hydroxymuconicsemialdehyde	#N/A		UDP-galactose	#REF!
Benzoylacetyl-CoA	#N/A		D-glucose-6-phosphate	#REF!
all-trans-Hexaprenyldiphosphate	#N/A		Protoporphyrin	#REF!
Chlorophylla	#N/A		Heme	#REF!
Bactoprenyldiphosphate	#N/A		Acetamide	#REF!
MurAc(oyl-L-Ala-D-gamma-Glu-L-Lys-D-Ala-D-Ala)-diphospho-undecaprenol	#N/A		GDP	#REF!
Isoamylalcohol	#N/A		GTP	#REF!
Cobalt-precorrin3	#N/A		NDP	#REF!
Cobalt-precorrin4	#N/A		NTP	#REF!
Cobalt-precorrin5	#N/A		GMP	#REF!
Cobalt-precorrin6	#N/A		Guanosine3',5'-bis(diphosphate)	#REF!
Cobalt-precorrin6B	#N/A		2-Oxosuccinamate	#REF!
Cobalt-precorrin8	#N/A		4-Carboxy-4-hydroxy-2-oxoadipate	#REF!
3-Amino-2-oxopropylphosphate	#N/A		Citrate	#REF!
1-Hydroxy-2-methyl-2-butenyl4-diphosphate	#N/A		L-Aspartate	#REF!
Perillicacid	#N/A		Glycine	#REF!
trans,trans,cis-Geranylgeranyldiphosphate	#N/A		2-Amino-acetoacetate	#REF!
(R)-1-Aminopropan-2-ylphosphate	#N/A		L-2-Amino-acetoacetate	#REF!
L-Threoninephosphate	#N/A		D-Alanine	#REF!
5-Hydroxyconiferylalcohol	#N/A		Succinate	#REF!
Caffeylaldehyde	#N/A		Succinyl-CoA	#REF!
Caffeylalcohol	#N/A		Malyl-CoA	#REF!
Aminofructose6-phosphate	#N/A		Methylisocitrate	#REF!
Iminoerythrose4-phosphate	#N/A		N-Succinyl-L-glutamate	#REF!
Methylecgonine	#N/A		N-Acetyl-D-glucosamine1-phosphate	#REF!
2,3-dihydroxicinnamicacid	#N/A		UDP-N-acetylglucosamine	#REF!
Ribose1,5-bisphosphate	#N/A		UDP-N-acetyl-D-galactosamine	#REF!
VitaminK1	#N/A		7,8-Dihydroneopterin3'-triphosphate	#REF!
m-Cresoticacid	#N/A		2,5-Diamino-6-(5'-phosphoribosylamino)-4-pyrimidineone	#REF!
(1R,2S)-Naphthaleneepoxide	#N/A		Formamidopyrimidinenucleosidetriphosphate	#REF!
(1S,2R)-Naphthaleneepoxide	#N/A		Guanosine5'-triphosphate,3'-diphosphate	#REF!
3,4-Dihydro-3-hydroxy-4-S-glutathionylbromobenzene	#N/A		L-Lysine	#REF!
2,3-Dihydro-2-S-glutathionyl-3-hydroxybromobenzene	#N/A		5-Aminopentanamide	#REF!
Benzo(a)pyrene-4,5-oxide	#N/A		meso-2,6-Diaminopimelate	#REF!
4,5-Dihydro-4-hydroxy-5-S-glutathionyl-benzo(a)pyrene	#N/A		D-Lysine	#REF!
Benzo(a)pyrene-7,8-diol	#N/A		Cadaverine	#REF!
7,8-Dihydro-7-hydroxy-8-S-glutathionyl-benzo(a)pyrene	#N/A		Oxalyl-CoA	#REF!
S-(2,2-Dichloro-1-hydroxy)ethylglutathione	#N/A		4-Hydroxy-2-oxoglutarate	#REF!
2-(S-Glutathionyl)acetylchloride	#N/A		Glycolate	#REF!
Chloroacetylchloride	#N/A		4-Phospho-L-aspartate	#REF!
Chloralhydrate	#N/A		Iminoaspartate	#REF!
Urochloralicacid	#N/A		L-Asparagine	#REF!
Glutathioneepisulfoniumion	#N/A		Fumarate	#REF!
VitaminE	#N/A		Cys-Gly	#REF!
Precorrin1	#N/A		gamma-Glutamylcysteine	#REF!
Solanesyldiphosphate	#N/A		3-phosphoadenylylsulfate	#REF!
Adenosylcobinamide	#N/A		Sulfate	#REF!
6-(2-Amino-2-carboxyethyl)-7,8-dioxo-7,8-dihydroquinoline-2,4-dicarboxylate	#N/A		APS	#REF!
SenecionineN-oxide	#N/A		CMP	#REF!
4-methylthio2-oxobutyrate	#N/A		Cytosine	#REF!
CephalosporinC	#N/A		Cytidine	#REF!
But-2-enoyl-(acyl-carrierprotein)	#N/A		CDP	#REF!
(2E)-Tetradecenoyl-(acp)	#N/A		Formyl-CoA	#REF!
(2E)-Dodecenoyl-(acp)	#N/A		Formamide	#REF!
(2E)-Octenoyl-(acp)	#N/A		N-Formyl-L-glutamate	#REF!
(2E)-Hexenoyl-(acp)	#N/A		S-Formylglutathione	#REF!
(2E)-Decenoyl-(acp)	#N/A		L-Arginine	#REF!
(2E)-Hexadecenoyl-(acp)	#N/A		Ornithine	#REF!
(R)-3-Hydroxybutanoyl-(acyl-carrierprotein)	#N/A		4-Guanidinobutanamide	#REF!
D-3-Hydroxyhexanoyl-(acp)	#N/A		Agmatine	#REF!
(R)-3-Hydroxydecanoyl-(acyl-carrierprotein)	#N/A		CTP	#REF!
(R)-3-Hydroxyoctanoyl-(acyl-carrierprotein)	#N/A		phosphoserine	#REF!
(R)-3-Hydroxytetradecanoyl-(acyl-carrier-protein)	#N/A		O-Acetyl-L-serine	#REF!
3-Oxohexanoyl-(acp)	#N/A		Dehydroalanine	#REF!
D-3-Hydroxydodecanoyl-(acp)	#N/A		Methanol	#REF!
D-mannitol-1-phosphate	#N/A		Formaldehyde	#REF!
Myristicacid	#N/A		Thiaminephosphate	#REF!
Menaquinone7	#N/A		3-Carboxy-1-hydroxypropyl-ThPP	#REF!
Ferrocytochromec2	#N/A		Dehydroascorbate	#REF!
Ferricytochromec2	#N/A		L-xylo-Hexulonolactone	#REF!
Carboxylicacid	#N/A		MTTL	#REF!
Acylglyceronephosphate	#N/A		O-Acetyl-L-homoserine	#REF!
L-Aminoacid	#N/A		2-Oxobutyrate	#REF!
(5-L-Glutamyl)-L-aminoacid	#N/A		2-Phospho-D-glycerate	#REF!
D-Aminoacid	#N/A		UDP-N-acetylglucosamineenolpyruvate	#REF!
2-Oxoacid	#N/A		N-Acetylornithine	#REF!
Acyl-(acyl-carrierprotein)	#N/A		Putrescine	#REF!
trans-2,3-Dehydroacyl-(acyl-carrierprotein)	#N/A		L-Proline	#REF!
1,2-diacyl-sn-glycerol3-phosphate	#N/A		D-Ornithine	#REF!
Reducedrubredoxin	#N/A		indol	#REF!
Oxidizedrubredoxin	#N/A		L-Tryptophan	#REF!
Ferrocytochromeb5	#N/A		Indolepyruvate	#REF!
Ferricytochromeb5	#N/A		Tryptamine	#REF!
2-Acyl-sn-glycerol3-phosphate	#N/A		Pretyrosine	#REF!
Insulindithiol	#N/A		L-Phenylalanine	#REF!
Monocarboxylicacidamide	#N/A		Phenylpyruvate	#REF!
Alkylthiol	#N/A		(E)-Cinnamate	#REF!
Phosphatidylinositol4-phosphate	#N/A		Phenethylamine	#REF!
BaseQ	#N/A		3-Oxopropanoate	#REF!
tRNAguanine	#N/A		1-Pyrroline-5-carboxylate	#REF!
tRNAqueuine	#N/A		4-Oxobutanoate	#REF!
Monoamideofadicarboxylicacid	#N/A		Saccharopine	#REF!
Proteindithiol	#N/A		ITP	#REF!
Proteindisulfide	#N/A		IDP	#REF!
Photinusluciferin	#N/A		L-Tyrosine	#REF!
OxidizedPhotinusluciferin	#N/A		p-hydroxyphenylpyruvate	#REF!
2-Hydroxycarboxylate	#N/A		Tyramine	#REF!
Aminoacid	#N/A		4-Coumarate	#REF!
5-L-Glutamylaminoacid	#N/A		Ethanol	#REF!
N-Substitutedaminoacyl-tRNA	#N/A		Phosphonoacetaldehyde	#REF!
N-Substitutedaminoacid	#N/A		Aminoethanol	#REF!
Deoxynucleosidephosphate	#N/A		4-Hydroxy-2-oxovalerate	#REF!
Deoxynucleosidediphosphate	#N/A		L-Threonine	#REF!
3-Hydroxymethylceph-3-em-4-carboxylate	#N/A		D-fructose-6-phosphate	#REF!
2'-Deoxyribonucleosidediphosphate	#N/A		D-fructose-1,6-bisphosphate	#REF!
Ribonucleosidediphosphate	#N/A		D-Fructose	#REF!
O-Alkylglyceronephosphate	#N/A		D-Glucosaminephosphate	#REF!
Holo-(carboxylase)	#N/A		D-mannose-6-phosphate	#REF!
Carboxybiotin-carboxyl-carrierprotein	#N/A		Allophanate	#REF!
2-Hexadecenoyl-(acyl-carrierprotein)	#N/A		L-Cysteine	#REF!
2-(S-Glutathionyl)acetylglutathione	#N/A		H2S	#REF!
DihydromonacolinL	#N/A		Nitrate	#REF!
myo-Inositolphosphate	#N/A		cis-Benzeneglycol	#REF!
(Z)-Phenylacetaldehydeoxime	#N/A		Catechol	#REF!
Benzylcyanide	#N/A		cis-1,2-dihydroxybenzoate	#REF!
Undecaprenylphosphatealpha-L-Ara4FN	#N/A		2-Hydroxymuconicsemialdehyde	#REF!
1,2-Dihydrophthalicacid	#N/A		cis,cis-Muconate	#REF!
(2E)-Octadecenoyl-(acp)	#N/A		SALC	#REF!
Stearoyl-(acyl-carrierprotein)	#N/A		1,2-Dihydroxycyclohexa-3,5-diene-1-carboxylate	#REF!
ProteinN6-(octanoyl)lysine	#N/A		3-Oxoadipyl-CoA	#REF!
Cobalt-precorrin5B	#N/A		N2-Succinyl-L-arginine	#REF!
Cobalt-precorrin7	#N/A		6-phospho-D-glucono-1-5-lactone	#REF!
3-Chloro-2-hydroxymuconicsemialdehyde	#N/A		Trehalose6-phosphate	#REF!
(+)-7-IsojasmonicacidCoA	#N/A		Glycerol-3-phosphate	#REF!
(6Z,9Z,12Z,15Z,18Z,21Z)-3-Hydroxytetracosahexa-6,9,12,15,18,21-enoyl-CoA	#N/A		Glycerone-phosphate	#REF!
1-Methyluricacid	#N/A		Glycerol	#REF!
1,7-Dimethyluricacid	#N/A		Sulfite	#REF!
3,7-Dimethyluricacid	#N/A		GDP-mannose	#REF!
7-Methyluricacid	#N/A		GDP-D-mannuronate	#REF!
(R)-3-hydroxy-cis-dodec-5-enoyl-(acyl-carrierprotein)	#N/A		D-Mannose1-phosphate	#REF!
trans-3-cis-5-dodecenoyl-(acyl-carrierprotein)	#N/A		GDP-4-dehydro-D-rhamnose	#REF!
(R)-3-hydroxy-cis-myristol-7-eoyl-(acyl-carrierprotein)	#N/A		Mercaptopyruvate	#REF!
trans-3-cis-7-myristoleoyl-(acyl-carrierprotein)	#N/A		beta-Alanine	#REF!
(R)-3-hydroxy-cis-palm-9-eoyl-(acyl-carrierprotein)	#N/A		3-Aminopropanal	#REF!
trans-3-cis-9-palmitoleoyl-(acyl-carrierprotein)	#N/A		3-Ureidopropanoate	#REF!
trans-octadec-2-enoyl-(acyl-carrierprotein)	#N/A		Acrylyl-CoA	#REF!
(R)-3-hydroxy-cis-vacc-11-enoyl-(acyl-carrierprotein)	#N/A		Propionyl-CoA	#REF!
trans-3-cis-11-vacceoyl-(acyl-carrierprotein)	#N/A		Propionate	#REF!
(R)-3-Hydroxyacyl-(acyl-carrierprotein)	#N/A		Propionylphosphate	#REF!
3-oxo-cis-dodec-5-enoyl-(acyl-carrierprotein)	#N/A		3-Oxo-2-methylpropanoate	#REF!
3-oxo-cis-myristol-7-eoyl-(acyl-carrierprotein)	#N/A		D-methylmalonyl-CoA	#REF!
3-oxo-cis-palm-9-eoyl-(acyl-carrierprotein)	#N/A		Propionyladenylate	#REF!
3-Oxooctadecanoyl-(acyl-carrierprotein)	#N/A		2-Methylacetoacetyl-CoA	#REF!
3-oxo-cis-vacc-11-enoyl-(acyl-carrierprotein)	#N/A		2-Methylcitrate	#REF!
cis-dec-3-enoyl-(acyl-carrierprotein)	#N/A		Tetrahydrofolate	#REF!
cis-dodec-5-enoyl-(acyl-carrierprotein)	#N/A		Dihydrofolate	#REF!
1-dodecanoyl-sn-glycerol3-phosphate	#N/A		THF-L-glutamate	#REF!
1,2-didodecanoyl-sn-glycerol3-phosphate	#N/A		10-Formyltetrahydrofolate	#REF!
1-tetradecanoyl-sn-glycerol3-phosphate	#N/A		5-10-Methylenetetrahydrofolate	#REF!
1,2-ditetradecanoyl-sn-glycerol3-phosphate	#N/A		5-Methyltetrahydrofolate	#REF!
1-tetradec-7-enoyl-sn-glycerol3-phosphate	#N/A		ADPglucose	#REF!
1,2-ditetradec-7-enoyl-sn-glycerol3-phosphate	#N/A		Uridine	#REF!
1-hexadecanoyl-sn-glycerol3-phosphate	#N/A		Orotidylicacid	#REF!
1,2-dihexadecanoyl-sn-glycerol3-phosphate	#N/A		Uracil	#REF!
1-hexadec-9-enoyl-sn-glycerol3-phosphate	#N/A		Hydrouracil	#REF!
1,2-dihexadec-9-enoyl-sn-glycerol3-phosphate	#N/A		Chorismate	#REF!
1-octadecanoyl-sn-glycerol3-phosphate	#N/A		Anthranilate	#REF!
1,2-dioctadecanoyl-sn-glycerol3-phosphate	#N/A		D-erythro-3-Methylmalate	#REF!
1-octadec-11-enoyl-sn-glycerol3-phosphate	#N/A		Methyloxaloacetate	#REF!
1,2-dioctadec-11-enoyl-sn-glycerol3-phosphate	#N/A		Cystathionine	#REF!
2-Demethylmenaquinol8	#N/A		Glycerone	#REF!
Menaquinol8	#N/A		Glyceraldehyde3-phosphate	#REF!
Menaquinone8	#N/A		Phosphocholine	#REF!
2-Demethylmenaquinone8	#N/A		D-Glyceraldehyde	#REF!
betaD-Galactose	#N/A		D-Ribose	#REF!
branchingglycogen	#N/A		D-Ribulose5-phosphate	#REF!
glutaredoxin(oxidized)	#N/A		Ribose1-phosphate	#REF!
glutaredoxin(reduced)	#N/A		3-Phosphoglycerate	#REF!
L-Lysine-tRNA(Lys)	#N/A		1,3-Bisphospho-D-glycerate	#REF!
twodisacharidelinkedmureinunits,pentapeptidecrosslinkedtetrapeptide(A2pm->D-ala)(middleofchain)	#N/A		2-Dehydro-3-deoxy-D-galactonate6-phosphate	#REF!
twodisacharidelinkedmureinunits,tetrapeptidecorsslinkedtetrapeptide(A2pm->D-ala)(middleofchain)	#N/A		D-Xylulose5-phosphate	#REF!
threedisacharidelinkedmureinunits(pentapeptidecrosslinkedtetrapeptide(A2pm->D-ala)tetrapeptidecorsslinkedtetrapeptide(A2pm->D-ala))(middleofchain)	#N/A		D-Erythrose4-phosphate	#REF!
threedisacharidelinkedmureinunits(tetrapeptidecrosslinkedtetrapeptide(A2pm->D-ala)&tetrapeptidecorsslinkedtetrapeptide(A2pm->D-ala))(middleofchain)	#N/A		Phosphoribosyl-ATP	#REF!
twolinkeddisacharidepentapeptidemureinunits(uncrosslinked,middleofchain)	#N/A		5-Phosphoribosylamine	#REF!
twolinkeddisacharidepentapeptideandtetrapeptidemureinunits(uncrosslinked,middleofchain)	#N/A		N-5-phosphoribosyl-anthranilate	#REF!
twolinkeddisacharidetetrapeptidemureinunits(uncrosslinked,middleofchain)	#N/A		Adenylosuccinate	#REF!
twolinkeddisacharidepentapeptideandtripeptidemureinunits(uncrosslinked,middleofchain)	#N/A		L-Argininosuccinate	#REF!
twolinkeddisacharidetetrapeptideandtripeptidemureinunits(uncrosslinked,middleofchain)	#N/A		Maleate	#REF!
twodisacharidelinkedmureinunits,tripeptidecrosslinkedtetrapeptide(A2pm->D-ala)(middleofchain)	#N/A		L-Leucine	#REF!
twolinkeddisacharidetripeptidemureinunits(uncrosslinked,middleofchain)	#N/A		4MOP	#REF!
twodisacharidelinkedmureinunits,pentapeptidecorsslinkedtripeptide(A2pm->A2pm)(middleofchain)	#N/A		Isopentenyldiphosphate	#REF!
twodisacharidelinkedmureinunits,tripeptidecrosslinkedtripeptide(A2pm->A2pm)(middleofchain)	#N/A		DMAPP	#REF!
2-Octaprenyl3-methyl-6-methoxy-1,4-benzoquinol	#N/A		Inosine	#REF!
Phosphatidylglycerophosphatedidodecanoyl	#N/A		FAICAR	#REF!
Phosphatidylglyceroldidodecanoyl	#N/A		XMP	#REF!
Phosphatidylglycerophosphateditetradecanoyl	#N/A		HYXN	#REF!
Phosphatidylglycerolditetradecanoyl	#N/A		dADP	#REF!
Phosphatidylglycerophosphateditetradec-7-enoyl	#N/A		dATP	#REF!
Phosphatidylglycerolditetradec-7-enoyl	#N/A		Ala-Ala	#REF!
Phosphatidylglycerophosphatedihexadecanoyl	#N/A		4-Aminobutanal	#REF!
Phosphatidylglyceroldihexadecanoyl	#N/A		N-Carbamoylputrescine	#REF!
Phosphatidylglycerophosphatedihexadec-9-enoyl	#N/A		L-Histidinol	#REF!
Phosphatidylglyceroldihexadec-9-enoyl	#N/A		L-Histidine	#REF!
Phosphatidylglycerophosphatedioctadecanoyl	#N/A		L-Histidinal	#REF!
Phosphatidylglyceroldioctadecanoyl	#N/A		Histamine	#REF!
Phosphatidylglycerophosphatedioctadec-11-enoyl	#N/A		Urocanate	#REF!
Phosphatidylglyceroldioctadec-11-enoyl	#N/A		Butyryl-CoA	#REF!
phosphatidylserinedidodecanoyl	#N/A		Crotonyl-CoA	#REF!
phosphatidylethanolaminedidodecanoyl	#N/A		Butanal	#REF!
phosphatidylserineditetradecanoyl	#N/A		FADH2	#REF!
phosphatidylethanolamineditetradecanoyl	#N/A		Butyrate	#REF!
phosphatidylserineditetradec-7-enoyl	#N/A		3-Oxohexanoyl-CoA	#REF!
phosphatidylethanolamineditetradec-7-enoyl	#N/A		Inositol1-phosphate	#REF!
phosphatidylserinedihexadecanoyl	#N/A		L-Inositol	#REF!
phosphatidylethanolaminedihexadecanoyl	#N/A		Inositol4-phosphate	#REF!
phosphatidylserinedihexadec-9-enoyl	#N/A		Inositol3-phosphate	#REF!
phosphatidylethanolaminedihexadec-9enoyl	#N/A		N-Acetyl-D-mannosamine	#REF!
phosphatidylserinedioctadecanoyl	#N/A		2,3-Dihydroxy-isovalerate	#REF!
phosphatidylethanolaminedioctadecanoyl	#N/A		3-Methyl-2-oxobutanoate	#REF!
phosphatidylserinedioctadec-11-enoyl	#N/A		Isobutyryl-CoA	#REF!
phosphatidylethanolaminedioctadec-11-enoyl	#N/A		2-Isopropylmalate	#REF!
Fattyacid(Iso-C16	#N/A		L-Valine	#REF!
Iso-C16	#N/A		2-Dehydropantoate	#REF!
Fattyacid(Anteiso-C17	#N/A		5-10-Methenyltetrahydrofolate	#REF!
Anteiso-C17	#N/A		Guanosine	#REF!
Fattyacid(Iso-C17	#N/A		Guanine	#REF!
Iso-C17	#N/A		1-Pyrroline-2-carboxylate	#REF!
Phospatidylglycerol(Ecoli)	#N/A		Nicotinamide	#REF!
phosphatidylserine(Ecoli)	#N/A		Niacin	#REF!
Phosphatidylethanolamine(Ecoli)	#N/A		N-Ribosylnicotinamide	#REF!
Prenol-45nteichoicacid	#N/A		Palmitoyl-CoA	#REF!
Peptidoglycanpolymer(n-1subunits)	#N/A		Palmitate	#REF!
glycerolteichoicacid(n=45),linked,unsubstituted	#N/A		(2E)-Hexadecenoyl-CoA	#REF!
Prenol-45nteichoicacid-glucosesubstituted	#N/A		p-Hydroxybenzaldehyde	#REF!
glycerolteichoicacid(n=45),linked,glucosesubstituted	#N/A		4-Hydroxybenzoate	#REF!
Prenol-45nteichoicacid-alaninesubstituted	#N/A		Protocatechuate	#REF!
glycerolteichoicacid(n=45),linked,D-alasubstituted	#N/A		cis-Aconitate	#REF!
1-isoheptadecanoyl-sn-glycerol3-phosphate	#N/A		Glycolaldehyde	#REF!
1-anteisoheptadecanoyl-sn-glycerol3-phosphate	#N/A		2-Phosphoglycolate	#REF!
1-isotetradecanoyl-sn-glycerol3-phosphate	#N/A		Acetoacetate	#REF!
1-isopentadecanoyl-sn-glycerol3-phosphate	#N/A		HMG-CoA	#REF!
1-anteisopentadecanoyl-sn-glycerol3-phosphate	#N/A		(R)-3-Hydroxybutanoate	#REF!
1-isohexadecanoyl-sn-glycerol3-phosphate	#N/A		Fumarylacetoacetate	#REF!
1,2-diisoheptadecanoyl-sn-glycerol3-phosphate	#N/A		PLCT	#REF!
1,2-dianteisoheptadecanoyl-sn-glycerol3-phosphate	#N/A		2-Hydroxyphenylacetate	#REF!
1,2-diisotetradecanoyl-sn-glycerol3-phosphate	#N/A		Prephenate	#REF!
1,2-diisopentadecanoyl-sn-glycerol3-phosphate	#N/A		UDPgalacturonate	#REF!
1,2-dianteisopentadecanoyl-sn-glycerol3-phosphate	#N/A		Glycerate	#REF!
1,2-diisohexadecanoyl-sn-glycerol3-phosphate	#N/A		Hydroxypyruvate	#REF!
Iso-C14	#N/A		Carbamate	#REF!
Anteiso-C15	#N/A		N-Carbamoyl-L-aspartate	#REF!
Iso-C15	#N/A		5-Methylthio-D-ribose	#REF!
Iso-C16-c0_1'	#N/A		methylthioribose-1-phosphate	#REF!
Iso-C17-c0_1'	#N/A		5-Methylcytosine	#REF!
2,5-diamino-6-ribitylamino-4(3H)-pyrimidinone5'-phosphate	#N/A		Thymine	#REF!
alltransDecaprenyldiphosphate	#N/A		Dihydrothymine	#REF!
6-(2-Amino-2-carboxyethyl)-7,8-dioxo-1,2,3,4,7,8-hexahydroquinoline-2,4-dicarboxylate	#N/A		Benzaldehyde	#REF!
Arachidicacid	#N/A		Benzoate	#REF!
Eicosapentaenoicacid	#N/A		Xylitol	#REF!
Docosahexaenoicacid	#N/A		Xylose	#REF!
Gamolenicacid	#N/A		L-Lactaldehyde	#REF!
2-Fluoro-3-ureidopropionicacid	#N/A		O-Phospho-L-homoserine	#REF!
5-Fluorouridinemonophosphate	#N/A		3-Phosphonooxypyruvate	#REF!
6-Thioinosine5'-monophosphate	#N/A		DPG	#REF!
6-Thioxanthine5'-monophosphate	#N/A		Gluconolactone	#REF!
6-Thioguanosinemonophosphate	#N/A		GLCN	#REF!
TamoxifenN-oxide	#N/A		D-Arabinose5-phosphate	#REF!
4-Glutathionylcyclophosphamide	#N/A		Undecaprenylphosphate	#REF!
2-Phenyl-1,3-propanediolmonocarbamate	#N/A		alpha-D-Galactosyl-diphosphoundecaprenol	#REF!
3-Carbamoyl-2-phenylpropionicacid	#N/A		D-Altronate	#REF!
Citalopramaldehyde	#N/A		2-keto-3-deoxygluconate	#REF!
9-cis-Retinoicacid	#N/A		2-Keto-3-deoxy-6-phosphogluconate	#REF!
1,4'-Bipiperidine-1'-carboxylicacid	#N/A		2,5-Diketo-3-deoxy-D-gluconate	#REF!
4-Amino-1-piperidinecarboxylicacid	#N/A		dAMP	#REF!
N-Formylmaleamicacid	#N/A		Creatine	#REF!
Phenethylacetate	#N/A		Sarcosine	#REF!
Iso-C6	#N/A		dTMP	#REF!
Iso-C14-c0_1'	#N/A		Thymidine	#REF!
Iso-C7	#N/A		D-Arabinose	#REF!
iso-C15	#N/A		D-Arabinono-1,4-lactone	#REF!
FattyAcid(n-C5	#N/A		D-Glutamine	#REF!
pentadecanoyl-ACP(n-C15	#N/A		beta-D-Glucose6-phosphate	#REF!
Iso-C16-c0_2'	#N/A		Hydracrylicacid	#REF!
heptadecanoyl-ACP(n-C17	#N/A		4-Coumaroyl-CoA	#REF!
methylmenaquinone7	#N/A		3-Dehydroshikimate	#REF!
methymenaquinol7	#N/A		3-Hydroxybenzoate	#REF!
Isopentenylphosphate	#N/A		3-Carboxy-cis,cis-muconate	#REF!
3-Chloroallylaldehyde	#N/A		3,4-Dihydroxyphthalate	#REF!
cis-3-Chloroallylaldehyde	#N/A		Sedoheptulose7-phosphate	#REF!
3-alpha-OHDHP	#N/A		4-Hydroxybutanoate	#REF!
tRNAcontaining5-aminomethyl-2-thiouridine	#N/A		GABA	#REF!
tRNAcontaining5-methylaminomethyl-2-thiouridylate	#N/A		Isovaleryl-CoA	#REF!
alpha-D-Ribose5-phosphate	#N/A		10-Formyl-THF-L-glutamate	#REF!
D-threo-Isocitricacid	#N/A		Geranyldiphosphate	#REF!
D-erythro-Isocitricacid	#N/A		dCMP	#REF!
beta-D-Fructose6-phosphate	#N/A		Deoxycytidine	#REF!
beta-D-Fructose1,6-bisphosphate	#N/A		dCDP	#REF!
alpha-D-Glucose6-phosphate	#N/A		XAN	#REF!
(S)-Methylmalonatesemialdehyde	#N/A		L-Cysteate	#REF!
(24R,25R)-3alpha,7alpha,12alpha,24-Tetrahydroxy-5beta-cholestan-26-oyl-CoA	#N/A		Taurine	#REF!
Benzo(a)pyrene-cis-7,8-dihydrodiol	#N/A		Sulfoacetaldehyde	#REF!
EnzymeN6-(dihydrolipoyl)lysine	#N/A		Dihydrolipoamide	#REF!
EnzymeN6-(lipoyl)lysine	#N/A		Lipoamide	#REF!
beta-D-Glucuronicacid	#N/A		S-Acetyldihydrolipoamide	#REF!
Chlorophyllb	#N/A		S-Succinyldihydrolipoamide	#REF!
Chlorophyllideb	#N/A		S-(2-Methylpropionyl)-dihydrolipoamide	#REF!
Benzo(a)pyrene-cis-9,10-dihydrodiol	#N/A		PM	#REF!
Methylselenicacid	#N/A		Pyridoxol	#REF!
AflatoxinB1-exo-8,9-epoxide	#N/A		5-O--1-Carboxyvinyl-3-phosphoshikimate	#REF!
AflatoxinB1exo-8,9-epoxide-GSH	#N/A		ADC	#REF!
4-(Methylnitrosamino)-1-(3-pyridyl)-1-butanolglucuronide	#N/A		Nicotinateribonucleotide	#REF!
2-((2R,5Z)-2-Carboxy-4-methylthiazol-5(2H)-ylidene)ethylphosphate	#N/A		D-Lactaldehyde	#REF!
2-(2-Carboxy-4-methylthiazol-5-yl)ethylphosphate	#N/A		(R)-S-Lactoylglutathione	#REF!
phosphatidylglycerophosphate(1-18	#N/A		2-Dehydro-D-gluconate	#REF!
45309	#N/A		L-Lyxitol	#REF!
ADPribose1''-phosphate	#N/A		L-Arabinose	#REF!
L-myo-Inositol5-phosphate	#N/A		Phenylcarbinol	#REF!
1D-myo-inositol(6)-monophosphate	#N/A		Mandelonitrile	#REF!
(R)-4',7-dihydroxyisoflavanone	#N/A		HCN	#REF!
ditrans,hexacis-Nonaprenyldiphosphate	#N/A		L-Homoserine	#REF!
ditrans,pentacis-Octaprenyldiphosphate	#N/A		L-Aspartate4-semialdehyde	#REF!
ditrans,tetracis-Heptaprenyldiphosphate	#N/A		O-Succinyl-L-homoserine	#REF!
ditrans,tricis-Hexaprenyldiphosphate	#N/A		1,2-Ethanediol	#REF!
ditrans,dicis-Pentaprenyldiphosphate	#N/A		Sorbitol	#REF!
1D-myo-inositol(1,2,3,5,6)pentakisphosphate	#N/A		Dihydrobiopterin	#REF!
L-Xylulose5-phosphate	#N/A		Tetrahydrobiopterin	#REF!
phosphatidylglycerophosphate(dioctadecanoyl,n-C18	#N/A		Neu5Ac	#REF!
phosphatidylglycerol(dioctadecanoyl,n-C18	#N/A		4-Phosphoerythronate	#REF!
Phosphatidylglycerophosphate(dihexadec-9-enoyl,n-C16	#N/A		DAHP	#REF!
phosphatidylglycerol(dihexadec-9-enoyl,n-C16	#N/A		Sedoheptulose1,7-bisphosphate	#REF!
5-deoxy-D-ribulose-1-phosphate	#N/A		dGTP	#REF!
12-alpha-hydroxy-3oxochol-4-enoate	#N/A		dGMP	#REF!
3-(3-indolyl)acrylicacid	#N/A		dGDP	#REF!
Coalpha-(alpha-(5-hydroxybenzimidazolyl))-Cobeta-adenosylcobamide5'-phosphate	#N/A		Orotate	#REF!
adenosylfactorIII	#N/A		Quinate	#REF!
3-oxo-delta4,6-cholyl-CoA,4	#N/A		5-Dehydroquinate	#REF!
Chenodeoxycholate	#N/A		Pyrroloquinoline-quinone	#REF!
3-oxochol-4,6-dienoate	#N/A		PQQH2	#REF!
3-oxochol-4-en-24-oate	#N/A		L-Lyxulose	#REF!
Nitrousoxide	#N/A		Thiocyanate	#REF!
apo-ACP'	#N/A		2-Oxoadipate	#REF!
[Stearoylcardiolipin(B	#N/A		Glutaryl-CoA	#REF!
[Isoheptadecanoylcardiolipin(B	#N/A		Homoisocitrate	#REF!
[Anteisoheptadecanoylcardiolipin(B	#N/A		L-2-Aminoadipate	#REF!
coreoligosaccharidelipidA'	#N/A		S-Glutaryldihydrolipoamide	#REF!
Peptidoglycanpolymer(nsubunits)'	#N/A		Caffeate	#REF!
Biomass'	#N/A		Caffeoyl-CoA	#REF!
kdo2-lipida	#N/A		Deoxyguanosine	#REF!
Lauroyl-KDO2-lipidIV(A)	#N/A		deoxyribose-1-phosphate	#REF!
glucosyl-innercoreoligosaccharidelipidA	#N/A		Indolelactate	#REF!
galactosyl-glucosyl-innercoreoligosaccharidelipidA	#N/A		(S)-3-Hydroxybutyryl-CoA	#REF!
innercoreoligosaccharidelipidA	#N/A		(R)-3-Hydroxybutanoyl-CoA	#REF!
glucosyl-galactosyl-glucosyl-innercoreoligosaccharidelipidA	#N/A		D-Galacturonate	#REF!
glucosyl-glucosyl-galactosyl-glucosyl-innercoreoligosaccharidelipidA	#N/A		D-Mucicacid	#REF!
fe3	#N/A		4-Guanidinobutanoate	#REF!
Fe2+	#N/A		S-Dihydroorotate	#REF!
Myristicacid	#N/A		Farnesyldiphosphate	#REF!
Cytochromec3+	#N/A		6-Phospho-D-gluconate	#REF!
Cytochromec2+	#N/A		6-Phospho-2-dehydro-D-gluconate	#REF!
Menaquinone7	#N/A		3-Hydroxyisobutyrate	#REF!
methymenaquinol7	#N/A		N-Acetyl-D-glucosamine6-phosphate	#REF!
methylmenaquinone7	#N/A		D-Glucosamine1-phosphate	#REF!
Maltotridecaose	#N/A		Geranylgeranyldiphosphate	#REF!
Maltooctaose	#N/A		D-fructose-1-phosphate	#REF!
Maltoundecaose	#N/A		L-Dopa	#REF!
starch(n=27,3xalpha1-6,23xalpha1-4)	#N/A		3-(3,4-Dihydroxyphenyl)pyruvate	#REF!
starch(n=19,3xalpha1-6,15xalpha1-4)	#N/A		Dopamine	#REF!
Cellulose-e0_1'	#N/A		Mevalonicacid	#REF!
Methylsulfide	#N/A		Meglutol	#REF!
Nitrousoxide	#N/A		3-Methylglutaconyl-CoA	#REF!
Adenosine'	#N/A		Deoxyadenosine	#REF!
Inosine'	#N/A		dTDP	#REF!
Folate'	#N/A		TTP	#REF!
Thiaminephosphate'	#N/A		dUMP	#REF!
Fe2+	#N/A		dUDP	#REF!
Zn2+	Zn2+		dUTP	#REF!
Zn2+	Zn2+		Deoxyuridine	#REF!
Zeaxanthin	Zeaxanthin		Urate	#REF!
Xylose	Xylose		Retinal	#REF!
Xylose	Xylose		TretinM	#REF!
Xylitol	Xylitol		Retinol	#REF!
XTP	XTP		Thiamin	#REF!
XMP	XMP		Xanthosine	#REF!
XDP	XDP		Imidazoleacetaldehyde	#REF!
Xanthosine	Xanthosine		3-Methylhistamine	#REF!
Xanthosine	Xanthosine		Quercetin	#REF!
XAN	XAN		CO	#REF!
XAN	XAN		2-Protocatechoylphloroglucinolcarboxylate	#REF!
XAN	XAN		Indoleacetaldehyde	#REF!
Violaxanthin	Violaxanthin		Ferulate	#REF!
Vestitone	Vestitone		Feruloyl-CoA	#REF!
Vanillin	Vanillin		L-Isoleucine	#REF!
Vanillate	Vanillate		3MOP	#REF!
Valerate	Valerate		L-Pipecolate	#REF!
UTP	UTP		delta1-Piperideine-2-carboxylate	#REF!
UroporphyrinogenIII	UroporphyrinogenIII		delta1-Piperideine-6-L-carboxylate	#REF!
UroporphyrinogenI	UroporphyrinogenI		Sinapate	#REF!
Urocanate	Urocanate		Sinapoyl-CoA	#REF!
Uridine	Uridine		Cyclohexanone	#REF!
Uridine	Uridine		Hexalin	#REF!
Uridine	Uridine		Folate	#REF!
Urea	Urea		Dihydropteroate	#REF!
Urea	Urea		Cinnamoyl-CoA	#REF!
Urate	Urate		1,2-Propanediol	#REF!
Uracil	Uracil		L-Fuculose1-phosphate	#REF!
Uracil	Uracil		L-Glutamate1-semialdehyde	#REF!
Uracil	Uracil		5-Aminopentanoate	#REF!
Undecaprenylphosphate	Undecaprenylphosphate		5-Oxopentanoate	#REF!
Undecaprenyl-diphospho-N-acetylmuramoyl--N-acetylglucosamine-L-ala-D-glu-meso-2-6-diaminopimeloyl-D-ala-D-ala	Undecaprenyl-diphospho-N-acetylmuramoyl--N-acetylglucosamine-L-ala-D-glu-meso-2-6-diaminopimeloyl-D-ala-D-ala		5-Dehydro-4-deoxy-D-glucarate	#REF!
Undecaprenyl-diphospho-N-acetylmuramoyl-L-alanyl-D-glutamyl-meso-2-6-diaminopimeloyl-D-alanyl-D-alanine	Undecaprenyl-diphospho-N-acetylmuramoyl-L-alanyl-D-glutamyl-meso-2-6-diaminopimeloyl-D-alanyl-D-alanine		1-Pyrroline-4-hydroxy-2-carboxylate	#REF!
Undecaprenyl-diphospho-N-acetylmuramoyl-(N-acetylglucosamine)-L-alanyl-gamma-D-glutamyl-L-lysyl-D-alanyl-D-alanine	Undecaprenyl-diphospho-N-acetylmuramoyl-(N-acetylglucosamine)-L-alanyl-gamma-D-glutamyl-L-lysyl-D-alanyl-D-alanine		2-Acetamido-5-oxopentanoate	#REF!
Undecaprenyl-diphospho-N-acetylmuramoyl-(N-acetylglucosamine)-L-alanyl-D-glutamyl-L-lysyl-D-alanyl-D-alanine	Undecaprenyl-diphospho-N-acetylmuramoyl-(N-acetylglucosamine)-L-alanyl-D-glutamyl-L-lysyl-D-alanyl-D-alanine		N-Formimino-L-glutamate	#REF!
Undecaprenyl-diphospho-N-acetylmuramoyl-(N-acetylglucosamine)-L-alanyl-D-glutaminyl-meso-2,6-diaminopimeloyl-D-alanyl-D-alanine	Undecaprenyl-diphospho-N-acetylmuramoyl-(N-acetylglucosamine)-L-alanyl-D-glutaminyl-meso-2,6-diaminopimeloyl-D-alanyl-D-alanine		4-Imidazolone-5-propanoate	#REF!
Undecaprenyl-diphospho-N-acetylmuramoyl-(N-acetylglucosamine)-L-alanyl-D-glutaminyl-L-lysyl-D-alanyl-D-alanine	Undecaprenyl-diphospho-N-acetylmuramoyl-(N-acetylglucosamine)-L-alanyl-D-glutaminyl-L-lysyl-D-alanyl-D-alanine		(2S,4S)-4-Hydroxy-2,3,4,5-tetrahydrodipicolinate	#REF!
UMP	UMP		NicotinateD-ribonucleoside	#REF!
UDP-N-acetylmuramoyl-L-alanyl-D-glutamyl-L-lysyl-D-alanyl-D-alanine	UDP-N-acetylmuramoyl-L-alanyl-D-glutamyl-L-lysyl-D-alanyl-D-alanine		5-Formyltetrahydrofolate	#REF!
UDP-N-acetylmuramoyl-L-alanyl-D-glutamyl-L-lysine	UDP-N-acetylmuramoyl-L-alanyl-D-glutamyl-L-lysine		5-Formiminotetrahydrofolate	#REF!
UDP-N-acetylmuramoyl-L-alanyl-D-glutamate	UDP-N-acetylmuramoyl-L-alanyl-D-glutamate		2-Aminoadipate6-semialdehyde	#REF!
UDP-N-acetylmuramoyl-L-alanyl-D-gamma-glutamyl-meso-2-6-diaminopimelate	UDP-N-acetylmuramoyl-L-alanyl-D-gamma-glutamyl-meso-2-6-diaminopimelate		dCTP	#REF!
UDP-N-acetylmuramoyl-L-alanine	UDP-N-acetylmuramoyl-L-alanine		dTDPglucose	#REF!
UDP-N-acetylglucosamine	UDP-N-acetylglucosamine		Indoleglycerolphosphate	#REF!
UDP-N-acetyl-D-galactosamine	UDP-N-acetyl-D-galactosamine		Nebularine	#REF!
UDP-MurNAc	UDP-MurNAc		Purine	#REF!
UDPMurAc(oyl-L-Ala-D-gamma-Glu-L-Lys-D-Ala-D-Ala)	UDPMurAc(oyl-L-Ala-D-gamma-Glu-L-Lys-D-Ala-D-Ala)		Estradiol	#REF!
UDP-L-Ara4FN	UDP-L-Ara4FN		Estrone	#REF!
UDPglucuronate	UDPglucuronate		Estroneglucuronide	#REF!
UDP-glucose	UDP-glucose		Retinolpalmitate	#REF!
UDPgalacturonate	UDPgalacturonate		Propanal	#REF!
UDP-galactose	UDP-galactose		Optal	#REF!
UDP-3-O-(beta-hydroxymyristoyl)-N-acetylglucosamine	UDP-3-O-(beta-hydroxymyristoyl)-N-acetylglucosamine		4-Hydroxyphenylacetaldehyde	#REF!
UDP-3-O-(beta-hydroxymyristoyl)-D-glucosamine	UDP-3-O-(beta-hydroxymyristoyl)-D-glucosamine		Bilirubin	#REF!
UDP-2,3-bis(3-hydroxytetradecanoyl)glucosamine	UDP-2,3-bis(3-hydroxytetradecanoyl)glucosamine		Bilirubin-bisglucuronoside	#REF!
UDP	UDP		Carnitine	#REF!
Ubiquinone-9	Ubiquinone-9		3-Dehydrocarnitine	#REF!
Ubiquinone-8	Ubiquinone-8		Glutarate	#REF!
Ubiquinone-8	Ubiquinone-8		Itaconate	#REF!
Ubiquinone-6	Ubiquinone-6		Itaconyl-CoA	#REF!
Ubiquinol-8	Ubiquinol-8		L-Cystine	#REF!
Ubiquinol-8	Ubiquinol-8		Thiocysteine	#REF!
Ubiquinol-6	Ubiquinol-6		Shikimate	#REF!
Tyrosol	Tyrosol		3-phosphoshikimate	#REF!
Tyramine	Tyramine		5-Dehydroshikimate	#REF!
TTP	TTP		Allantoin	#REF!
Tryptophol	Tryptophol		Allantoate	#REF!
Tryptamine	Tryptamine		3-Sulfopyruvate	#REF!
tRNA-Glu	tRNA-Glu		2-Oxo-5-aminovalerate	#REF!
tRNA(Val)	tRNA(Val)		Hexadecanal	#REF!
tRNA(Tyr)	tRNA(Tyr)		2-trans-Hexadecenal	#REF!
tRNA(Trp)	tRNA(Trp)		Limonene	#REF!
tRNA(Thr)	tRNA(Thr)		(-)-trans-Carveol	#REF!
tRNA(Ser)	tRNA(Ser)		Pantoate	#REF!
tRNA(Pro)	tRNA(Pro)		PAN	#REF!
tRNA(Phe)	tRNA(Phe)		Androsterone	#REF!
tRNA(Met)	tRNA(Met)		Androstanedione	#REF!
tRNA(Lys)	tRNA(Lys)		Androsteroneglucuronide	#REF!
tRNA(Leu)	tRNA(Leu)		Testosterone	#REF!
tRNA(Ile)	tRNA(Ile)		Testosteroneglucuronide	#REF!
tRNA(His)	tRNA(His)		Homogentisate	#REF!
tRNA(Gly)	tRNA(Gly)		4-Maleylacetoacetate	#REF!
tRNA(Gln)	tRNA(Gln)		L-Arabinonate	#REF!
tRNA(Cys)	tRNA(Cys)		2-Dehydro-3-deoxy-L-pentonate	#REF!
tRNA(Asp)	tRNA(Asp)		L-Arabinono-1,5-lactone	#REF!
tRNA(Asn)	tRNA(Asn)		Aminoacetone	#REF!
tRNA(Arg)	tRNA(Arg)		Lactaldehyde	#REF!
tRNA(Ala)	tRNA(Ala)		Arterenol	#REF!
tRNA	tRNA		3,4-Dihydroxymandelaldehyde	#REF!
Triphosphate	Triphosphate		alpha-Tolualdehyde	#REF!
Trihexosylceramide	Trihexosylceramide		PACT	#REF!
Triglyceride	Triglyceride		Phenylacetyl-CoA	#REF!
Trichloroethanol	Trichloroethanol		2-Phenylacetamide	#REF!
Trichloroacetate	Trichloroacetate		Deoxyinosine	#REF!
TRHL	TRHL		BET	#REF!
TRHL	TRHL		DMSP	#REF!
trdrd	trdrd		Acrylate	#REF!
trdox	trdox		Methylsulfide	#REF!
trans-4-Hydroxy-L-proline	trans-4-Hydroxy-L-proline		Gentisate	#REF!
trans-4-Carboxymethylenebut-2-en-4-olide	trans-4-Carboxymethylenebut-2-en-4-olide		Coniferol	#REF!
trans-3-Chloro-2-propene-1-ol	trans-3-Chloro-2-propene-1-ol		Ferulaldehyde	#REF!
trans-2-Methyl-5-isopropylhexa-2,5-dienoyl-CoA	trans-2-Methyl-5-isopropylhexa-2,5-dienoyl-CoA		Oxopent-4-enoate	#REF!
trans-2-Enoyl-OPC8-CoA	trans-2-Enoyl-OPC8-CoA		4-Oxalocrotonate	#REF!
trans-2-Enoyl-OPC6-CoA	trans-2-Enoyl-OPC6-CoA		2-Hydroxy-6-oxonona-2,4-diene-1,9-dioate	#REF!
trans-2-Enoyl-OPC4-CoA	trans-2-Enoyl-OPC4-CoA		2,6-Dioxo-6-phenylhexa-3-enoate	#REF!
trans-2-Enoyl-CoA	trans-2-Enoyl-CoA		2-phenylethanol	#REF!
trans-2-Chlorodienelactone	trans-2-Chlorodienelactone		3-Sulfinoalanine	#REF!
trans-1,2-Dihydronaphthalene-1,2-diol	trans-1,2-Dihydronaphthalene-1,2-diol		3-Sulfinopyruvate	#REF!
trans,cis-Lauro-2,6-dienoyl-CoA	trans,cis-Lauro-2,6-dienoyl-CoA		n-acetylglutamyl-phosphate	#REF!
TPP	TPP		Gentisatealdehyde	#REF!
Toluol	Toluol		Methacrylyl-CoA	#REF!
Toluene-cis-dihydrodiol	Toluene-cis-dihydrodiol		3-Hydroxyanthranilate	#REF!
Toluate	Toluate		Cinnavalininate	#REF!
Tiglyl-CoA	Tiglyl-CoA		Indoleacetate	#REF!
Thyminose	Thyminose		Tryptophol	#REF!
Thymine	Thymine		4-Hydroxyphenylacetate	#REF!
Thymidine	Thymidine		5-Hydroxy-L-tryptophan	#REF!
Thi-S	Thi-S		5-Hydroxyindolepyruvate	#REF!
Thiol	Thiol		Serotonin	#REF!
Thioguanine	Thioguanine		XTP	#REF!
Thioglycol	Thioglycol		Formiminoglycine	#REF!
Thioglucoside	Thioglucoside		N-acetyl-LL-2,6-diaminopimelate	#REF!
Thiocysteine	Thiocysteine		LL-2,6-Diaminopimelate	#REF!
Thiocyanate	Thiocyanate		N-Succinyl-L-2,6-diaminopimelate	#REF!
Thiocarboxyadenylated-ThiS-Proteins	Thiocarboxyadenylated-ThiS-Proteins		deoxyribose-5-phosphate	#REF!
ThiI-S-sulfanylcysteine	ThiI-S-sulfanylcysteine		Thyminose	#REF!
ThiI-L-cysteine	ThiI-L-cysteine		D-Glucarate	#REF!
Thiamin	Thiamin		2-Hydroxymuconate	#REF!
Thiamin	Thiamin		dTDP-4-oxo-6-deoxy-D-glucose	#REF!
THF-L-glutamate	THF-L-glutamate		dTDP-4-oxo-L-rhamnose	#REF!
Theobromine	Theobromine		dTDP-rhamnose	#REF!
Tetrathionate	Tetrathionate		UDP-N-acetylmuramoyl-L-alanine	#REF!
Tetrahydropteroyltri-L-glutamate	Tetrahydropteroyltri-L-glutamate		UDP-N-acetylmuramoyl-L-alanyl-D-glutamate	#REF!
Tetrahydropteridine	Tetrahydropteridine		UDP-N-acetylmuramoyl-L-alanyl-D-glutamyl-L-lysine	#REF!
Tetrahydrofolate	Tetrahydrofolate		UDP-N-acetylmuramoyl-L-alanyl-D-gamma-glutamyl-meso-2-6-diaminopimelate	#REF!
tetrahydrodipicolinate	tetrahydrodipicolinate		Hg	#REF!
Tetrahydrobiopterin	Tetrahydrobiopterin		Hg2+	#REF!
Tetradecenoyl-CoA	Tetradecenoyl-CoA		Dimethylglycine	#REF!
Tetradecenoyl-ACP	Tetradecenoyl-ACP		Cysteine	#REF!
tetradecenoate	tetradecenoate		L-3-Cyanoalanine	#REF!
tetradecanal	tetradecanal		D-O-Phosphoserine	#REF!
Tetrachlorohydroquinone	Tetrachlorohydroquinone		Siroheme	#REF!
Tetrachloro-cis,cis-muconate	Tetrachloro-cis,cis-muconate		Sirohydrochlorin	#REF!
Tetrachlorocatechol	Tetrachlorocatechol		D-Proline	#REF!
Testosterone	Testosterone		Retinoylglucuronide	#REF!
TCE	TCE		5-Hydroxyindoleacetaldehyde	#REF!
Taurine	Taurine		L-Adrenaline	#REF!
Taurine	Taurine		Methanamine	#REF!
Tamoxifen	Tamoxifen		Creatinine	#REF!
sulfoquinovose	sulfoquinovose		N-Methylhydantoin	#REF!
Sulfoacetate	Sulfoacetate		D-Arginine	#REF!
Sulfoacetaldehyde	Sulfoacetaldehyde		2-Oxo-5-guanidinopentanoate	#REF!
Sulfite	Sulfite		L-Sorbose	#REF!
Sulfate	Sulfate		L-Gulonolactone	#REF!
Sulfate	Sulfate		Gulonate	#REF!
Sugar	Sugar		2-Propyn-1-al	#REF!
Sucrose	Sucrose		Propynoate	#REF!
Succinyl-CoA	Succinyl-CoA		Salicylaldehyde	#REF!
Succinylbenzoyl-CoA	Succinylbenzoyl-CoA		BDOH	#REF!
Succinylbenzoate	Succinylbenzoate		ACTN	#REF!
Succinate	Succinate		Citramalate	#REF!
Succinate	Succinate		Citramalyl-CoA	#REF!
Styrylcarbinol	Styrylcarbinol		Glucurone	#REF!
strcoa	strcoa		Naphthalene	#REF!
Starch	Starch		trans-1,2-Dihydronaphthalene-1,2-diol	#REF!
S-sulfocysteine	S-sulfocysteine		cis-1,2-Dihydronaphthalene-1,2-diol	#REF!
S-Succinyldihydrolipoamide	S-Succinyldihydrolipoamide		Pantetheine	#REF!
Spermidine	Spermidine		Phosphopantetheine	#REF!
Spermidine	Spermidine		dTDP-galactose	#REF!
Sorbitol	Sorbitol		2-Furoate	#REF!
Sorbitol	Sorbitol		2-Furoyl-CoA	#REF!
SN-38G	SN-38G		3-Oxoadipate	#REF!
SN-38	SN-38		3-oxoadipate-enol-lactone	#REF!
Sirohydrochlorin	Sirohydrochlorin		L-histidinol-phosphate	#REF!
Siroheme	Siroheme		4-Nitrophenylphosphate	#REF!
Sinapoyl-CoA	Sinapoyl-CoA		PNP	#REF!
Sinapate	Sinapate		D-Galactonate	#REF!
Sinapaldehyde	Sinapaldehyde		2-Dehydro-3-deoxy-D-galactonate	#REF!
Shikimate	Shikimate		3-Hydroxypropanoyl-CoA	#REF!
S-Glutathionyl-L-cysteine	S-Glutathionyl-L-cysteine		Cinnamaldehyde	#REF!
S-Glutaryldihydrolipoamide	S-Glutaryldihydrolipoamide		Styrylcarbinol	#REF!
S-Formylglutathione	S-Formylglutathione		3-Ureidoisobutyrate	#REF!
Serotonin	Serotonin		ABEE	#REF!
Senecionine	Senecionine		6-hydroxymethyldihydropterin	#REF!
Se-Methylselenocysteine	Se-Methylselenocysteine		2-Amino-4-hydroxy-6-hydroxymethyl-7-8-dihydropteridinediphosphate	#REF!
Selenophosphate	Selenophosphate		Methylitaconate	#REF!
Selenomethionine	Selenomethionine		Dimethylmaleicacid	#REF!
Selenohomocysteine	Selenohomocysteine		(R)-1,2-Propanediol	#REF!
Selenocysteine	Selenocysteine		Estradiol-17beta3-glucuronide	#REF!
Selenocystathionine	Selenocystathionine		Indole-3-acetamide	#REF!
Selenide	Selenide		alpha-Aminoadipoyl-C6-AMP	#REF!
Selenate	Selenate		3-Mercaptolactate	#REF!
Sedoheptulose7-phosphate	Sedoheptulose7-phosphate		Carvol	#REF!
Se-Adenosylselenomethionine	Se-Adenosylselenomethionine		1,3-Propanediol	#REF!
Se-Adenosylselenohomocysteine	Se-Adenosylselenohomocysteine		3-Hydroxypropanal	#REF!
S-Dihydroorotate	S-Dihydroorotate		N-Acetylserotonin	#REF!
S-Citramalate	S-Citramalate		Melatonin	#REF!
S-Aryl-L-cysteine	S-Aryl-L-cysteine		S-sulfocysteine	#REF!
Sarcosine	Sarcosine		1,3-Propanediamine	#REF!
S-Aminomethyldihydrolipoylprotein	S-Aminomethyldihydrolipoylprotein		S-Citramalate	#REF!
S-Alkyl-L-cysteine	S-Alkyl-L-cysteine		L-Citramalyl-CoA	#REF!
Salicylaldehyde	Salicylaldehyde		UroporphyrinogenIII	#REF!
SALC	SALC		2-Methylbutyryl-CoA	#REF!
SAICAR	SAICAR		Tiglyl-CoA	#REF!
S-Adenosyl-L-methionine	S-Adenosyl-L-methionine		S-(2-Methylbutanoyl)-dihydrolipoamide	#REF!
S-Adenosyl-L-methionine	S-Adenosyl-L-methionine		4-Guanidinobutanal	#REF!
S-Adenosyl-homocysteine	S-Adenosyl-homocysteine		7-8-Diaminononanoate	#REF!
S-Adenosyl-4-methylthio-2-oxobutanoate	S-Adenosyl-4-methylthio-2-oxobutanoate		Dethiobiotin	#REF!
S-Acetyldihydrolipoamide	S-Acetyldihydrolipoamide		N-Carbamoylsarcosine	#REF!
Saccharopine	Saccharopine		UDP-MurNAc	#REF!
S-(Hydroxymethyl)glutathione	S-(Hydroxymethyl)glutathione		Precorrin2	#REF!
S-(Formylmethyl)glutathione	S-(Formylmethyl)glutathione		CoproporphyrinogenIII	#REF!
S-(3-Methylbutanoyl)-dihydrolipoamide-E	S-(3-Methylbutanoyl)-dihydrolipoamide-E		Pimeloyl-CoA	#REF!
S-(3-Methylbutanoyl)-dihydrolipoamide	S-(3-Methylbutanoyl)-dihydrolipoamide		8-Amino-7-oxononanoate	#REF!
S-(2-Methylpropionyl)-dihydrolipoamide	S-(2-Methylpropionyl)-dihydrolipoamide		ProtoporphyrinogenIX	#REF!
S-(2-Methylbutanoyl)-dihydrolipoamide-E	S-(2-Methylbutanoyl)-dihydrolipoamide-E		4-Methyl-5--2-phosphoethyl-thiazole	#REF!
S-(2-Methylbutanoyl)-dihydrolipoamide	S-(2-Methylbutanoyl)-dihydrolipoamide		4-Amino-2-methyl-5-diphosphomethylpyrimidine	#REF!
S-(2-Hydroxyacyl)glutathione	S-(2-Hydroxyacyl)glutathione		S-Adenosyl-4-methylthio-2-oxobutanoate	#REF!
S-(2-Chloroacetyl)glutathione	S-(2-Chloroacetyl)glutathione		D-Tagatose6-phosphate	#REF!
S	S		D-Tagatose1,6-biphosphate	#REF!
RX	RX		imidazoleacetol-phosphate	#REF!
RSH	RSH		3-Deoxy-D-manno-octulosonate8-phosphate	#REF!
R-S-Glutathione	R-S-Glutathione		(R)-4'-Phosphopantothenoyl-L-cysteine	#REF!
R-S-Cysteinylglycine	R-S-Cysteinylglycine		4-Trimethylammoniobutanal	#REF!
R-S-Alanylglycine	R-S-Alanylglycine		gamma-butyrobetaine	#REF!
R-S-Alanine	R-S-Alanine		trans-4-Hydroxy-L-proline	#REF!
ROH	ROH		3-Hydroxy-L-1-pyrroline-5-carboxylate	#REF!
ribose-5-phosphate	ribose-5-phosphate		cis-4-Hydroxy-D-proline	#REF!
Ribose	Ribose		Protocatechuatealdehyde	#REF!
Ribonucleoside	Ribonucleoside		Homoprotocatechuate	#REF!
Riboflavin	Riboflavin		4-Carboxymuconolactone	#REF!
Riboflavin	Riboflavin		alpha-D-Hexose1-phosphate	#REF!
Retinol	Retinol		alpha-D-Hexose6-phosphate	#REF!
Retinal	Retinal		Sinapoylmalate	#REF!
Reducedferredoxin	Reducedferredoxin		HPL	#REF!
R-CN	R-CN		(R)-3-(4-Hydroxyphenyl)lactate	#REF!
R-3-hydroxypalmitoyl-acyl-carrierprotein-	R-3-hydroxypalmitoyl-acyl-carrierprotein-		N,N-Dimethylaniline	#REF!
R-3-Hydroxyoctadecanoyl-acyl-carrierprotein-	R-3-Hydroxyoctadecanoyl-acyl-carrierprotein-		N,N-DimethylanilineN-oxide	#REF!
Quinoline-4,8-diol	Quinoline-4,8-diol		Quinolinate	#REF!
Quinoline-4,6-diol	Quinoline-4,6-diol		KDO	#REF!
Quinolinate	Quinolinate		CMP-KDO	#REF!
Quinol	Quinol		3-Hydroxyisobutyryl-CoA	#REF!
Quinate	Quinate		1-Palmitoylglycerol3-phosphate	#REF!
Quercetin	Quercetin		Palmitoylglyceronephosphate	#REF!
QH2	QH2		Phytate	#REF!
Q	Q		Inositol1,2,3,5,6-pentakisphosphate	#REF!
Pyruvate	Pyruvate		CDP-4-dehydro-3,6-dideoxy-D-glucose	#REF!
Pyruvate	Pyruvate		CDP-4-dehydro-6-deoxy-D-glucose	#REF!
Pyrroloquinoline-quinone	Pyrroloquinoline-quinone		GDP-6-deoxy-D-talose	#REF!
Pyridoxol	Pyridoxol		GDP-D-rhamnose	#REF!
Pyridoxal	Pyridoxal		OPC-8	#REF!
Putrescine	Putrescine		12-OPDA	#REF!
Putrescine	Putrescine		Homocitrate	#REF!
Puromycin	Puromycin		cis-Homoaconitate	#REF!
Puromycin	Puromycin		D-erythro-imidazol-glycerol-phosphate	#REF!
Purine	Purine		5-Amino-6--5-phosphoribitylaminouracil	#REF!
p-Tolualdehyde	p-Tolualdehyde		5-Amino-6--5-phosphoribosylaminouracil	#REF!
ps_BS	ps_BS		3-Phenylcatechol	#REF!
PRPP	PRPP		GA2	#REF!
ProtoporphyrinogenIX	ProtoporphyrinogenIX		N-Acetyl-D-chondrosamine	#REF!
Protoporphyrin	Protoporphyrin		LacCer	#REF!
Protocatechuatealdehyde	Protocatechuatealdehyde		Dihydroneopterin	#REF!
Protocatechuate	Protocatechuate		1-(2-carboxyphenylamino)-1-deoxyribulose5-phosphate	#REF!
Protocatechualdehyde	Protocatechualdehyde		dIDP	#REF!
Protoanemonin	Protoanemonin		dITP	#REF!
Propynoate	Propynoate		dIMP	#REF!
Propionyl-CoA	Propionyl-CoA		Maleamate	#REF!
Propionyladenylate	Propionyladenylate		Benzene	#REF!
Propionate	Propionate		Cyanate	#REF!
Propionate	Propionate		Gallate	#REF!
Propanal	Propanal		2-Pyrone-4,6-dicarboxylate	#REF!
Propanal	Propanal		Toluol	#REF!
Pretyrosine	Pretyrosine		Toluene-cis-dihydrodiol	#REF!
Prephenate	Prephenate		Geraniol	#REF!
PQQH2	PQQH2		Geranial	#REF!
PPi	PPi		Selenide	#REF!
Porphobilinogen	Porphobilinogen		Selenophosphate	#REF!
PNP	PNP		Selenocysteine	#REF!
PM	PM		L-Fuconate	#REF!
PLCT	PLCT		2-Dehydro-3-deoxy-L-fuconate	#REF!
Pimeloyl-CoA	Pimeloyl-CoA		Dihydrocoumarin	#REF!
Phytol	Phytol		Melilotate	#REF!
Phytate	Phytate		2-Oxepanone	#REF!
p-hydroxyphenylpyruvate	p-hydroxyphenylpyruvate		6-Hydroxyhexanoate	#REF!
p-Hydroxybenzaldehyde	p-Hydroxybenzaldehyde		L-Rhamno-1,4-lactone	#REF!
p-Hydroquinone	p-Hydroquinone		L-Rhamnonate	#REF!
Phthalate	Phthalate		Octanoyl-CoA	#REF!
phosphoserine	phosphoserine		(2E)-Octenoyl-CoA	#REF!
phosphoribulosylformimino-AICAR-phosphate	phosphoribulosylformimino-AICAR-phosphate		3-Oxodecanoyl-CoA	#REF!
phosphoribosylformiminoaicar-phosphate	phosphoribosylformiminoaicar-phosphate		Lauroyl-CoA	#REF!
Phosphoribosyl-ATP	Phosphoribosyl-ATP		(2E)-Dodecenoyl-CoA	#REF!
Phosphoribosyl-AMP	Phosphoribosyl-AMP		LeukotrieneC4	#REF!
Phosphopantetheine	Phosphopantetheine		LTD4	#REF!
Phosphonoacetaldehyde	Phosphonoacetaldehyde		Maleylpyruvate	#REF!
Phospholipid	Phospholipid		3-Fumarylpyruvate	#REF!
phospho-heptosyl-phospho-heptosyl-heptosyl-kdo2-lipidA	phospho-heptosyl-phospho-heptosyl-heptosyl-kdo2-lipidA		Methylmalonate	#REF!
phospho-heptosyl-heptosyl-kdo2-lipidA	phospho-heptosyl-heptosyl-kdo2-lipidA		Mg	#REF!
Phosphoethanolamine	Phosphoethanolamine		Mg-protoporphyrinIX	#REF!
Phosphoenolpyruvate	Phosphoenolpyruvate		2-Aminomuconatesemialdehyde	#REF!
Phosphoenol-4-deoxy-3-tetrulosonate	Phosphoenol-4-deoxy-3-tetrulosonate		o-Aminomuconate	#REF!
Phosphocholine	Phosphocholine		2-Methylbutanal	#REF!
Phosphatidylinositol-4,5-bisphosphate	Phosphatidylinositol-4,5-bisphosphate		Sinapaldehyde	#REF!
Phosphatidylglycerophosphate	Phosphatidylglycerophosphate		Sinapylalcohol	#REF!
Phosphatidylglycerol	Phosphatidylglycerol		L-Rhamnofuranose	#REF!
Phosphatidylethanolamine	Phosphatidylethanolamine		Perillylalcohol	#REF!
Phosphate	Phosphate		Perillaldehyde	#REF!
Phosphate	Phosphate		Precorrin3A	#REF!
Phloretate	Phloretate		Muconolactone	#REF!
Phloretate	Phloretate		2-Isopropylmaleate	#REF!
Phenylpyruvate	Phenylpyruvate		gamma-Glutamyl-beta-cyanoalanine	#REF!
Phenylpropanoate	Phenylpropanoate		gamma-Glutamyl-3-aminopropiononitrile	#REF!
Phenylpropanoate	Phenylpropanoate		Myristoyl-CoA	#REF!
Phenylcarbinol	Phenylcarbinol		(2E)-Tetradecenoyl-CoA	#REF!
Phenylacetyl-CoA	Phenylacetyl-CoA		3-Oxopalmitoyl-CoA	#REF!
Phenol	Phenol		Anthranilyl-CoA	#REF!
Phenethylamine	Phenethylamine		2-Amino-5-oxo-cyclohex-1-enecarboxy-CoA	#REF!
Perillaldehyde	Perillaldehyde		3-Isopropylmalate	#REF!
Peptide	Peptide		p-Coumaraldehyde	#REF!
pentanal	pentanal		p-Coumarylalcohol	#REF!
p-Cumate	p-Cumate		3-Indoleacetonitrile	#REF!
p-Cresol	p-Cresol		N-Acetylputrescine	#REF!
p-Coumaraldehyde	p-Coumaraldehyde		N4-Acetylaminobutanal	#REF!
Pb	Pb		Succinylbenzoate	#REF!
Pb	Pb		Succinylbenzoyl-CoA	#REF!
Paraxanthine	Paraxanthine		Phosphoribosyl-AMP	#REF!
Parapyruvate	Parapyruvate		phosphoribosylformiminoaicar-phosphate	#REF!
Pantoate	Pantoate		2-Deoxy-D-gluconate	#REF!
Pantetheine	Pantetheine		3-Dehydro-2-deoxy-D-gluconate	#REF!
PAN	PAN		4-Imidazoleacetate	#REF!
PAN	PAN		3-Methylcatechol	#REF!
Palmitoyl-CoA	Palmitoyl-CoA		2-Hydroxy-6-oxo-hept-2,4-dienoate	#REF!
Palmitoyl-ACP	Palmitoyl-ACP		Glucobrassicin	#REF!
Palmitate	Palmitate		S	#REF!
Palmitate	Palmitate		S-(3-Methylbutanoyl)-dihydrolipoamide	#REF!
PACT	PACT		(3Z)-Dodecenoyl-CoA	#REF!
Oxopent-4-enoate	Oxopent-4-enoate		N-Acetylmuramoyl-Ala	#REF!
Oxidizedferredoxin	Oxidizedferredoxin		N-Acetyl-D-muramoate	#REF!
Oxalyl-CoA	Oxalyl-CoA		3-Hydroxyisovaleryl-CoA	#REF!
Oxalosuccinate	Oxalosuccinate		Dimethylacryloyl-CoA	#REF!
Oxaloacetate	Oxaloacetate		GAR	#REF!
Oxalate	Oxalate		Dimethylbenzimidazole	#REF!
o-Toluate	o-Toluate		alpha-Ribazole5'-phosphate	#REF!
o-Tolualdehyde	o-Tolualdehyde		Ciliatine	#REF!
O-Succinyl-L-homoserine	O-Succinyl-L-homoserine		(S)-3-Hydroxydodecanoyl-CoA	#REF!
O-Succinylhomoserine	O-Succinylhomoserine		Trihexosylceramide	#REF!
Orotate	Orotate		Globoside	#REF!
Ornithine	Ornithine		L-3-Amino-isobutyrate	#REF!
Ornithine	Ornithine		N2-Succinyl-L-ornithine	#REF!
Optal	Optal		tetrahydrodipicolinate	#REF!
O-Phosphorylhomoserine	O-Phosphorylhomoserine		2-methyl-3-hydroxy-butyryl-CoA	#REF!
O-Phospho-L-homoserine	O-Phospho-L-homoserine		3-Phospho-D-erythronate	#REF!
OPC6-CoA	OPC6-CoA		Phosphoenol-4-deoxy-3-tetrulosonate	#REF!
OPC4-CoA	OPC4-CoA		5'-Phosphoribosylformylglycinamidine	#REF!
Oleoyl-CoA	Oleoyl-CoA		AIR	#REF!
Oleate	Oleate		2-Oxo-3-hydroxy-4-phosphobutanoate	#REF!
Octanoyl-CoA	Octanoyl-CoA		N-Succinyl-L-glutamate5-semialdehyde	#REF!
Octanoyl-ACP	Octanoyl-ACP		(S)-3-Hydroxyisobutyryl-CoA	#REF!
octanoate	octanoate		4-Chlorocatechol	#REF!
octanoate	octanoate		3-Chloro-cis,cis-muconate	#REF!
octanoate	octanoate		2-Chloro-5-oxo-2,5-dihydrofuran-2-acetate	#REF!
octanal	octanal		L-Glutamyl1-phosphate	#REF!
Octadecynoyl-CoA	Octadecynoyl-CoA		Tyrosol	#REF!
octadecynoate	octadecynoate		2-Amino-3-carboxymuconatesemialdehyde	#REF!
Octadecenoyl-CoA	Octadecenoyl-CoA		N-Formyl-GAR	#REF!
Octadecenoyl-ACP	Octadecenoyl-ACP		5alpha-Androstan-3beta,17beta-diol	#REF!
octadecenoate	octadecenoate		Androstanolone	#REF!
Octadecanoyl-ACP	Octadecanoyl-ACP		Etiocholan-3alpha-ol-17-one	#REF!
ocdca	ocdca		Etiocholan-3alpha-ol-17-one3-glucuronide	#REF!
ocdca	ocdca		2-Methoxyestrone	#REF!
o-Aminomuconate	o-Aminomuconate		2-Methoxyestrone3-glucuronide	#REF!
O-Acetyl-L-serine	O-Acetyl-L-serine		2-Methoxyestradiol-17beta	#REF!
O-Acetyl-L-homoserine	O-Acetyl-L-homoserine		2-Methoxy-estradiol-17beta3-glucuronide	#REF!
O-Acetylhomoserine	O-Acetylhomoserine		N-Succinyl-L-2-amino-6-oxopimelate	#REF!
O2-	O2-		AICAR	#REF!
O2	O2		5-Amino-4-imidazolecarboxyamide	#REF!
O2	O2		N-Pantothenoylcysteine	#REF!
NTP	NTP		5-Methyltetrahydropteroyltri-L-glutamate	#REF!
N-Succinyl-L-glutamate	N-Succinyl-L-glutamate		Tetrahydropteroyltri-L-glutamate	#REF!
N-Succinyl-L-2-amino-6-oxopimelate	N-Succinyl-L-2-amino-6-oxopimelate		5-Carboxymethyl-2-hydroxymuconicsemialdehyde	#REF!
N-Succinyl-L-2,6-diaminopimelate	N-Succinyl-L-2,6-diaminopimelate		5-Carboxymethyl-2-hydroxymuconate	#REF!
N-Ribosylnicotinamide	N-Ribosylnicotinamide		methylthioribulose-1-phosphate	#REF!
NPC	NPC		cis-2-Methylaconitate	#REF!
N-Pantothenoylcysteine	N-Pantothenoylcysteine		2-isopropyl-3-oxosuccinate	#REF!
Nonaprenyl-4-hydroxybenzoate	Nonaprenyl-4-hydroxybenzoate		N-Acetylneuraminate9-phosphate	#REF!
Nonanoate	Nonanoate		N-Acetylmannosamine6-phosphate	#REF!
nonanal	nonanal		2-Oxo-3-hydroxyisovalerate	#REF!
NO	NO		4-Hydroxy-L-glutamate	#REF!
NO	NO		3-4-dihydroxy-2-butanone4-phosphate	#REF!
NNAL-N-glucuronide	NNAL-N-glucuronide		ReducedcoenzymeF420	#REF!
N-Methylputrescine	N-Methylputrescine		5,10-Methylenetetrahydromethanopterin	#REF!
N-Methylhydantoin	N-Methylhydantoin		CoenzymeF420	#REF!
Nitrite	Nitrite		5-Methyl-H4MPT	#REF!
Nitrite	Nitrite		3beta-Hydroxy-4beta-methyl-5alpha-cholest-7-ene-4alpha-carboxylate	#REF!
Nitrate	Nitrate		4alpha-Methyl-5alpha-cholest-7-en-3-one	#REF!
Nitrate	Nitrate		2-Hydroxy-2-hydropyrone-4,6-dicarboxylate	#REF!
Nitrate	Nitrate		4-Carboxy-2-hydroxymuconatesemialdehyde	#REF!
N-Isopropylammelide	N-Isopropylammelide		3alpha,7alpha-Dihydroxy-5beta-cholestan-26-al	#REF!
Nicotinamide	Nicotinamide		3alpha,7alpha-Dihydroxy-5beta-cholestanate	#REF!
Nicotinamide	Nicotinamide		CoM-S-S-CoB	#REF!
Niacin	Niacin		Dihydromethanophenazine	#REF!
Ni2+	Ni2+		CoM	#REF!
Ni2+	Ni2+		HTP	#REF!
NH3	NH3		Methanophenazine	#REF!
NH3	NH3		UDP-2,3-bis(3-hydroxytetradecanoyl)glucosamine	#REF!
N-Formyl-L-glutamate	N-Formyl-L-glutamate		LipidX	#REF!
N-Formyl-GAR	N-Formyl-GAR		phosphoribulosylformimino-AICAR-phosphate	#REF!
N-Formimino-L-glutamate	N-Formimino-L-glutamate		SAICAR	#REF!
Neu5Ac	Neu5Ac		UDP-N-acetylmuramoyl-L-alanyl-D-glutamyl-L-lysyl-D-alanyl-D-alanine	#REF!
N-Ethylglycine	N-Ethylglycine		UDP-3-O-(beta-hydroxymyristoyl)-N-acetylglucosamine	#REF!
Nerol	Nerol		UDP-3-O-(beta-hydroxymyristoyl)-D-glucosamine	#REF!
Neral	Neral		5'-Phosphoribosyl-4-carboxy-5-aminoimidazole	#REF!
Nebularine	Nebularine		alpha-Ribazole	#REF!
NDP	NDP		3,4-Dihydroxy-9,10-secoandrosta-1,3,5(10)-triene-9,17-dione	#REF!
N-Carbamoylsarcosine	N-Carbamoylsarcosine		3-Hydroxy-5,9,17-trioxo-4,5	#REF!
N-Carbamoylputrescine	N-Carbamoylputrescine		LipidAdisaccharide	#REF!
N-Carbamoyl-L-aspartate	N-Carbamoyl-L-aspartate		UDP-N-acetylmuramoyl-L-alanyl-D-glutamyl-6-carboxy-L-lysyl-D-alanyl-D-alanine	#REF!
n-Butanol	n-Butanol		2,5-Diamino-6-(5'-triphosphoryl-3',4'-trihydroxy-2'-oxopentyl)-amino-4-oxopyrimidine	#REF!
n-Butanol	n-Butanol		LipidIV(A)	#REF!
Naphthalene	Naphthalene		KDO-lipidIV(A)	#REF!
NADPH	NADPH		3-Aminoisobutanoate	#REF!
NADP	NADP		2-Aceto-2-hydroxybutanoate	#REF!
NADP	NADP		Methylimidazoleacetaldehyde	#REF!
NADH	NADH		Estriol	#REF!
NAD	NAD		16alpha-Hydroxyestrone	#REF!
NAD	NAD		16-Glucuronide-estriol	#REF!
N-Acyl-D-mannosamine	N-Acyl-D-mannosamine		Aminoimidazole	#REF!
N-Acyl-D-glucosamine	N-Acyl-D-glucosamine		Imidazolone	#REF!
N-Acetylserotonin	N-Acetylserotonin		4a-Hydroxytetrahydrobiopterin	#REF!
N-Acetylputrescine	N-Acetylputrescine		(S)-3-Hydroxyhexadecanoyl-CoA	#REF!
N-Acetylornithine	N-Acetylornithine		(S)-3-Hydroxytetradecanoyl-CoA	#REF!
N-Acetylmuramoyl-Ala	N-Acetylmuramoyl-Ala		3-Oxododecanoyl-CoA	#REF!
N-acetyl-LL-2,6-diaminopimelate	N-acetyl-LL-2,6-diaminopimelate		Decanoyl-CoA	#REF!
N-Acetyl-L-glutamate	N-Acetyl-L-glutamate		(S)-Hydroxydecanoyl-CoA	#REF!
N-Acetyl-L-citrulline	N-Acetyl-L-citrulline		(2E)-Decenoyl-CoA	#REF!
n-acetylglutamyl-phosphate	n-acetylglutamyl-phosphate		(S)-Hydroxyoctanoyl-CoA	#REF!
N-Acetyl-D-muramoate	N-Acetyl-D-muramoate		3-Oxooctanoyl-CoA	#REF!
N-Acetyl-D-mannosamine	N-Acetyl-D-mannosamine		Hexanoyl-CoA	#REF!
N-Acetyl-D-glucosamine1-phosphate	N-Acetyl-D-glucosamine1-phosphate		(S)-Hydroxyhexanoyl-CoA	#REF!
N-Acetyl-D-glucosamine	N-Acetyl-D-glucosamine		(2E)-Hexenoyl-CoA	#REF!
N-Acetyl-D-chondrosamine	N-Acetyl-D-chondrosamine		cis,cis-3,6-Dodecadienoyl-CoA	#REF!
N-Acetyl-beta-neuraminate	N-Acetyl-beta-neuraminate		trans,cis-Lauro-2,6-dienoyl-CoA	#REF!
N-Acetyl-beta-D-glucosamine	N-Acetyl-beta-D-glucosamine		Selenomethionine	#REF!
N-Acetyl-beta-D-galactosamine	N-Acetyl-beta-D-galactosamine		Methaneselenol	#REF!
N-Acetyl-alpha-neuraminate	N-Acetyl-alpha-neuraminate		Se-Adenosylselenomethionine	#REF!
Na+	Na+		GDP-L-rhamnose	#REF!
Na+	Na+		GDP-4-oxo-L-rhamnose	#REF!
N-5-phosphoribosyl-anthranilate	N-5-phosphoribosyl-anthranilate		4-Carboxy-2-oxo-3-hexenedioate	#REF!
N4-Acetylaminobutanal	N4-Acetylaminobutanal		2,3-Dioxo-L-gulonate	#REF!
N2-Succinyl-L-ornithine	N2-Succinyl-L-ornithine		5beta-Cholestane-3alpha,7alpha,26-triol	#REF!
N2-Succinyl-L-arginine	N2-Succinyl-L-arginine		3alpha,7alpha,24-Trihydroxy-5beta-cholestanoyl-CoA	#REF!
N2	N2		3alpha,7alpha-Dihydroxy-5beta-24-oxocholestanoyl-CoA	#REF!
N2	N2		Chenodeoxyglycocholoyl-CoA	#REF!
N1-(5-Phospho-alpha-D-ribosyl)-5-hydroxybenzimidazole	N1-(5-Phospho-alpha-D-ribosyl)-5-hydroxybenzimidazole		3alpha,7alpha,12alpha,24-Tetrahydroxy-5beta-cholestanoyl-CoA	#REF!
N,N-Dimethylaniline	N,N-Dimethylaniline		3alpha,7alpha,12alpha-Trihydroxy-5beta-24-oxocholestanoyl-CoA	#REF!
N,N-Diethylglycine	N,N-Diethylglycine		5beta-Cholestane-3alpha,7alpha-diol	#REF!
N-(omega)-Hydroxyarginine	N-(omega)-Hydroxyarginine		7alpha-Hydroxy-5beta-cholestan-3-one	#REF!
Myristoyl-CoA	Myristoyl-CoA		3alpha,7alpha,12alpha-Trihydroxycoprostane	#REF!
Myristoyl-ACP	Myristoyl-ACP		7alpha,12alpha-Dihydroxy-5beta-cholestan-3-one	#REF!
Muconolactone	Muconolactone		ACV	#REF!
mucolactone	mucolactone		3,4-Dihydroxyphenylethyleneglycol	#REF!
MTTL	MTTL		Dihydroxymandelicacid	#REF!
MTTL	MTTL		3-Methoxy-4-hydroxyphenylacetaldehyde	#REF!
m-toluate	m-toluate		Homovanillate	#REF!
m-Tolualdehyde	m-Tolualdehyde		3-Methoxytyramine	#REF!
mql7	mql7		3-Methoxy-4-hydroxyphenylglycolaldehyde	#REF!
mql7	mql7		Vanillylmandelicacid	#REF!
Morphine-6-glucuronide	Morphine-6-glucuronide		L-Normetanephrine	#REF!
Morphine-3-glucuronide	Morphine-3-glucuronide		L-Metanephrine	#REF!
Morphine	Morphine		5-Hydroxyindoleacetate	#REF!
Mononucleotide	Mononucleotide		5-Methoxyindoleacetate	#REF!
Monoethylglycinexylidide	Monoethylglycinexylidide		3-Hydroxykynurenamine	#REF!
Molybdate	Molybdate		Quinoline-4,8-diol	#REF!
Molybdate	Molybdate		5-Hydroxykynurenamine	#REF!
Mn2+	Mn2+		Quinoline-4,6-diol	#REF!
Mn2+	Mn2+		5-Hydroxykynurenine	#REF!
Mg	Mg		Adenylylselenate	#REF!
Mg	Mg		3'-Phosphoadenylylselenate	#REF!
methylthioribulose-1-phosphate	methylthioribulose-1-phosphate		Selenate	#REF!
methylthioribose-1-phosphate	methylthioribose-1-phosphate		Selenocystathionine	#REF!
Methyloxaloacetate	Methyloxaloacetate		Se-Adenosylselenohomocysteine	#REF!
Methylmercury	Methylmercury		Selenohomocysteine	#REF!
Methylmalonyl-CoA	Methylmalonyl-CoA		O-Acetylhomoserine	#REF!
Methylmalonate	Methylmalonate		O-Succinylhomoserine	#REF!
Methylitaconate	Methylitaconate		UroporphyrinogenI	#REF!
Methylisocitrate	Methylisocitrate		CoproporphyrinogenI	#REF!
Methylimidazoleacetate	Methylimidazoleacetate		2-Hexaprenyl-6-methoxy-1,4-benzoquinone	#REF!
Methylimidazoleacetaldehyde	Methylimidazoleacetaldehyde		2-Hexaprenyl-3-methyl-6-methoxy-1,4-benzoquinone	#REF!
Methostenol	Methostenol		2-Octaprenyl-6-hydroxyphenol	#REF!
Methanophenazine	Methanophenazine		2-Octaprenyl-6-methoxyphenol	#REF!
Methanol	Methanol		2-Octaprenyl-6-methoxy-1,4-benzoquinone	#REF!
Methanol	Methanol		2-Octaprenyl-3-methyl-6-methoxy-1,4-benzoquinone	#REF!
Methaneselenol	Methaneselenol		Methylimidazoleacetate	#REF!
Methane	Methane		beta-D-Glucosyl-2-coumarinate	#REF!
Methane	Methane		2-Coumarinate	#REF!
Methanamine	Methanamine		Undecaprenyl-diphospho-N-acetylmuramoyl-L-alanyl-D-glutamyl-meso-2-6-diaminopimeloyl-D-alanyl-D-alanine	#REF!
Methacrylyl-CoA	Methacrylyl-CoA		Undecaprenyl-diphospho-N-acetylmuramoyl--N-acetylglucosamine-L-ala-D-glu-meso-2-6-diaminopimeloyl-D-ala-D-ala	#REF!
meso-2,6-Diaminopimelate	meso-2,6-Diaminopimelate		2,5-Diaminopyrimidinenucleosidetriphosphate	#REF!
Mercaptopyruvate	Mercaptopyruvate		4-Acetamidobutanoate	#REF!
Mercaptopurine	Mercaptopurine		L-4-Hydroxyglutamatesemialdehyde	#REF!
Menaquinone6	Menaquinone6		2,3-Dihydroxy-3-methylvalerate	#REF!
Menaquinol6	Menaquinol6		(R)-3-Hydroxy-3-methyl-2-oxopentanoate	#REF!
Melilotate	Melilotate		kdo2-lipidiva	#REF!
Melibiose	Melibiose		4-(Phosphonooxy)-threonine	#REF!
Melibiose	Melibiose		4-Hydroxy-L-threonine	#REF!
Melatonin	Melatonin		6-Oxohexanoate	#REF!
Meglutol	Meglutol		Adipate	#REF!
Mandelonitrile	Mandelonitrile		Precorrin6B	#REF!
Malyl-CoA	Malyl-CoA		Precorrin8	#REF!
Maltotetraose	Maltotetraose		Precorrin6A	#REF!
Maltotetraose	Maltotetraose		Carboxyphosphonoenolpyruvate	#REF!
maltose-6-phosphate	maltose-6-phosphate		(Hydroxyphosphinyl)pyruvate	#REF!
Maltose	Maltose		Hydrogenobyrinate	#REF!
Maltose	Maltose		Precorrin3B	#REF!
Maltopentaose	Maltopentaose		Precorrin4	#REF!
Maltohexaose	Maltohexaose		Precorrin5	#REF!
Maltohexaose	Maltohexaose		Thioglycol	#REF!
Maltoheptaose	Maltoheptaose		Cob(I)yrinatediamide	#REF!
Maltoheptaose	Maltoheptaose		Adenosylcobyrinatediamide	#REF!
Maltodextrin	Maltodextrin		Adenosylcobinamidephosphate	#REF!
Maltodextrin	Maltodextrin		Adenosylcobinamide-GDP	#REF!
Malonyl-CoA	Malonyl-CoA		Calomide	#REF!
Malonyl-acyl-carrierprotein-	Malonyl-acyl-carrierprotein-		Adenosylcobyricacid	#REF!
Maleylpyruvate	Maleylpyruvate		Co2+	#REF!
Maleylacetate	Maleylacetate		Hydrogenobyrinatediamide	#REF!
Maleate	Maleate		Cob(II)yrinatediamide	#REF!
Maleamate	Maleamate		DeacetylcephalosporinC	#REF!
m7G(5')pppR-RNA	m7G(5')pppR-RNA		O-Carbamoyl-deacetylcephalosporinC	#REF!
M_3_Hydroxybutyryl_CoA	M_3_Hydroxybutyryl_CoA		p-Cumicalcohol	#REF!
Lysophospholipid	Lysophospholipid		Cuminaldehyde	#REF!
L-xylo-Hexulonolactone	L-xylo-Hexulonolactone		p-Cumate	#REF!
L-Valyl-tRNA(Val)	L-Valyl-tRNA(Val)		4-Hydroxymuconicsemialdehyde	#REF!
L-Valine	L-Valine		Maleylacetate	#REF!
L-Valine	L-Valine		cis-2,3-Dihydro-2,3-dihydroxybiphenyl	#REF!
L-Tyrosyl-tRNA(Tyr)	L-Tyrosyl-tRNA(Tyr)		cis-2,3-Dihydro-2,3-dihydroxy-4'-chlorobiphenyl	#REF!
L-Tyrosine	L-Tyrosine		2,3-Dihydroxy-4'-chlorobiphenyl	#REF!
L-Tyrosine	L-Tyrosine		2-Hydroxy-6-oxo-6-(4'-chlorophenyl)-hexa-2,4-dienoate	#REF!
L-Tyrosine	L-Tyrosine		4-Chlorobiphenyl	#REF!
L-Tryptophanyl-tRNA(Trp)	L-Tryptophanyl-tRNA(Trp)		Biphenyl	#REF!
L-Tryptophan	L-Tryptophan		4-Sulfobenzylalcohol	#REF!
L-Tryptophan	L-Tryptophan		4-Sulfobenzaldehyde	#REF!
L-Threonyl-tRNA(Thr)	L-Threonyl-tRNA(Thr)		Vanillate	#REF!
L-Threonine	L-Threonine		4-Tolylcarbinol	#REF!
L-Threonine	L-Threonine		p-Tolualdehyde	#REF!
L-Threonine	L-Threonine		2-Chloroethanal	#REF!
LTD4	LTD4		Chloroaceticacid	#REF!
L-Sorbose	L-Sorbose		Toluate	#REF!
L-Seryl-tRNA(Ser)	L-Seryl-tRNA(Ser)		4-Methylcatechol	#REF!
L-Seryl-tRNA(Sec)	L-Seryl-tRNA(Sec)		2-Hydroxy-5-methyl-cis,cis-muconicsemialdehyde	#REF!
L-Serine	L-Serine		2-Oxohex-trans-4-enoate	#REF!
L-Serine	L-Serine		4-Hydroxy-2-oxohexanoate	#REF!
L-Selenocysteinyl-tRNA(Sec)	L-Selenocysteinyl-tRNA(Sec)		3-Methyl-cis,cis-muconate	#REF!
L-Selenocysteine	L-Selenocysteine		4-Methylmuconolactone	#REF!
L-ribulose-5-phosphate	L-ribulose-5-phosphate		Aminoacetaldehyde	#REF!
L-Rhamnose	L-Rhamnose		N-Methylputrescine	#REF!
L-Rhamnose	L-Rhamnose		4-Methylaminobutanal	#REF!
L-Rhamnonate	L-Rhamnonate		4-Hydroxybutyryl-CoA	#REF!
L-Rhamnofuranose	L-Rhamnofuranose		3-Butenoyl-CoA	#REF!
L-Rhamno-1,4-lactone	L-Rhamno-1,4-lactone		3-methylbenzylalcohol	#REF!
L-Prolyl-tRNA(Pro)	L-Prolyl-tRNA(Pro)		m-Tolualdehyde	#REF!
L-Proline	L-Proline		2-Methylbenzylalcohol	#REF!
L-Proline	L-Proline		o-Tolualdehyde	#REF!
L-Proline	L-Proline		2-Hydroxy-5-methyl-cis,cis-muconate	#REF!
L-Pipecolate	L-Pipecolate		Styrenecis-glycol	#REF!
L-Phenylalanyl-tRNA(Phe)	L-Phenylalanyl-tRNA(Phe)		3-Vinylcatechol	#REF!
L-Phenylalanine	L-Phenylalanine		4-Chlorobenzoate	#REF!
L-Phenylalanine	L-Phenylalanine		2-Hydroxy-6-oxo-6-(2-hydroxyphenyl)-hexa-2,4-dienoate	#REF!
L-Normetanephrine	L-Normetanephrine		2-Hydroxy-6-oxo-6-(2-hydroxyphenoxy)-hexa-2,4-dienoate	#REF!
L-methylmalonyl-CoA	L-methylmalonyl-CoA		2-Hydroxy-6-oxoocta-2,4,7-trienoate	#REF!
L-Methionyl-tRNA	L-Methionyl-tRNA		Methylmalonyl-CoA	#REF!
L-Methionine	L-Methionine		2-Oxo-5-methyl-cis-muconate	#REF!
L-Methionine	L-Methionine		2-Hydroxy-cis-hex-2,4-dienoate	#REF!
L-Metanephrine	L-Metanephrine		Acrylamide	#REF!
L-Malate	L-Malate		Vinylcyanide	#REF!
L-Malate	L-Malate		Cl-	#REF!
L-Malate	L-Malate		Protoanemonin	#REF!
L-Lyxulose	L-Lyxulose		trans-2-Chlorodienelactone	#REF!
L-Lyxitol	L-Lyxitol		2,5-Dichloro-cis,cis-muconate	#REF!
L-Lysine	L-Lysine		Tetrachlorohydroquinone	#REF!
L-Lysine	L-Lysine		2,3,6-Trichlorohydroquinone	#REF!
L-Leucyl-tRNA	L-Leucyl-tRNA		2,6-Dichlorohydroquinone	#REF!
L-Leucine	L-Leucine		5-Chloro-2-hydroxymuconicsemialdehyde	#REF!
L-Leucine	L-Leucine		2'-Aminobiphenyl-2,3-diol	#REF!
L-Lactate	L-Lactate		2-Hydroxy-6-oxo-(2'-aminophenyl)-hexa-2,4-dienoate	#REF!
L-Lactate	L-Lactate		Ethylenzene	#REF!
L-Lactate	L-Lactate		1-Phenylethanol	#REF!
L-Lactaldehyde	L-Lactaldehyde		Acetophenone	#REF!
LL-2,6-Diaminopimelate	LL-2,6-Diaminopimelate		2-Hydroxyacetophenone	#REF!
L-Isoleucyl-tRNA(Ile)	L-Isoleucyl-tRNA(Ile)		Benzoylacetyl-CoA	#REF!
L-Isoleucine	L-Isoleucine		Benzoyl-CoA	#REF!
L-Isoleucine	L-Isoleucine		Hydroxyatrazine	#REF!
Lipoylprotein	Lipoylprotein		Ethylamine	#REF!
Lipoamide	Lipoamide		N-Isopropylammelide	#REF!
L-Inositol	L-Inositol		(Hydroxymethylphenyl)succinyl-CoA	#REF!
L-Inositol	L-Inositol		Benzoylsuccinyl-CoA	#REF!
Linoleoyl-CoA	Linoleoyl-CoA		3-Hydroxybutanoyl-CoA	#REF!
Linolenate	Linolenate		Benzamide	#REF!
Linoleate	Linoleate		Cyanobenzene	#REF!
Limonene	Limonene		all-trans-Hexaprenyldiphosphate	#REF!
L-Idonate	L-Idonate		3-Hexaprenyl-4-hydroxybenzoate	#REF!
L-Idonate	L-Idonate		Chlorophylla	#REF!
Lidocaine	Lidocaine		Phytol	#REF!
L-Homoserine	L-Homoserine		Chlorophyllide	#REF!
L-Histidyl-tRNA(His)	L-Histidyl-tRNA(His)		(CH3)3N	#REF!
L-histidinol-phosphate	L-histidinol-phosphate		(CH3)3NO	#REF!
L-Histidinol	L-Histidinol		Bactoprenyldiphosphate	#REF!
L-Histidine	L-Histidine		UDPMurAc(oyl-L-Ala-D-gamma-Glu-L-Lys-D-Ala-D-Ala)	#REF!
L-Histidine	L-Histidine		MurAc(oyl-L-Ala-D-gamma-Glu-L-Lys-D-Ala-D-Ala)-diphospho-undecaprenol	#REF!
L-Histidinal	L-Histidinal		1-Hydroxy-2-naphthoate	#REF!
L-Gulonolactone	L-Gulonolactone		1,2-Naphthalenediol	#REF!
L-Glutamyl-tRNA-Glu	L-Glutamyl-tRNA-Glu		2-C-methyl-D-erythritol4-phosphate	#REF!
L-Glutamine	L-Glutamine		4--cytidine5-diphospho-2-C-methyl-D-erythritol	#REF!
L-Glutamine	L-Glutamine		2-phospho-4--cytidine5-diphospho-2-C-methyl-D-erythritol	#REF!
L-Glutamate5-semialdehyde	L-Glutamate5-semialdehyde		1-deoxy-D-xylulose5-phosphate	#REF!
L-Glutamate1-semialdehyde	L-Glutamate1-semialdehyde		2-C-methyl-D-erythritol2-4-cyclodiphosphate	#REF!
L-Glutamate	L-Glutamate		D-Glycero-D-manno-heptose1-phosphate	#REF!
L-Glutamate	L-Glutamate		ADP-D-glycero-D-manno-heptose	#REF!
L-Galactose	L-Galactose		D-Glycero-D-manno-heptose7-phosphate	#REF!
L-Galactono-1,4-lactone	L-Galactono-1,4-lactone		D-Glycero-D-manno-heptose1-7-bisphosphate	#REF!
L-Fuculose1-phosphate	L-Fuculose1-phosphate		Undecaprenyl-diphospho-N-acetylmuramoyl-(N-acetylglucosamine)-L-alanyl-gamma-D-glutamyl-L-lysyl-D-alanyl-D-alanine	#REF!
L-Fucose	L-Fucose		o-Toluate	#REF!
L-Fucose	L-Fucose		m-toluate	#REF!
L-Fucono-1,5-lactone	L-Fucono-1,5-lactone		2-Amino-3-oxo-4-phosphonooxybutyrate	#REF!
L-Fuconate	L-Fuconate		Isoamylalcohol	#REF!
L-erythro-4-Hydroxyglutamate	L-erythro-4-Hydroxyglutamate		3-Methylbutanal	#REF!
L-Dopa	L-Dopa		Vanillin	#REF!
L-Cystine	L-Cystine		FMNH2	#REF!
L-Cysteinyl-tRNA(Cys)	L-Cysteinyl-tRNA(Cys)		Cobalt-precorrin3	#REF!
L-Cysteine	L-Cysteine		Cobalt-precorrin4	#REF!
L-Cysteine	L-Cysteine		Cobalt-precorrin5	#REF!
L-Cysteate	L-Cysteate		Cobalt-precorrin6	#REF!
L-Cystathionine	L-Cystathionine		Cobalt-precorrin6B	#REF!
L-Citramalyl-CoA	L-Citramalyl-CoA		Cobalt-precorrin8	#REF!
Lauroyl-CoA	Lauroyl-CoA		Cobyrinate	#REF!
Lathosterol	Lathosterol		2,5-diketo-D-gluconate	#REF!
L-Aspartyl-tRNA(Asp)	L-Aspartyl-tRNA(Asp)		3-Amino-2-oxopropylphosphate	#REF!
L-Aspartate4-semialdehyde	L-Aspartate4-semialdehyde		N-Ethylglycine	#REF!
L-Aspartate	L-Aspartate		1-Hydroxy-2-methyl-2-butenyl4-diphosphate	#REF!
L-Aspartate	L-Aspartate		(+)-Limonene	#REF!
L-Asparagine	L-Asparagine		(+)-trans-Carveol	#REF!
L-Asparagine	L-Asparagine		L-Allothreonine	#REF!
L-Ascorbate	L-Ascorbate		Perillicacid	#REF!
L-Arginyl-tRNA	L-Arginyl-tRNA		cis-2-Methyl-5-isopropylhexa-2,5-dienoyl-CoA	#REF!
L-Argininosuccinate	L-Argininosuccinate		3-Hydroxy-2,6-dimethyl-5-methylene-heptanoyl-CoA	#REF!
L-Arginine	L-Arginine		trans-2-Methyl-5-isopropylhexa-2,5-dienoyl-CoA	#REF!
L-Arginine	L-Arginine		trans,trans,cis-Geranylgeranyldiphosphate	#REF!
L-Arabinose	L-Arabinose		(R)-1-Aminopropan-2-ylphosphate	#REF!
L-Arabinose	L-Arabinose		L-Threoninephosphate	#REF!
L-Arabinono-1,5-lactone	L-Arabinono-1,5-lactone		2'-Hydroformononetin	#REF!
L-Arabinonate	L-Arabinonate		Vestitone	#REF!
L-Allothreonine	L-Allothreonine		Dehydroferreirin	#REF!
L-Alanyl-tRNA	L-Alanyl-tRNA		Ferreirin	#REF!
L-Alanine	L-Alanine		5-Hydroxyconiferaldehyde	#REF!
L-Alanine	L-Alanine		5-Hydroxyconiferylalcohol	#REF!
L-Adrenaline	L-Adrenaline		Caffeylaldehyde	#REF!
Lacto-N-biose	Lacto-N-biose		Caffeylalcohol	#REF!
Lacto-N-biose	Lacto-N-biose		5-Hydroxyferulate	#REF!
Lactaldehyde	Lactaldehyde		5-Hydroxyferuloyl-CoA	#REF!
LACT	LACT		Aminofructose6-phosphate	#REF!
LACT	LACT		Iminoerythrose4-phosphate	#REF!
LacCer	LacCer		Cocaine	#REF!
L-4-Hydroxyglutamatesemialdehyde	L-4-Hydroxyglutamatesemialdehyde		Methylecgonine	#REF!
L-3-Cyanoalanine	L-3-Cyanoalanine		cis-3-(3-carboxyethyl)-3,5-cyclohexadiene-1,2-diol	#REF!
L-3-Amino-isobutyrate	L-3-Amino-isobutyrate		2,3-Dihydroxyphenylpropanoate	#REF!
L-2-Aminoadipate	L-2-Aminoadipate		cis-3-(3-Carboxyethenyl)-3,5-cyclohexadiene-1,2-diol	#REF!
L-2-Amino-acetoacetate	L-2-Amino-acetoacetate		2,3-dihydroxicinnamicacid	#REF!
L-2,4-Diaminobutyrate	L-2,4-Diaminobutyrate		2-Hydroxy-6-ketononatrienedioate	#REF!
Ketone	Ketone		3,4,6-Trichloro-cis-1,2-dihydroxycyclohexa-3,5-diene	#REF!
kdo-phospho-heptosyl-phospho-heptosyl-heptosyl-kdo2-lipidA	kdo-phospho-heptosyl-phospho-heptosyl-heptosyl-kdo2-lipidA		3,4,6-Trichlorocatechol	#REF!
KDO	KDO		2,3,5-Trichloro-cis,cis-muconate	#REF!
K+	K+		2,5-Dichloro-carboxymethylenebut-2-en-4-olide	#REF!
K+	K+		Ribose1,5-bisphosphate	#REF!
ITP	ITP		3-Chlorocatechol	#REF!
Itaconyl-CoA	Itaconyl-CoA		2-Chloro-cis,cis-muconate	#REF!
Itaconate	Itaconate		3-Chloro-cis-1,2-dihydroxycyclohexa-3,5-diene	#REF!
Itaconate	Itaconate		Demethylphylloquinone	#REF!
Isovaleryl-CoA	Isovaleryl-CoA		VitaminK1	#REF!
Isopentenyldiphosphate	Isopentenyldiphosphate		2-(1,2-Dihydroxyethyl)-TPP	#REF!
Isohexenyl-glutaconyl-CoA	Isohexenyl-glutaconyl-CoA		Phosphoethanolamine	#REF!
Isocitrate	Isocitrate		5'-Deoxyadenosine	#REF!
Isobutyryl-CoA	Isobutyryl-CoA		1-Methylnaphthalene	#REF!
Isethionate	Isethionate		cis-1,2-Dihydroxy-1,2-dihydro-8-methylnaphthalene	#REF!
Irinotecan	Irinotecan		3-Methylsalicylate	#REF!
Insulin	Insulin		1-Naphthalenemethanol	#REF!
Inosine	Inosine		1-Naphthaldehyde	#REF!
Indolepyruvate	Indolepyruvate		(2-Naphthyl)methanol	#REF!
Indolelactate	Indolelactate		2-Naphthaldehyde	#REF!
Indoleacetate	Indoleacetate		cis-1,2-Dihydroxy-1,2-dihydro-7-hydroxymethylnaphthalene	#REF!
Indoleacetaldehyde	Indoleacetaldehyde		4-Hydroxymethylsalicylate	#REF!
indole-3-propionate	indole-3-propionate		4-Hydroxymethylcatechol	#REF!
indole-3-propionate	indole-3-propionate		2-Methylnaphthalene	#REF!
Indole-3-acetamide	Indole-3-acetamide		cis-1,2-Dihydroxy-1,2-dihydro-7-methylnaphthalene	#REF!
indol	indol		m-Cresoticacid	#REF!
indol	indol		(3S)-3-Hydroxyadipyl-CoA	#REF!
IMP	IMP		5-Carboxy-2-pentenoyl-CoA	#REF!
Iminoglycine	Iminoglycine		Zeaxanthin	#REF!
Iminoaspartate	Iminoaspartate		Antheraxanthin	#REF!
Imidazolone	Imidazolone		Violaxanthin	#REF!
IDP	IDP		L-2,4-Diaminobutyrate	#REF!
Icosanoyl-CoA	Icosanoyl-CoA		Sulfoacetate	#REF!
HYXN	HYXN		S-(Hydroxymethyl)glutathione	#REF!
Hydroxypyruvate	Hydroxypyruvate		(1R,2S)-Naphthaleneepoxide	#REF!
Hydroxymethylbilane	Hydroxymethylbilane		(1R)-Hydroxy-(2R)-glutathionyl-1,2-dihydronaphthalene	#REF!
Hydroxyatrazine	Hydroxyatrazine		(1S,2R)-Naphthaleneepoxide	#REF!
Hydrouracil	Hydrouracil		(1R)-Glutathionyl-(2R)-hydroxy-1,2-dihydronaphthalene	#REF!
Hydrogenobyrinate	Hydrogenobyrinate		(1S)-Hydroxy-(2S)-glutathionyl-1,2-dihydronaphthalene	#REF!
Hydantoin-propionate	Hydantoin-propionate		1-Nitronaphthalene-7,8-oxide	#REF!
HX	HX		1-Nitro-7-hydroxy-8-glutathionyl-7,8-dihydronaphthalene	#REF!
HTP	HTP		1-Nitro-7-glutathionyl-8-hydroxy-7,8-dihydronaphthalene	#REF!
HPL	HPL		1-Nitronaphthalene-5,6-oxide	#REF!
HPA	HPA		1-Nitro-5-hydroxy-6-glutathionyl-5,6-dihydronaphthalene	#REF!
Homovanillate	Homovanillate		1-Nitro-5-glutathionyl-6-hydroxy-5,6-dihydronaphthalene	#REF!
Homoprotocatechuate	Homoprotocatechuate		Bromobenzene-3,4-oxide	#REF!
Homoisocitrate	Homoisocitrate		3,4-Dihydro-3-hydroxy-4-S-glutathionylbromobenzene	#REF!
Homogentisate	Homogentisate		Bromobenzene-2,3-oxide	#REF!
Homocysteine	Homocysteine		2,3-Dihydro-2-S-glutathionyl-3-hydroxybromobenzene	#REF!
Homocitrate	Homocitrate		Benzo(a)pyrene-4,5-oxide	#REF!
hn	hn		4,5-Dihydro-4-hydroxy-5-S-glutathionyl-benzo(a)pyrene	#REF!
hn	hn		Benzo(a)pyrene-7,8-diol	#REF!
HMG-CoA	HMG-CoA		7,8-Dihydro-7-hydroxy-8-S-glutathionyl-benzo(a)pyrene	#REF!
Histamine	Histamine		2,2-Dichloroacetaldehyde	#REF!
Hg2+	Hg2+		S-(2,2-Dichloro-1-hydroxy)ethylglutathione	#REF!
Hg2+	Hg2+		2,2-Dichlorooxirane	#REF!
Hg	Hg		2-(S-Glutathionyl)acetylchloride	#REF!
HFA	HFA		Chloroacetylchloride	#REF!
Hexanoyl-CoA	Hexanoyl-CoA		S-(2-Chloroacetyl)glutathione	#REF!
Hexanoyl-ACP	Hexanoyl-ACP		TCE	#REF!
Hexanoate	Hexanoate		DCVG	#REF!
Hexanoate	Hexanoate		Chloralhydrate	#REF!
Hexanoate	Hexanoate		Trichloroacetate	#REF!
hexanal	hexanal		Trichloroethanol	#REF!
Hexalin	Hexalin		Urochloralicacid	#REF!
Hexadecenoyl-CoA	Hexadecenoyl-CoA		1,2-Dibromoethane	#REF!
Hexadecenoyl-ACP	Hexadecenoyl-ACP		HBr	#REF!
hexadecenoate	hexadecenoate		Glutathioneepisulfoniumion	#REF!
hexadecanoyl-acp	hexadecanoyl-acp		2-Bromoacetaldehyde	#REF!
Hexadecanal	Hexadecanal		S-(Formylmethyl)glutathione	#REF!
heptosyl-phospho-heptosyl-heptosyl-kdo2-lipidA	heptosyl-phospho-heptosyl-heptosyl-kdo2-lipidA		D-Mannitol	#REF!
heptosyl-kdo2-lipidA	heptosyl-kdo2-lipidA		D-Mannose	#REF!
heptosyl-heptosyl-kdo2-lipidA	heptosyl-heptosyl-kdo2-lipidA		Fluoroacetaldehyde	#REF!
Heptanal	Heptanal		HFA	#REF!
Heme	Heme		3-Demethylubiquinone-9	#REF!
Heme	Heme		Ubiquinone-9	#REF!
HCN	HCN		gamma-Tocopherol	#REF!
HCN	HCN		VitaminE	#REF!
HBr	HBr		Precorrin1	#REF!
H4MPT	H4MPT		Farnesylfarnesylgeraniol	#REF!
H2S2O3	H2S2O3		Solanesyldiphosphate	#REF!
H2S2O3	H2S2O3		Cobinamide	#REF!
H2S	H2S		Adenosylcobinamide	#REF!
H2S	H2S		Nonaprenyl-4-hydroxybenzoate	#REF!
H2O2	H2O2		Deoxycholoyl-CoA	#REF!
H2O2	H2O2		Deoxycholate	#REF!
H2O	H2O		5'-Ribonucleotide	#REF!
H2CO3	H2CO3		Ribonucleoside	#REF!
H2	H2		1-Aminopropan-2-ol	#REF!
H2	H2		2-Amino-5-formylamino-6-(5-phosphoribosylamino)pyrimidin-4(3H)-one	#REF!
H+	H+		2'-Hydroxybiphenyl-2-sulfinate	#REF!
H+	H+		2-Biphenylol	#REF!
Gulonate	Gulonate		6-(2-Amino-2-carboxyethyl)-7,8-dioxo-7,8-dihydroquinoline-2,4-dicarboxylate	#REF!
Guanosine	Guanosine		Tetrahydropteridine	#REF!
Guanosine	Guanosine		Dihydropteridine	#REF!
Guanosine	Guanosine		Senecionine	#REF!
Guanine	Guanine		SenecionineN-oxide	#REF!
GTP	GTP		4-methylthio2-oxobutyrate	#REF!
GTP	GTP		CephalosporinC	#REF!
GSH	GSH		7-(5-Carboxyl-5-oxopentanyl)aminocephalosporinate	#REF!
GMP	GMP		5-phosphoribosyl-5-carboxyaminoimidazole	#REF!
GM3	GM3		1-Pyrroline	#REF!
GM2	GM2		gamma-L-Glutamylputrescine	#REF!
Glyoxalate	Glyoxalate		gamma-Glutamyl-GABA	#REF!
Glycyl-tRNA(Gly)	Glycyl-tRNA(Gly)		Mn2+	#REF!
Glycolate	Glycolate		Zn2+	#REF!
Glycolate	Glycolate		Galactose	#REF!
Glycolate	Glycolate		Ni2+	#REF!
Glycolaldehyde	Glycolaldehyde		Spermidine	#REF!
glycogen(n-1)branch	glycogen(n-1)branch		Ferrichrome	#REF!
glycogen(n-1)	glycogen(n-1)		Na+	#REF!
Glycogen	Glycogen		trdrd	#REF!
Glycine	Glycine		trdox	#REF!
Glycine	Glycine		fa1	#REF!
Glycerone-phosphate	Glycerone-phosphate		fa1coa	#REF!
Glycerone	Glycerone		fa4	#REF!
Glycerol-3-phosphate	Glycerol-3-phosphate		fa4coa	#REF!
Glycerol-3-phosphate	Glycerol-3-phosphate		fa3	#REF!
Glycerol	Glycerol		fa3coa	#REF!
Glycerol	Glycerol		fa6	#REF!
Glyceride	Glyceride		fa6coa	#REF!
Glycerate	Glycerate		fa12	#REF!
Glyceraldehyde3-phosphate	Glyceraldehyde3-phosphate		fa12coa	#REF!
Glutaryl-CoA	Glutaryl-CoA		fa11	#REF!
Glutarate	Glutarate		fa11coa	#REF!
GLUM	GLUM		carboxybiotin	#REF!
Glucuronide	Glucuronide		BIOT	#REF!
Glucurone	Glucurone		Butyryl-ACP	#REF!
Glucuronate	Glucuronate		But-2-enoyl-(acyl-carrierprotein)	#REF!
Glucuronate	Glucuronate		Myristoyl-ACP	#REF!
Glucose-1-phosphate	Glucose-1-phosphate		(2E)-Tetradecenoyl-(acp)	#REF!
Gluconolactone	Gluconolactone		Dodecanoyl-ACP	#REF!
Glucobrassicin	Glucobrassicin		(2E)-Dodecenoyl-(acp)	#REF!
Glucarate	Glucarate		Octanoyl-ACP	#REF!
Globoside	Globoside		(2E)-Octenoyl-(acp)	#REF!
Gln-tRNA(Gln)	Gln-tRNA(Gln)		Hexanoyl-ACP	#REF!
GLCN	GLCN		(2E)-Hexenoyl-(acp)	#REF!
GLCN	GLCN		Decanoyl-ACP	#REF!
Geranyldiphosphate	Geranyldiphosphate		(2E)-Decenoyl-(acp)	#REF!
Geranoyl-CoA	Geranoyl-CoA		hexadecanoyl-acp	#REF!
Geraniol	Geraniol		(2E)-Hexadecenoyl-(acp)	#REF!
Geranial	Geranial		(R)-3-Hydroxybutanoyl-(acyl-carrierprotein)	#REF!
Gentisate	Gentisate		D-3-Hydroxyhexanoyl-(acp)	#REF!
GDP-mannose	GDP-mannose		R-3-hydroxypalmitoyl-acyl-carrierprotein-	#REF!
GDP-L-rhamnose	GDP-L-rhamnose		(R)-3-Hydroxydecanoyl-(acyl-carrierprotein)	#REF!
GDP-D-rhamnose	GDP-D-rhamnose		(R)-3-Hydroxyoctanoyl-(acyl-carrierprotein)	#REF!
GDP-D-mannuronate	GDP-D-mannuronate		(R)-3-Hydroxytetradecanoyl-(acyl-carrier-protein)	#REF!
GDP-6-deoxy-D-talose	GDP-6-deoxy-D-talose		3-oxohexadecanoyl-acp	#REF!
GDP-4-oxo-L-rhamnose	GDP-4-oxo-L-rhamnose		3-Oxohexanoyl-(acp)	#REF!
GDP-4-dehydro-D-rhamnose	GDP-4-dehydro-D-rhamnose		3-oxodecanoyl-acp	#REF!
GDP	GDP		Acetoacetyl-ACP	#REF!
GAR	GAR		D-3-Hydroxydodecanoyl-(acp)	#REF!
gamma-Tocopherol	gamma-Tocopherol		3-oxododecanoyl-acp	#REF!
gamma-Linolenoyl-CoA	gamma-Linolenoyl-CoA		3-oxooctanoyl-acp	#REF!
gamma-L-Glutamylputrescine	gamma-L-Glutamylputrescine		3-oxotetradecanoyl-acp	#REF!
gamma-Glutamyl-GABA	gamma-Glutamyl-GABA		Malonyl-acyl-carrierprotein-	#REF!
gamma-Glutamylcysteine	gamma-Glutamylcysteine		ACP	#REF!
gamma-Glutamyl-beta-cyanoalanine	gamma-Glutamyl-beta-cyanoalanine		Acetyl-ACP	#REF!
gamma-Glutamyl-3-aminopropiononitrile	gamma-Glutamyl-3-aminopropiononitrile		Arsenite	#REF!
gamma-butyrobetaine	gamma-butyrobetaine		Ca2+	#REF!
gamma-butyrobetaine	gamma-butyrobetaine		Cd2+	#REF!
Gallate	Gallate		chromate	#REF!
galacturonate	galacturonate		Cu2+	#REF!
Galactose	Galactose		Glucuronate	#REF!
Galactose	Galactose		K+	#REF!
GABA	GABA		LACT	#REF!
GABA	GABA		maltose-6-phosphate	#REF!
GABA	GABA		Amylotriose	#REF!
GA2	GA2		Melibiose	#REF!
G(5')pppR-RNA	G(5')pppR-RNA		D-mannitol-1-phosphate	#REF!
Fumarylacetoacetate	Fumarylacetoacetate		Molybdate	#REF!
Fumarate	Fumarate		Puromycin	#REF!
Fumarate	Fumarate		L-Rhamnose	#REF!
Fumarate	Fumarate		L-Fucose	#REF!
Formyl-CoA	Formyl-CoA		Myristicacid	#REF!
Formiminoglycine	Formiminoglycine		Menaquinone7	#REF!
Formate	Formate		mql7	#REF!
Formate	Formate		Oxidizedferredoxin	#REF!
Formamide	Formamide		Reducedferredoxin	#REF!
Formaldehyde	Formaldehyde		Dinucleotide	#REF!
Formaldehyde	Formaldehyde		Mononucleotide	#REF!
Folate	Folate		Ferrocytochromec2	#REF!
FMNH2	FMNH2		Ferricytochromec2	#REF!
FMN	FMN		Acyl-CoA	#REF!
Fluoroacetaldehyde	Fluoroacetaldehyde		Carboxylicacid	#REF!
Fluorene	Fluorene		3-Oxoacyl-CoA	#REF!
Feruloyl-CoA	Feruloyl-CoA		Alkanate	#REF!
Ferulate	Ferulate		S-Glutathionyl-L-cysteine	#REF!
Ferulaldehyde	Ferulaldehyde		Acylglyceronephosphate	#REF!
Ferrocytochrome	Ferrocytochrome		2-Chlorobenzoate	#REF!
Ferricytochrome	Ferricytochrome		Thioglucoside	#REF!
Ferrichrome	Ferrichrome		Thiol	#REF!
Ferrichrome	Ferrichrome		Sugar	#REF!
Ferrichrome	Ferrichrome		Phenol	#REF!
Ferreirin	Ferreirin		Arylsulfate	#REF!
Farnesylfarnesylgeraniol	Farnesylfarnesylgeraniol		L-Aminoacid	#REF!
Farnesyldiphosphate	Farnesyldiphosphate		(5-L-Glutamyl)-L-aminoacid	#REF!
FAICAR	FAICAR		D-Aminoacid	#REF!
FADH2	FADH2		2-Oxoacid	#REF!
FAD	FAD		(S)-2-Hydroxyacid	#REF!
fa6coa	fa6coa		Triglyceride	#REF!
fa6	fa6		1,2-Diacyl-sn-glycerol	#REF!
fa4coa	fa4coa		Acyl-(acyl-carrierprotein)	#REF!
fa4	fa4		trans-2,3-Dehydroacyl-(acyl-carrierprotein)	#REF!
fa3coa	fa3coa		(5-L-Glutamyl)-peptide	#REF!
fa3	fa3		5-Glutamyl-taurine	#REF!
fa1coa	fa1coa		Peptide	#REF!
fa12coa	fa12coa		S-(3-Methylbutanoyl)-dihydrolipoamide-E	#REF!
fa12	fa12		(S)-3-Hydroxyacyl-CoA	#REF!
fa11coa	fa11coa		(R)-3-Hydroxyacyl-CoA	#REF!
fa11	fa11		1,2-diacyl-sn-glycerol3-phosphate	#REF!
fa1	fa1		CDP-diacylglycerol	#REF!
Etiocholan-3alpha-ol-17-one	Etiocholan-3alpha-ol-17-one		ps_BS	#REF!
ethylphosphate	ethylphosphate		Phosphatidylglycerophosphate	#REF!
Ethylenzene	Ethylenzene		Reducedrubredoxin	#REF!
Ethylamine	Ethylamine		Oxidizedrubredoxin	#REF!
Ethanol	Ethanol		Phosphatidylglycerol	#REF!
Ethanol	Ethanol		Phosphatidylethanolamine	#REF!
ETF-Reduced	ETF-Reduced		Starch	#REF!
ETF-Oxidized	ETF-Oxidized		Amylose	#REF!
Estrone	Estrone		QH2	#REF!
Estriol	Estriol		Q	#REF!
Estradiol	Estradiol		strcoa	#REF!
D-Xylulose5-phosphate	D-Xylulose5-phosphate		Ferrocytochromeb5	#REF!
dUTP	dUTP		Oleoyl-CoA	#REF!
dUMP	dUMP		Ferricytochromeb5	#REF!
Dulcose	Dulcose		2-Acyl-sn-glycerol3-phosphate	#REF!
dUDP	dUDP		N-Acyl-D-glucosamine	#REF!
DTYL	DTYL		N-Acyl-D-mannosamine	#REF!
dTMP	dTMP		trans-2-Enoyl-CoA	#REF!
dTDP-rhamnose	dTDP-rhamnose		Glyceride	#REF!
dTDPglucose	dTDPglucose		2-Glyceride	#REF!
dTDP-galactose	dTDP-galactose		Cyanohydrin	#REF!
dTDP-4-oxo-L-rhamnose	dTDP-4-oxo-L-rhamnose		Ketone	#REF!
dTDP-4-oxo-6-deoxy-D-glucose	dTDP-4-oxo-6-deoxy-D-glucose		Alditol	#REF!
dTDP	dTDP		Aldose	#REF!
D-Serine	D-Serine		Insulin	#REF!
D-Serine	D-Serine		Insulindithiol	#REF!
D-Ribulose5-phosphate	D-Ribulose5-phosphate		Monocarboxylicacidamide	#REF!
D-Ribose	D-Ribose		R-CN	#REF!
D-Ribose	D-Ribose		tRNA(Tyr)	#REF!
D-Proline	D-Proline		L-Tyrosyl-tRNA(Tyr)	#REF!
DPG	DPG		S-Alkyl-L-cysteine	#REF!
D-Ornithine	D-Ornithine		Alkylthiol	#REF!
D-O-Phosphoserine	D-O-Phosphoserine		tRNA(Ala)	#REF!
Dopamine	Dopamine		L-Alanyl-tRNA	#REF!
Dodecanoyl-ACP	Dodecanoyl-ACP		S-(2-Methylbutanoyl)-dihydrolipoamide-E	#REF!
Dodecanal	Dodecanal		cis-2,3-Dehydroacyl-CoA	#REF!
DMSP	DMSP		Lipoylprotein	#REF!
DMSO	DMSO		S-Aminomethyldihydrolipoylprotein	#REF!
DMSO	DMSO		Phosphatidylinositol4-phosphate	#REF!
DMKH2-6	DMKH2-6		Phosphatidylinositol-4,5-bisphosphate	#REF!
DMK-6	DMK-6		RX	#REF!
D-methylmalonyl-CoA	D-methylmalonyl-CoA		HX	#REF!
DMAPP	DMAPP		R-S-Glutathione	#REF!
DMAP	DMAP		D-Glucoside	#REF!
D-mannose-6-phosphate	D-mannose-6-phosphate		ROH	#REF!
D-Mannose1-phosphate	D-Mannose1-phosphate		S-Aryl-L-cysteine	#REF!
D-Mannose	D-Mannose		RSH	#REF!
D-Mannose	D-Mannose		tRNA(Arg)	#REF!
D-Mannitol	D-Mannitol		L-Arginyl-tRNA	#REF!
D-Mannitol	D-Mannitol		tRNA(Asn)	#REF!
D-Lyxulose	D-Lyxulose		Asp-tRNA(Asn)	#REF!
D-Lysine	D-Lysine		Asn-tRNA(Asn)	#REF!
D-Lactate	D-Lactate		tRNA(Cys)	#REF!
D-Lactate	D-Lactate		L-Cysteinyl-tRNA(Cys)	#REF!
D-Lactate	D-Lactate		tRNA(Gln)	#REF!
D-Lactaldehyde	D-Lactaldehyde		Gln-tRNA(Gln)	#REF!
dITP	dITP		tRNA(Gly)	#REF!
Dinucleotide	Dinucleotide		Glycyl-tRNA(Gly)	#REF!
dIMP	dIMP		tRNA(His)	#REF!
Dimethylglycine	Dimethylglycine		L-Histidyl-tRNA(His)	#REF!
Dimethylbenzimidazole	Dimethylbenzimidazole		tRNA(Ile)	#REF!
Dimethylacryloyl-CoA	Dimethylacryloyl-CoA		L-Isoleucyl-tRNA(Ile)	#REF!
Diisotetradecanoylphosphatidylserine	Diisotetradecanoylphosphatidylserine		tRNA(Leu)	#REF!
Diisotetradecanoylphosphatidylglycerophosphate	Diisotetradecanoylphosphatidylglycerophosphate		L-Leucyl-tRNA	#REF!
Diisotetradecanoylphosphatidylglycerol	Diisotetradecanoylphosphatidylglycerol		tRNA(Met)	#REF!
Diisotetradecanoylphosphatidylethanolamine	Diisotetradecanoylphosphatidylethanolamine		L-Methionyl-tRNA	#REF!
Diisopentadecanoylphosphatidylserine	Diisopentadecanoylphosphatidylserine		tRNA(Phe)	#REF!
Diisopentadecanoylphosphatidylglycerophosphate	Diisopentadecanoylphosphatidylglycerophosphate		L-Phenylalanyl-tRNA(Phe)	#REF!
Diisopentadecanoylphosphatidylglycerol	Diisopentadecanoylphosphatidylglycerol		tRNA(Pro)	#REF!
Diisopentadecanoylphosphatidylethanolamine	Diisopentadecanoylphosphatidylethanolamine		L-Prolyl-tRNA(Pro)	#REF!
Diisohexadecanoylphosphatidylserine	Diisohexadecanoylphosphatidylserine		tRNA(Ser)	#REF!
Diisohexadecanoylphosphatidylglycerophosphate	Diisohexadecanoylphosphatidylglycerophosphate		L-Seryl-tRNA(Ser)	#REF!
Diisohexadecanoylphosphatidylglycerol	Diisohexadecanoylphosphatidylglycerol		tRNA(Thr)	#REF!
Diisohexadecanoylphosphatidylethanolamine	Diisohexadecanoylphosphatidylethanolamine		L-Threonyl-tRNA(Thr)	#REF!
Diisoheptadecanoylphosphatidylserine	Diisoheptadecanoylphosphatidylserine		tRNA(Trp)	#REF!
Diisoheptadecanoylphosphatidylglycerophosphate	Diisoheptadecanoylphosphatidylglycerophosphate		L-Tryptophanyl-tRNA(Trp)	#REF!
Diisoheptadecanoylphosphatidylglycerol	Diisoheptadecanoylphosphatidylglycerol		tRNA(Val)	#REF!
Diisoheptadecanoylphosphatidylethanolamine	Diisoheptadecanoylphosphatidylethanolamine		L-Valyl-tRNA(Val)	#REF!
Dihydrothymine	Dihydrothymine		BaseQ	#REF!
Dihydropteroate	Dihydropteroate		tRNAguanine	#REF!
Dihydropteridine	Dihydropteridine		tRNAqueuine	#REF!
Dihydroneopterin	Dihydroneopterin		Monoamideofadicarboxylicacid	#REF!
Dihydromethanophenazine	Dihydromethanophenazine		Dicarboxylate	#REF!
Dihydrolipolprotein	Dihydrolipolprotein		G(5')pppR-RNA	#REF!
Dihydrolipoamide	Dihydrolipoamide		m7G(5')pppR-RNA	#REF!
Dihydrofolate	Dihydrofolate		Dihydrolipolprotein	#REF!
Dihydrocoumarin	Dihydrocoumarin		(5')ppPur-mRNA	#REF!
Dihydrobiopterin	Dihydrobiopterin		3-Oxotetradecanoyl-CoA	#REF!
dIDP	dIDP		Proteindithiol	#REF!
Didemethylcitalopram	Didemethylcitalopram		Proteindisulfide	#REF!
Dicarboxylate	Dicarboxylate		R-S-Alanylglycine	#REF!
Dianteisopentadecanoylphosphatidylserine	Dianteisopentadecanoylphosphatidylserine		ddca	#REF!
Dianteisopentadecanoylphosphatidylglycerophosphate	Dianteisopentadecanoylphosphatidylglycerophosphate		Photinusluciferin	#REF!
Dianteisopentadecanoylphosphatidylglycerol	Dianteisopentadecanoylphosphatidylglycerol		OxidizedPhotinusluciferin	#REF!
Dianteisopentadecanoylphosphatidylethanolamine	Dianteisopentadecanoylphosphatidylethanolamine		hn	#REF!
Dianteisoheptadecanoylphosphatidylserine	Dianteisoheptadecanoylphosphatidylserine		S-(2-Hydroxyacyl)glutathione	#REF!
Dianteisoheptadecanoylphosphatidylglycerophosphate	Dianteisoheptadecanoylphosphatidylglycerophosphate		2-Hydroxycarboxylate	#REF!
Dianteisoheptadecanoylphosphatidylglycerol	Dianteisoheptadecanoylphosphatidylglycerol		L-Glutamyl-tRNA-Glu	#REF!
Dianteisoheptadecanoylphosphatidylethanolamine	Dianteisoheptadecanoylphosphatidylethanolamine		tRNA-Glu	#REF!
dGTP	dGTP		Aminoacid	#REF!
dGMP	dGMP		5-L-Glutamylaminoacid	#REF!
D-Glycero-D-manno-heptose7-phosphate	D-Glycero-D-manno-heptose7-phosphate		N-Substitutedaminoacyl-tRNA	#REF!
D-Glycero-D-manno-heptose1-phosphate	D-Glycero-D-manno-heptose1-phosphate		tRNA	#REF!
D-Glycero-D-manno-heptose1-7-bisphosphate	D-Glycero-D-manno-heptose1-7-bisphosphate		N-Substitutedaminoacid	#REF!
D-Glyceraldehyde	D-Glyceraldehyde		Deoxynucleosidephosphate	#REF!
D-Glyceraldehyde	D-Glyceraldehyde		Deoxynucleosidediphosphate	#REF!
D-Glutamine	D-Glutamine		3-Hydroxymethylceph-3-em-4-carboxylate	#REF!
D-Glutamate	D-Glutamate		3-Carbamoyloxymethylcephem	#REF!
D-Glucoside	D-Glucoside		2'-Deoxyribonucleosidediphosphate	#REF!
D-glucose-6-phosphate	D-glucose-6-phosphate		Ribonucleosidediphosphate	#REF!
D-Glucose	D-Glucose		Lathosterol	#REF!
D-Glucose	D-Glucose		Methostenol	#REF!
D-Glucosamine1-phosphate	D-Glucosamine1-phosphate		1-Alkyl-sn-glycero-3-phosphate	#REF!
D-Glucarate	D-Glucarate		O-Alkylglyceronephosphate	#REF!
D-Glucarate	D-Glucarate		Holo-(carboxylase)	#REF!
dGDP	dGDP		Carboxybiotin-carboxyl-carrierprotein	#REF!
D-Galacturonate	D-Galacturonate		2-Hexadecenoyl-(acyl-carrierprotein)	#REF!
D-Galacturonate	D-Galacturonate		GM2	#REF!
D-Galactonate	D-Galactonate		GM3	#REF!
D-Galactonate	D-Galactonate		(S)-3-Hydroxycapryloyl-CoA	#REF!
D-fructose-6-phosphate	D-fructose-6-phosphate		(R)-3-Hydroxycapryloyl-CoA	#REF!
D-fructose-1-phosphate	D-fructose-1-phosphate		Se-Methylselenocysteine	#REF!
D-fructose-1,6-bisphosphate	D-fructose-1,6-bisphosphate		5-L-Glutamyl-Se-methylselenocysteine	#REF!
D-Fructose	D-Fructose		O-Phosphorylhomoserine	#REF!
D-Fructose	D-Fructose		Cyanoglycoside	#REF!
Dextrin	Dextrin		10-Formyl-THF-polyglutamate	#REF!
Dethiobiotin	Dethiobiotin		Phospholipid	#REF!
D-Erythrose4-phosphate	D-Erythrose4-phosphate		Lysophospholipid	#REF!
D-erythro-imidazol-glycerol-phosphate	D-erythro-imidazol-glycerol-phosphate		4-Carboxymethylenebut-2-en-4-olide	#REF!
D-erythro-3-Methylmalate	D-erythro-3-Methylmalate		(S)-1-Phenylethanol	#REF!
Dephospho-CoA	Dephospho-CoA		tRNA(Asp)	#REF!
Deoxyuridine	Deoxyuridine		L-Aspartyl-tRNA(Asp)	#REF!
Deoxyuridine	Deoxyuridine		trans-4-Carboxymethylenebut-2-en-4-olide	#REF!
Deoxyuridine	Deoxyuridine		2-Chloro-4-hydroxy-6-amino-1,3,5-triazine	#REF!
deoxyribose-5-phosphate	deoxyribose-5-phosphate		Ammelide	#REF!
deoxyribose-1-phosphate	deoxyribose-1-phosphate		2-(S-Glutathionyl)acetylglutathione	#REF!
Deoxyinosine	Deoxyinosine		DihydromonacolinL	#REF!
Deoxyguanosine	Deoxyguanosine		myo-Inositolphosphate	#REF!
Deoxyguanosine	Deoxyguanosine		Chinone	#REF!
Deoxyguanosine	Deoxyguanosine		Quinol	#REF!
Deoxycytidine	Deoxycytidine		4alpha-Methylzymosterol-4-carboxylate	#REF!
Deoxycholoyl-CoA	Deoxycholoyl-CoA		3-Keto-4-methylzymosterol	#REF!
Deoxycholate	Deoxycholate		delta-Tocopherol	#REF!
Deoxycholate	Deoxycholate		beta-Tocopherol	#REF!
Deoxyadenosine	Deoxyadenosine		2-Methyl-1-hydroxypropyl-TPP	#REF!
Demethylphylloquinone	Demethylphylloquinone		3-Methyl-1-hydroxybutyl-TPP	#REF!
Demethylcitalopram	Demethylcitalopram		2-Methyl-1-hydroxybutyl-TPP	#REF!
delta-Tocopherol	delta-Tocopherol		(Z)-Phenylacetaldehydeoxime	#REF!
delta1-Piperideine-6-L-carboxylate	delta1-Piperideine-6-L-carboxylate		Benzylcyanide	#REF!
delta1-Piperideine-2-carboxylate	delta1-Piperideine-2-carboxylate		UDP-L-Ara4FN	#REF!
Dehydroferreirin	Dehydroferreirin		Undecaprenylphosphatealpha-L-Ara4FN	#REF!
Dehydro-D-arabinono-1,4-lactone	Dehydro-D-arabinono-1,4-lactone		3-Hydroxybenzaldehyde	#REF!
Dehydroascorbate	Dehydroascorbate		L-Galactose	#REF!
Dehydroalanine	Dehydroalanine		L-Galactono-1,4-lactone	#REF!
Decanoyl-CoA	Decanoyl-CoA		1,2-Dihydrophthalicacid	#REF!
Decanoyl-ACP	Decanoyl-ACP		Phthalate	#REF!
Decanoate	Decanoate		Anthracene	#REF!
Decanoate	Decanoate		cis-1,2-Anthracenediol	#REF!
Decanal	Decanal		(2E)-Octadecenoyl-(acp)	#REF!
Deamido-NAD	Deamido-NAD		Stearoyl-(acyl-carrierprotein)	#REF!
ddca	ddca		Apoprotein	#REF!
ddca	ddca		ProteinN6-(octanoyl)lysine	#REF!
D-Cysteine	D-Cysteine		Cobalt-precorrin5B	#REF!
DCVG	DCVG		Cobalt-precorrin7	#REF!
dCTP	dCTP		Bromoxynil	#REF!
dCMP	dCMP		3,5-Dibromo-4-hydroxybenzamide	#REF!
dCDP	dCDP		3-Sulfocatechol	#REF!
dATP	dATP		(R)-Phenyllactyl-CoA	#REF!
D-Arginine	D-Arginine		3-Chloro-2-hydroxymuconicsemialdehyde	#REF!
D-Arabinose5-phosphate	D-Arabinose5-phosphate		3-Hydroxy-5-oxohexanoate	#REF!
D-Arabinose	D-Arabinose		3-Hydroxy-5-oxohexanoyl-CoA	#REF!
D-Arabinose	D-Arabinose		3-Hydroxy-OPC8-CoA	#REF!
D-Arabinono-1,4-lactone	D-Arabinono-1,4-lactone		trans-2-Enoyl-OPC8-CoA	#REF!
D-Arabinonate	D-Arabinonate		3-Oxo-OPC8-CoA	#REF!
dAMP	dAMP		OPC6-CoA	#REF!
D-Altronate	D-Altronate		3-Hydroxy-OPC6-CoA	#REF!
D-Alanine	D-Alanine		trans-2-Enoyl-OPC6-CoA	#REF!
D-Alanine	D-Alanine		3-Oxo-OPC6-CoA	#REF!
Daidzein	Daidzein		OPC4-CoA	#REF!
DAHP	DAHP		3-Hydroxy-OPC4-CoA	#REF!
dADP	dADP		trans-2-Enoyl-OPC4-CoA	#REF!
D-4-Hydroxy-2-oxoglutarate	D-4-Hydroxy-2-oxoglutarate		3-Oxo-OPC4-CoA	#REF!
D-3-Amino-isobutanoate	D-3-Amino-isobutanoate		(+)-7-IsojasmonicacidCoA	#REF!
Cytosine	Cytosine		(6Z,9Z,12Z,15Z,18Z,21Z)-3-Hydroxytetracosahexa-6,9,12,15,18,21-enoyl-CoA	#REF!
Cytosine	Cytosine		(6Z,9Z,12Z,15Z,18Z,21Z)-3-Oxotetracosahexa-6,9,12,15,18,21-enoyl-CoA	#REF!
Cytosine	Cytosine		(4Z,7Z,10Z,13Z,16Z,19Z)-Docosahexaenoyl-CoA	#REF!
Cytidine	Cytidine		1-Methylxanthine	#REF!
Cytidine	Cytidine		1-Methyluricacid	#REF!
Cysteine	Cysteine		(6Z,9Z,12Z,15Z,18Z)-3-Hydroxytetracosapenta-6,9,12,15,18-enoyl-CoA	#REF!
Cystathionine	Cystathionine		(6Z,9Z,12Z,15Z,18Z)-3-Oxotetracosapenta-6,9,12,15,18-enoyl-CoA	#REF!
Cys-Gly	Cys-Gly		(4Z,7Z,10Z,13Z,16Z)-Docosapentaenoyl-CoA	#REF!
Cyclohexanone	Cyclohexanone		Paraxanthine	#REF!
Cyanohydrin	Cyanohydrin		1,7-Dimethyluricacid	#REF!
Cyanoglycoside	Cyanoglycoside		Theobromine	#REF!
Cyanobenzene	Cyanobenzene		3,7-Dimethyluricacid	#REF!
Cyanate	Cyanate		7-Methylxanthine	#REF!
Cuminaldehyde	Cuminaldehyde		7-Methyluricacid	#REF!
Cu2+	Cu2+		2-Dehydro-3-deoxy-D-glucarate	#REF!
Cu2+	Cu2+		Nerol	#REF!
CTP	CTP		Neral	#REF!
Crotonyl-CoA	Crotonyl-CoA		beta-Citronellol	#REF!
Creatinine	Creatinine		(R)-(+)-Citronellal	#REF!
Creatine	Creatine		(-)-Citronellol	#REF!
CoproporphyrinogenIII	CoproporphyrinogenIII		(S)-(-)-Citronellal	#REF!
CoproporphyrinogenI	CoproporphyrinogenI		3-Hydroxy-3-(4-methylpent-3-en-1-yl)glutaryl-CoA	#REF!
Coniferol	Coniferol		7-Methyl-3-oxo-6-octenoyl-CoA	#REF!
CoM-S-S-CoB	CoM-S-S-CoB		5-Methylhex-4-enoyl-CoA	#REF!
CoM	CoM		(2E)-5-Methylhexa-2,4-dienoyl-CoA	#REF!
Codeine-6-glucuronide	Codeine-6-glucuronide		3-Hydroxy-5-methylhex-4-enoyl-CoA	#REF!
Codeine	Codeine		5-Methyl-3-oxo-4-hexenoyl-CoA	#REF!
Cocaine	Cocaine		2-Fluorobenzoate	#REF!
Cobyrinate	Cobyrinate		2-Fluorocyclohexadiene-cis,cis-1,2-diol-1-carboxylate	#REF!
Cobinamide	Cobinamide		6-Fluorocyclohexadiene-cis,cis-1,2-diol-1-carboxylate	#REF!
CoA	CoA		3-Fluorobenzoate	#REF!
CoA	CoA		3-Fluorocyclohexadiene-cis,cis-1,2-diol-1-carboxylate	#REF!
Co2+	Co2+		5-Fluorocyclohexadiene-cis,cis-1,2-diol-1-carboxylate	#REF!
Co2+	Co2+		4-Fluorobenzoate	#REF!
CO2	CO2		4-Fluorocyclohexadiene-cis,cis-1,2-diol-1-carboxylate	#REF!
CO2	CO2		3-Fluorocatechol	#REF!
CO	CO		4-Fluorocatechol	#REF!
CO	CO		2-Fluoro-cis,cis-muconate	#REF!
CMP-KDO	CMP-KDO		3-Fluoro-cis,cis-muconate	#REF!
CMP	CMP		4-Fluoromuconolactone	#REF!
Cl-	Cl-		5-Fluoromuconolactone	#REF!
Cl-	Cl-		(R)-3-hydroxy-cis-dodec-5-enoyl-(acyl-carrierprotein)	#REF!
Citrulline	Citrulline		trans-3-cis-5-dodecenoyl-(acyl-carrierprotein)	#REF!
Citrate	Citrate		(R)-3-hydroxy-cis-myristol-7-eoyl-(acyl-carrierprotein)	#REF!
Citrate	Citrate		trans-3-cis-7-myristoleoyl-(acyl-carrierprotein)	#REF!
Citrate	Citrate		(R)-3-hydroxy-cis-palm-9-eoyl-(acyl-carrierprotein)	#REF!
Citramalyl-CoA	Citramalyl-CoA		trans-3-cis-9-palmitoleoyl-(acyl-carrierprotein)	#REF!
Citramalate	Citramalate		R-3-Hydroxyoctadecanoyl-acyl-carrierprotein-	#REF!
Citalopram	Citalopram		trans-octadec-2-enoyl-(acyl-carrierprotein)	#REF!
cis-octadec-9-enoyl-coa	cis-octadec-9-enoyl-coa		(R)-3-hydroxy-cis-vacc-11-enoyl-(acyl-carrierprotein)	#REF!
cis-Homoaconitate	cis-Homoaconitate		trans-3-cis-11-vacceoyl-(acyl-carrierprotein)	#REF!
cis-Benzeneglycol	cis-Benzeneglycol		(R)-3-Hydroxyacyl-(acyl-carrierprotein)	#REF!
cis-Aconitate	cis-Aconitate		3-oxo-cis-dodec-5-enoyl-(acyl-carrierprotein)	#REF!
cis-4-Hydroxy-D-proline	cis-4-Hydroxy-D-proline		3-oxo-cis-myristol-7-eoyl-(acyl-carrierprotein)	#REF!
cis-3-Chloro-2-propene-1-ol	cis-3-Chloro-2-propene-1-ol		3-oxo-cis-palm-9-eoyl-(acyl-carrierprotein)	#REF!
cis-3-(3-carboxyethyl)-3,5-cyclohexadiene-1,2-diol	cis-3-(3-carboxyethyl)-3,5-cyclohexadiene-1,2-diol		3-Oxooctadecanoyl-(acyl-carrierprotein)	#REF!
cis-3-(3-Carboxyethenyl)-3,5-cyclohexadiene-1,2-diol	cis-3-(3-Carboxyethenyl)-3,5-cyclohexadiene-1,2-diol		3-oxo-cis-vacc-11-enoyl-(acyl-carrierprotein)	#REF!
cis-2-Methylaconitate	cis-2-Methylaconitate		cis-dec-3-enoyl-(acyl-carrierprotein)	#REF!
cis-2-Methyl-5-isopropylhexa-2,5-dienoyl-CoA	cis-2-Methyl-5-isopropylhexa-2,5-dienoyl-CoA		cis-dodec-5-enoyl-(acyl-carrierprotein)	#REF!
cis-2,3-Dihydro-2,3-dihydroxybiphenyl	cis-2,3-Dihydro-2,3-dihydroxybiphenyl		Tetradecenoyl-ACP	#REF!
cis-2,3-Dihydro-2,3-dihydroxy-4'-chlorobiphenyl	cis-2,3-Dihydro-2,3-dihydroxy-4'-chlorobiphenyl		Palmitoyl-ACP	#REF!
cis-2,3-Dehydroacyl-CoA	cis-2,3-Dehydroacyl-CoA		Hexadecenoyl-ACP	#REF!
cis-1,2-dihydroxybenzoate	cis-1,2-dihydroxybenzoate		Decanoate	#REF!
cis-1,2-Dihydroxy-1,2-dihydro-8-methylnaphthalene	cis-1,2-Dihydroxy-1,2-dihydro-8-methylnaphthalene		octanoate	#REF!
cis-1,2-Dihydroxy-1,2-dihydro-7-methylnaphthalene	cis-1,2-Dihydroxy-1,2-dihydro-7-methylnaphthalene		1-dodecanoyl-sn-glycerol3-phosphate	#REF!
cis-1,2-Dihydroxy-1,2-dihydro-7-hydroxymethylnaphthalene	cis-1,2-Dihydroxy-1,2-dihydro-7-hydroxymethylnaphthalene		1,2-didodecanoyl-sn-glycerol3-phosphate	#REF!
cis-1,2-Dihydronaphthalene-1,2-diol	cis-1,2-Dihydronaphthalene-1,2-diol		1-tetradecanoyl-sn-glycerol3-phosphate	#REF!
cis-1,2-Anthracenediol	cis-1,2-Anthracenediol		1,2-ditetradecanoyl-sn-glycerol3-phosphate	#REF!
cis,cis-Muconate	cis,cis-Muconate		1-tetradec-7-enoyl-sn-glycerol3-phosphate	#REF!
cis,cis-3,6-Dodecadienoyl-CoA	cis,cis-3,6-Dodecadienoyl-CoA		1,2-ditetradec-7-enoyl-sn-glycerol3-phosphate	#REF!
cis-(homo)3aconitate	cis-(homo)3aconitate		1-hexadecanoyl-sn-glycerol3-phosphate	#REF!
cis-(homo)2aconitate	cis-(homo)2aconitate		1,2-dihexadecanoyl-sn-glycerol3-phosphate	#REF!
Cinnavalininate	Cinnavalininate		1-hexadec-9-enoyl-sn-glycerol3-phosphate	#REF!
Cinnamoyl-CoA	Cinnamoyl-CoA		1,2-dihexadec-9-enoyl-sn-glycerol3-phosphate	#REF!
Cinnamaldehyde	Cinnamaldehyde		Octadecanoyl-ACP	#REF!
Ciliatine	Ciliatine		1-octadecanoyl-sn-glycerol3-phosphate	#REF!
chromate	chromate		1,2-dioctadecanoyl-sn-glycerol3-phosphate	#REF!
chromate	chromate		Octadecenoyl-ACP	#REF!
Chorismate	Chorismate		1-octadec-11-enoyl-sn-glycerol3-phosphate	#REF!
Choloyl-CoA	Choloyl-CoA		1,2-dioctadec-11-enoyl-sn-glycerol3-phosphate	#REF!
Choline	Choline		Maltotetraose	#REF!
Choline	Choline		Maltopentaose	#REF!
Choline	Choline		Maltohexaose	#REF!
Cholate	Cholate		Maltoheptaose	#REF!
Chlorophyllide	Chlorophyllide		2-Demethylmenaquinol8	#REF!
Chitobiose	Chitobiose		Menaquinol8	#REF!
Chinone	Chinone		4-Amino-5-phosphomethyl-2-methylpyrimidine	#REF!
Chenodeoxyglycocholoyl-CoA	Chenodeoxyglycocholoyl-CoA		Cbl	#REF!
Chenodeoxycholoyl-CoA	Chenodeoxycholoyl-CoA		Ubiquinol-8	#REF!
Cellulose	Cellulose		Ubiquinone-8	#REF!
Cellulose	Cellulose		CDP-1,2-didodecanoylglycerol	#REF!
Cellotetraose	Cellotetraose		CDP-1,2-ditetradecanoylglycerol	#REF!
CELB	CELB		CDP-1,2-ditetradec-7-enoylglycerol	#REF!
CDP-diacylglycerol	CDP-diacylglycerol		CDP-1,2-dihexadecanoylglycerol	#REF!
CDP-4-dehydro-6-deoxy-D-glucose	CDP-4-dehydro-6-deoxy-D-glucose		CDP-1,2-dihexadec-9-enoylglycerol	#REF!
CDP-4-dehydro-3,6-dideoxy-D-glucose	CDP-4-dehydro-3,6-dideoxy-D-glucose		CDP-1,2-dioctadecanoylglycerol	#REF!
CDP-2-O-(3'-hydroxy)geranyl-3-O-geranyl-sn-glycerol	CDP-2-O-(3'-hydroxy)geranyl-3-O-geranyl-sn-glycerol		CDP-1,2-dioctadec-11-enoylglycerol	#REF!
CDP-1,2-ditetradecanoylglycerol	CDP-1,2-ditetradecanoylglycerol		2-Dehydro-L-gulonate	#REF!
CDP-1,2-ditetradec-7-enoylglycerol	CDP-1,2-ditetradec-7-enoylglycerol		2-Octaprenyl-3-methyl-5-hydroxy-6-methoxy-1,4-benzoquinol	#REF!
CDP-1,2-dioctadecanoylglycerol	CDP-1,2-dioctadecanoylglycerol		(S)-3-Hydroxyoctadecanoyl-CoA	#REF!
CDP-1,2-dioctadec-11-enoylglycerol	CDP-1,2-dioctadec-11-enoylglycerol		(2E)-Octadecenoyl-CoA	#REF!
CDP-1,2-diisotetradecanoylglycerol	CDP-1,2-diisotetradecanoylglycerol		ocdca	#REF!
CDP-1,2-diisopentadecanoylglycerol	CDP-1,2-diisopentadecanoylglycerol		Tetradecenoyl-CoA	#REF!
CDP-1,2-diisohexadecanoylglycerol	CDP-1,2-diisohexadecanoylglycerol		Hexadecenoyl-CoA	#REF!
CDP-1,2-diisoheptadecanoylglycerol	CDP-1,2-diisoheptadecanoylglycerol		Octadecenoyl-CoA	#REF!
CDP-1,2-dihexadecanoylglycerol	CDP-1,2-dihexadecanoylglycerol		Isethionate	#REF!
CDP-1,2-dihexadec-9-enoylglycerol	CDP-1,2-dihexadec-9-enoylglycerol		Menaquinone8	#REF!
CDP-1,2-didodecanoylglycerol	CDP-1,2-didodecanoylglycerol		2-Demethylmenaquinone8	#REF!
CDP-1,2-dianteisopentadecanoylglycerol	CDP-1,2-dianteisopentadecanoylglycerol		betaD-Galactose	#REF!
CDP-1,2-dianteisoheptadecanoylglycerol	CDP-1,2-dianteisoheptadecanoylglycerol		Glycogen	#REF!
CDP	CDP		branchingglycogen	#REF!
Cd2+	Cd2+		glycogen(n-1)	#REF!
Cd2+	Cd2+		glutaredoxin(oxidized)	#REF!
Cbl	Cbl		glutaredoxin(reduced)	#REF!
Catechol	Catechol		H2	#REF!
Carvol	Carvol		3-Oxostearoyl-CoA	#REF!
Carnitine	Carnitine		Hexanoate	#REF!
Carnitine	Carnitine		L-Idonate	#REF!
Carnitine	Carnitine		tRNA(Lys)	#REF!
Carboxyspermidine	Carboxyspermidine		L-Lysine-tRNA(Lys)	#REF!
Carboxyphosphonopyruvate	Carboxyphosphonopyruvate		twodisacharidelinkedmureinunits,pentapeptidecrosslinkedtetrapeptide(A2pm->D-ala)(middleofchain)	#REF!
Carboxyphosphonoenolpyruvate	Carboxyphosphonoenolpyruvate		twodisacharidelinkedmureinunits,tetrapeptidecorsslinkedtetrapeptide(A2pm->D-ala)(middleofchain)	#REF!
Carboxyphosphamide	Carboxyphosphamide		threedisacharidelinkedmureinunits(pentapeptidecrosslinkedtetrapeptide(A2pm->D-ala)tetrapeptidecorsslinkedtetrapeptide(A2pm->D-ala))(middleofchain)	#REF!
carboxybiotin	carboxybiotin		threedisacharidelinkedmureinunits(tetrapeptidecrosslinkedtetrapeptide(A2pm->D-ala)&tetrapeptidecorsslinkedtetrapeptide(A2pm->D-ala))(middleofchain)	#REF!
Carbamoylphosphate	Carbamoylphosphate		twolinkeddisacharidepentapeptidemureinunits(uncrosslinked,middleofchain)	#REF!
Carbamate	Carbamate		twolinkeddisacharidepentapeptideandtetrapeptidemureinunits(uncrosslinked,middleofchain)	#REF!
Capecitabine	Capecitabine		twolinkeddisacharidetetrapeptidemureinunits(uncrosslinked,middleofchain)	#REF!
Calomide	Calomide		twolinkeddisacharidepentapeptideandtripeptidemureinunits(uncrosslinked,middleofchain)	#REF!
Caffeoyl-CoA	Caffeoyl-CoA		twolinkeddisacharidetetrapeptideandtripeptidemureinunits(uncrosslinked,middleofchain)	#REF!
Caffeate	Caffeate		twodisacharidelinkedmureinunits,tripeptidecrosslinkedtetrapeptide(A2pm->D-ala)(middleofchain)	#REF!
Cadaverine	Cadaverine		twolinkeddisacharidetripeptidemureinunits(uncrosslinked,middleofchain)	#REF!
Ca2+	Ca2+		twodisacharidelinkedmureinunits,pentapeptidecorsslinkedtripeptide(A2pm->A2pm)(middleofchain)	#REF!
Ca2+	Ca2+		twodisacharidelinkedmureinunits,tripeptidecrosslinkedtripeptide(A2pm->A2pm)(middleofchain)	#REF!
C15602	C15602		XDP	#REF!
C04051	C04051		2-Octaprenyl-6-methoxy-1,4-benzoquinol	#REF!
Butyryl-CoA	Butyryl-CoA		2-Octaprenyl3-methyl-6-methoxy-1,4-benzoquinol	#REF!
Butyryl-ACP	Butyryl-ACP		Phosphatidylglycerophosphatedidodecanoyl	#REF!
Butyrate	Butyrate		Phosphatidylglyceroldidodecanoyl	#REF!
Butyrate	Butyrate		Phosphatidylglycerophosphateditetradecanoyl	#REF!
Butanal	Butanal		Phosphatidylglycerolditetradecanoyl	#REF!
Bromoxynil	Bromoxynil		Phosphatidylglycerophosphateditetradec-7-enoyl	#REF!
Bromobenzene-3,4-oxide	Bromobenzene-3,4-oxide		Phosphatidylglycerolditetradec-7-enoyl	#REF!
Bromobenzene-2,3-oxide	Bromobenzene-2,3-oxide		Phosphatidylglycerophosphatedihexadecanoyl	#REF!
Biphenyl	Biphenyl		Phosphatidylglyceroldihexadecanoyl	#REF!
BIOT	BIOT		Phosphatidylglycerophosphatedihexadec-9-enoyl	#REF!
BIOT	BIOT		Phosphatidylglyceroldihexadec-9-enoyl	#REF!
Bilirubin-bisglucuronoside	Bilirubin-bisglucuronoside		Phosphatidylglycerophosphatedioctadecanoyl	#REF!
Bilirubin	Bilirubin		Phosphatidylglyceroldioctadecanoyl	#REF!
beta-Tocopherol	beta-Tocopherol		Phosphatidylglycerophosphatedioctadec-11-enoyl	#REF!
beta-Methylglucoside	beta-Methylglucoside		Phosphatidylglyceroldioctadec-11-enoyl	#REF!
beta-Maltose	beta-Maltose		4-phosphopantothenate	#REF!
beta-L-Arabinose	beta-L-Arabinose		phosphatidylserinedidodecanoyl	#REF!
beta-Lactose	beta-Lactose		phosphatidylethanolaminedidodecanoyl	#REF!
beta-Lactose	beta-Lactose		phosphatidylserineditetradecanoyl	#REF!
beta-D-Xylose	beta-D-Xylose		phosphatidylethanolamineditetradecanoyl	#REF!
beta-D-Ribofuranose	beta-D-Ribofuranose		phosphatidylserineditetradec-7-enoyl	#REF!
beta-D-Mannose	beta-D-Mannose		phosphatidylethanolamineditetradec-7-enoyl	#REF!
beta-D-Glucosyl-2-coumarinate	beta-D-Glucosyl-2-coumarinate		phosphatidylserinedihexadecanoyl	#REF!
beta-D-Glucose	beta-D-Glucose		phosphatidylethanolaminedihexadecanoyl	#REF!
beta-D-Fructose	beta-D-Fructose		phosphatidylserinedihexadec-9-enoyl	#REF!
beta-Citronellol	beta-Citronellol		phosphatidylethanolaminedihexadec-9enoyl	#REF!
beta-Cellobiose	beta-Cellobiose		phosphatidylserinedioctadecanoyl	#REF!
beta-Alanine	beta-Alanine		phosphatidylethanolaminedioctadecanoyl	#REF!
BET	BET		phosphatidylserinedioctadec-11-enoyl	#REF!
BET	BET		phosphatidylethanolaminedioctadec-11-enoyl	#REF!
BET	BET		L-Seryl-tRNA(Sec)	#REF!
Benzpyrene	Benzpyrene		L-Selenocysteinyl-tRNA(Sec)	#REF!
Benzoylsuccinyl-CoA	Benzoylsuccinyl-CoA		Ubiquinone-6	#REF!
Benzoyl-CoA	Benzoyl-CoA		Ubiquinol-6	#REF!
Benzoate	Benzoate		octadecynoate	#REF!
Benzoate	Benzoate		Octadecynoyl-CoA	#REF!
Benzene	Benzene		L-Selenocysteine	#REF!
Benzamide	Benzamide		(R)-2-Oxo-3-methylpentanoate	#REF!
Benzaldehyde	Benzaldehyde		Dextrin	#REF!
BDOH	BDOH		Decanal	#REF!
ATP	ATP		Dodecanal	#REF!
Asp-tRNA(Asn)	Asp-tRNA(Asn)		tetradecanal	#REF!
Asn-tRNA(Asn)	Asn-tRNA(Asn)		pentanal	#REF!
Arylsulfate	Arylsulfate		Valerate	#REF!
Arterenol	Arterenol		hexanal	#REF!
Arsenite	Arsenite		Heptanal	#REF!
Arsenite	Arsenite		HPA	#REF!
Arsenate	Arsenate		octanal	#REF!
Arsenate	Arsenate		nonanal	#REF!
Arachidonyl-CoA	Arachidonyl-CoA		Nonanoate	#REF!
Arachidonate	Arachidonate		alpha-Methyl-D-glucoside	#REF!
APS	APS		beta-Methylglucoside	#REF!
Apoprotein	Apoprotein		Fattyacid(Iso-C16	#REF!
Anthranilyl-CoA	Anthranilyl-CoA		Iso-C16	#REF!
Anthranilate	Anthranilate		Fattyacid(Anteiso-C17	#REF!
Anthracene	Anthracene		Anteiso-C17	#REF!
Antheraxanthin	Antheraxanthin		Fattyacid(Iso-C17	#REF!
Androsterone	Androsterone		Iso-C17	#REF!
Androstanolone	Androstanolone		Phospatidylglycerol(Ecoli)	#REF!
Androstanedione	Androstanedione		phosphatidylserine(Ecoli)	#REF!
Amylotriose	Amylotriose		Phosphatidylethanolamine(Ecoli)	#REF!
Amylotriose	Amylotriose		Prenol-45nteichoicacid	#REF!
Amylose	Amylose		Peptidoglycanpolymer(n-1subunits)	#REF!
AMP	AMP		glycerolteichoicacid(n=45),linked,unsubstituted	#REF!
Ammelide	Ammelide		Prenol-45nteichoicacid-glucosesubstituted	#REF!
Aminoimidazole	Aminoimidazole		glycerolteichoicacid(n=45),linked,glucosesubstituted	#REF!
Aminoethanol	Aminoethanol		Prenol-45nteichoicacid-alaninesubstituted	#REF!
Aminoacetone	Aminoacetone		glycerolteichoicacid(n=45),linked,D-alasubstituted	#REF!
Aminoacetaldehyde	Aminoacetaldehyde		1-isoheptadecanoyl-sn-glycerol3-phosphate	#REF!
alpha-Tolualdehyde	alpha-Tolualdehyde		1-anteisoheptadecanoyl-sn-glycerol3-phosphate	#REF!
alpha-Ribazole	alpha-Ribazole		1-isotetradecanoyl-sn-glycerol3-phosphate	#REF!
alpha-Methyl-D-glucoside	alpha-Methyl-D-glucoside		1-isopentadecanoyl-sn-glycerol3-phosphate	#REF!
alpha-Maltose	alpha-Maltose		1-anteisopentadecanoyl-sn-glycerol3-phosphate	#REF!
alpha-Linolenoyl-CoA	alpha-Linolenoyl-CoA		1-isohexadecanoyl-sn-glycerol3-phosphate	#REF!
alpha-L-Arabinose	alpha-L-Arabinose		1,2-diisoheptadecanoyl-sn-glycerol3-phosphate	#REF!
alpha-Fluoro-beta-alanine	alpha-Fluoro-beta-alanine		1,2-dianteisoheptadecanoyl-sn-glycerol3-phosphate	#REF!
alpha-D-Xylose	alpha-D-Xylose		1,2-diisotetradecanoyl-sn-glycerol3-phosphate	#REF!
alpha-D-Mannose	alpha-D-Mannose		1,2-diisopentadecanoyl-sn-glycerol3-phosphate	#REF!
alpha-D-Glucose	alpha-D-Glucose		1,2-dianteisopentadecanoyl-sn-glycerol3-phosphate	#REF!
alpha-D-Galactosyl-diphosphoundecaprenol	alpha-D-Galactosyl-diphosphoundecaprenol		1,2-diisohexadecanoyl-sn-glycerol3-phosphate	#REF!
alpha-D-Galactose	alpha-D-Galactose		CDP-1,2-diisoheptadecanoylglycerol	#REF!
alpha-Cellobiose	alpha-Cellobiose		CDP-1,2-dianteisoheptadecanoylglycerol	#REF!
alpha-Aminoadipoyl-C6-AMP	alpha-Aminoadipoyl-C6-AMP		CDP-1,2-diisotetradecanoylglycerol	#REF!
Allopregnane-3alpha,20alpha-diol	Allopregnane-3alpha,20alpha-diol		CDP-1,2-diisopentadecanoylglycerol	#REF!
Allopregnane-21-ol-3,20-dione	Allopregnane-21-ol-3,20-dione		CDP-1,2-dianteisopentadecanoylglycerol	#REF!
Allopregnan-20alpha-ol-3-one	Allopregnan-20alpha-ol-3-one		CDP-1,2-diisohexadecanoylglycerol	#REF!
Allophanate	Allophanate		Diisoheptadecanoylphosphatidylserine	#REF!
Allantoin	Allantoin		Dianteisoheptadecanoylphosphatidylserine	#REF!
Allantoin	Allantoin		Diisotetradecanoylphosphatidylserine	#REF!
Allantoate	Allantoate		Diisopentadecanoylphosphatidylserine	#REF!
Alkanate	Alkanate		Dianteisopentadecanoylphosphatidylserine	#REF!
Aldose	Aldose		Diisohexadecanoylphosphatidylserine	#REF!
Aldophosphamide	Aldophosphamide		Diisoheptadecanoylphosphatidylethanolamine	#REF!
Alditol	Alditol		Dianteisoheptadecanoylphosphatidylethanolamine	#REF!
ALCTT	ALCTT		Diisotetradecanoylphosphatidylethanolamine	#REF!
Alcophosphamide	Alcophosphamide		Diisopentadecanoylphosphatidylethanolamine	#REF!
Ala-Ala	Ala-Ala		Dianteisopentadecanoylphosphatidylethanolamine	#REF!
AIR	AIR		Diisohexadecanoylphosphatidylethanolamine	#REF!
AICAR	AICAR		Diisoheptadecanoylphosphatidylglycerophosphate	#REF!
Agmatine	Agmatine		Dianteisoheptadecanoylphosphatidylglycerophosphate	#REF!
Agmatine	Agmatine		Diisotetradecanoylphosphatidylglycerophosphate	#REF!
ADPribose	ADPribose		Diisopentadecanoylphosphatidylglycerophosphate	#REF!
ADP-L-glycero-D-manno-heptose	ADP-L-glycero-D-manno-heptose		Dianteisopentadecanoylphosphatidylglycerophosphate	#REF!
ADPglucose	ADPglucose		Diisohexadecanoylphosphatidylglycerophosphate	#REF!
ADP-D-glycero-D-manno-heptose	ADP-D-glycero-D-manno-heptose		Diisoheptadecanoylphosphatidylglycerol	#REF!
ADP	ADP		Dianteisoheptadecanoylphosphatidylglycerol	#REF!
Adipate	Adipate		Diisotetradecanoylphosphatidylglycerol	#REF!
Adenylylselenate	Adenylylselenate		Diisopentadecanoylphosphatidylglycerol	#REF!
Adenylosuccinate	Adenylosuccinate		Dianteisopentadecanoylphosphatidylglycerol	#REF!
Adenylated-ThiS-Proteins	Adenylated-ThiS-Proteins		Diisohexadecanoylphosphatidylglycerol	#REF!
Adenosylcobinamide-GDP	Adenosylcobinamide-GDP		Pb	#REF!
Adenosine	Adenosine		glycogen(n-1)branch	#REF!
Adenine	Adenine		Iso-C14	#REF!
ADC	ADC		Anteiso-C15	#REF!
Acyl-CoA	Acyl-CoA		Iso-C15	#REF!
ACV	ACV		Iso-C16-c0_1'	#REF!
ACTN	ACTN		Iso-C17-c0_1'	#REF!
Acrylyl-CoA	Acrylyl-CoA		(S)-2-Hydroxyglutarate	#REF!
Acrylate	Acrylate		2,3-O-phytanyl-sn-glycero-1-phosphoserine	#REF!
Acrylamide	Acrylamide		2,3-O-phytanyl-sn-glycero-1-phosphoethanolamine	#REF!
ACP	ACP		2-O-(3'-hydroxy)geranyl-3-O-geranyl-sn-glycerol	#REF!
Acetylphosphate	Acetylphosphate		CDP-2-O-(3'-hydroxy)geranyl-3-O-geranyl-sn-glycerol	#REF!
Acetyl-CoA	Acetyl-CoA		cis-(homo)2aconitate	#REF!
Acetyl-ACP	Acetyl-ACP		(-)threo-iso(homo)2citrate	#REF!
Acetophenone	Acetophenone		cis-(homo)3aconitate	#REF!
Acetone	Acetone		(-)threo-iso(homo)3citrate	#REF!
Acetone	Acetone		2,5-diamino-6-ribitylamino-4(3H)-pyrimidinone5'-phosphate	#REF!
Acetoacetyl-CoA	Acetoacetyl-CoA		2-O-(3'-hydroxy)phytanyl-3-O-phytanyl-sn-glycero-l-phosphoserine	#REF!
Acetoacetyl-ACP	Acetoacetyl-ACP		2-O-(3'-hydroxy)phytanyl-3-O-phytanyl-sn-glycero-l-phosphoethanolamine	#REF!
Acetoacetate	Acetoacetate		5-hydroxybenzimidazole	#REF!
Acetate	Acetate		N1-(5-Phospho-alpha-D-ribosyl)-5-hydroxybenzimidazole	#REF!
Acetate	Acetate		(R)-(homo)2citrate	#REF!
Acetamide	Acetamide		(R)-(homo)3citrate	#REF!
Acetaldehyde	Acetaldehyde		Menaquinol6	#REF!
Acetaldehyde	Acetaldehyde		Menaquinone6	#REF!
ABEE	ABEE		alltransDecaprenyldiphosphate	#REF!
9-Fluorenol	9-Fluorenol		Maltodextrin	#REF!
9-cis-Retinal	9-cis-Retinal		M_3_Hydroxybutyryl_CoA	#REF!
8-Amino-7-oxononanoate	8-Amino-7-oxononanoate		Dulcose	#REF!
8,11,14-Icosatrienoyl-CoA	8,11,14-Icosatrienoyl-CoA		Dehydro-D-arabinono-1,4-lactone	#REF!
8,11,14-Icosatrienoate	8,11,14-Icosatrienoate		Geranoyl-CoA	#REF!
7-Methylxanthine	7-Methylxanthine		Isohexenyl-glutaconyl-CoA	#REF!
7-Methyl-3-oxo-6-octenoyl-CoA	7-Methyl-3-oxo-6-octenoyl-CoA		Fluorene	#REF!
7alpha-Hydroxy-5beta-cholestan-3-one	7alpha-Hydroxy-5beta-cholestan-3-one		9-Fluorenol	#REF!
7alpha-hydroxy-3-oxochol-4-en-24-oyl-CoA	7alpha-hydroxy-3-oxochol-4-en-24-oyl-CoA		(+)-(1R,2S)-cis-3,4-Dihydroxy-3,4-dihyd	#REF!
7alpha,12alpha-Dihydroxy-5beta-cholestan-3-one	7alpha,12alpha-Dihydroxy-5beta-cholestan-3-one		6-(2-Amino-2-carboxyethyl)-7,8-dioxo-1,2,3,4,7,8-hexahydroquinoline-2,4-dicarboxylate	#REF!
7-8-Diaminononanoate	7-8-Diaminononanoate		Icosanoyl-CoA	#REF!
7-(5-Carboxyl-5-oxopentanyl)aminocephalosporinate	7-(5-Carboxyl-5-oxopentanyl)aminocephalosporinate		Arachidicacid	#REF!
6-Thiourate	6-Thiourate		Oleate	#REF!
6-Thioinosine-5'-triphosphate	6-Thioinosine-5'-triphosphate		Linoleoyl-CoA	#REF!
6-phospho-D-glucono-1-5-lactone	6-phospho-D-glucono-1-5-lactone		Linoleate	#REF!
6-Phospho-D-gluconate	6-Phospho-D-gluconate		alpha-Linolenoyl-CoA	#REF!
6-Phospho-2-dehydro-D-gluconate	6-Phospho-2-dehydro-D-gluconate		Linolenate	#REF!
6-Oxohexanoate	6-Oxohexanoate		(5Z,8Z,11Z,14Z,17Z)-Icosapentaenoyl-CoA	#REF!
6-Methylthioinosine-5'-monophosphate	6-Methylthioinosine-5'-monophosphate		Eicosapentaenoicacid	#REF!
6-Methylmercaptopurine	6-Methylmercaptopurine		Docosahexaenoicacid	#REF!
6-Hydroxynicotinate	6-Hydroxynicotinate		gamma-Linolenoyl-CoA	#REF!
6-Hydroxyhexanoate	6-Hydroxyhexanoate		Gamolenicacid	#REF!
6-Fluorocyclohexadiene-cis,cis-1,2-diol-1-carboxylate	6-Fluorocyclohexadiene-cis,cis-1,2-diol-1-carboxylate		8,11,14-Icosatrienoyl-CoA	#REF!
6-deoxy-6-sulfo-D-fructose	6-deoxy-6-sulfo-D-fructose		8,11,14-Icosatrienoate	#REF!
6-7-Dimethyl-8--1-D-ribityllumazine	6-7-Dimethyl-8--1-D-ribityllumazine		Arachidonyl-CoA	#REF!
5'-Ribonucleotide	5'-Ribonucleotide		Arachidonate	#REF!
5'-Phosphoribosylformylglycinamidine	5'-Phosphoribosylformylglycinamidine		2-Hydroxyglutarate	#REF!
5-Phosphoribosylamine	5-Phosphoribosylamine		5-FU	#REF!
5-phosphoribosyl-5-carboxyaminoimidazole	5-phosphoribosyl-5-carboxyaminoimidazole		5-Fluorodihydrouracil	#REF!
5'-Phosphoribosyl-4-carboxy-5-aminoimidazole	5'-Phosphoribosyl-4-carboxy-5-aminoimidazole		2-Fluoro-3-ureidopropionicacid	#REF!
5-Phenyl-1,3-oxazinane-2,4-dione	5-Phenyl-1,3-oxazinane-2,4-dione		alpha-Fluoro-beta-alanine	#REF!
5-Oxoproline	5-Oxoproline		5-Fluorouridinemonophosphate	#REF!
5-Oxopentanoate	5-Oxopentanoate		Mercaptopurine	#REF!
5-O--1-Carboxyvinyl-3-phosphoshikimate	5-O--1-Carboxyvinyl-3-phosphoshikimate		6-Thiourate	#REF!
5-Methylthio-D-ribose	5-Methylthio-D-ribose		6-Thioinosine5'-monophosphate	#REF!
5-Methylthio-D-ribose	5-Methylthio-D-ribose		6-Methylmercaptopurine	#REF!
5-Methylthioadenosine	5-Methylthioadenosine		6-Methylthioinosine-5'-monophosphate	#REF!
5-Methyltetrahydropteroyltri-L-glutamate	5-Methyltetrahydropteroyltri-L-glutamate		6-Thioxanthine5'-monophosphate	#REF!
5-Methyltetrahydrofolate	5-Methyltetrahydrofolate		6-Thioinosine-5'-triphosphate	#REF!
5-Methylhex-4-enoyl-CoA	5-Methylhex-4-enoyl-CoA		6-Thioguanosinemonophosphate	#REF!
5-Methyl-H4MPT	5-Methyl-H4MPT		Thioguanine	#REF!
5-Methylcytosine	5-Methylcytosine		Ribose	#REF!
5-Methyl-3-oxo-4-hexenoyl-CoA	5-Methyl-3-oxo-4-hexenoyl-CoA		beta-D-Ribofuranose	#REF!
5-Methoxyindoleacetate	5-Methoxyindoleacetate		SN-38	#REF!
5-L-Glutamyl-Se-methylselenocysteine	5-L-Glutamyl-Se-methylselenocysteine		SN-38G	#REF!
5-Hydroxy-L-tryptophan	5-Hydroxy-L-tryptophan		Codeine	#REF!
5-Hydroxykynurenine	5-Hydroxykynurenine		Codeine-6-glucuronide	#REF!
5-Hydroxykynurenamine	5-Hydroxykynurenamine		Morphine	#REF!
5-Hydroxyindolepyruvate	5-Hydroxyindolepyruvate		Morphine-3-glucuronide	#REF!
5-Hydroxyindoleacetate	5-Hydroxyindoleacetate		Morphine-6-glucuronide	#REF!
5-Hydroxyindoleacetaldehyde	5-Hydroxyindoleacetaldehyde		Tamoxifen	#REF!
5-Hydroxyferuloyl-CoA	5-Hydroxyferuloyl-CoA		TamoxifenN-oxide	#REF!
5-Hydroxyferulate	5-Hydroxyferulate		Aldophosphamide	#REF!
5-Hydroxyconiferaldehyde	5-Hydroxyconiferaldehyde		4-Glutathionylcyclophosphamide	#REF!
5-hydroxybenzimidazole	5-hydroxybenzimidazole		Alcophosphamide	#REF!
5-Glutamyl-taurine	5-Glutamyl-taurine		Carboxyphosphamide	#REF!
5-FU	5-FU		Lidocaine	#REF!
5-Formyltetrahydrofolate	5-Formyltetrahydrofolate		2,6-DMA	#REF!
5-Formiminotetrahydrofolate	5-Formiminotetrahydrofolate		N,N-Diethylglycine	#REF!
5-Fluoromuconolactone	5-Fluoromuconolactone		2-Phenyl-1,3-propanediolmonocarbamate	#REF!
5-Fluorodihydrouracil	5-Fluorodihydrouracil		3-Carbamoyl-2-phenylpropionaldehyde	#REF!
5-Fluorocyclohexadiene-cis,cis-1,2-diol-1-carboxylate	5-Fluorocyclohexadiene-cis,cis-1,2-diol-1-carboxylate		3-Carbamoyl-2-phenylpropionicacid	#REF!
5-Deoxyribose-1-phosphate	5-Deoxyribose-1-phosphate		4-Hydroxy-5-phenyltetrahydro-1,3-oxazin-2-one	#REF!
5'-Deoxyadenosine	5'-Deoxyadenosine		5-Phenyl-1,3-oxazinane-2,4-dione	#REF!
5'-Deoxy-5-fluorocytidine	5'-Deoxy-5-fluorocytidine		Didemethylcitalopram	#REF!
5-Dehydroshikimate	5-Dehydroshikimate		Citalopramaldehyde	#REF!
5-Dehydroquinate	5-Dehydroquinate		9-cis-Retinal	#REF!
5-Dehydrogluconate	5-Dehydrogluconate		9-cis-Retinoicacid	#REF!
5-Dehydro-4-deoxy-D-glucarate	5-Dehydro-4-deoxy-D-glucarate		2-Octaprenyl-3-methyl-5-hydroxy-6-methoxy-1,4-benzoquinone	#REF!
5-Carboxymethyl-2-hydroxymuconate	5-Carboxymethyl-2-hydroxymuconate		R-S-Cysteinylglycine	#REF!
5-Carboxy-2-pentenoyl-CoA	5-Carboxy-2-pentenoyl-CoA		R-S-Alanine	#REF!
5beta-Cholestane-3alpha,7alpha-diol	5beta-Cholestane-3alpha,7alpha-diol		Capecitabine	#REF!
5beta-Cholestane-3alpha,7alpha,26-triol	5beta-Cholestane-3alpha,7alpha,26-triol		5'-Deoxy-5-fluorocytidine	#REF!
5-Aminopentanoate	5-Aminopentanoate		1-Pentanol	#REF!
5-Aminopentanamide	5-Aminopentanamide		Irinotecan	#REF!
5-Aminolevulinate	5-Aminolevulinate		1,4'-Bipiperidine-1'-carboxylicacid	#REF!
5-Amino-6--5-phosphoribosylaminouracil	5-Amino-6--5-phosphoribosylaminouracil		NPC	#REF!
5-Amino-6--5-phosphoribitylaminouracil	5-Amino-6--5-phosphoribitylaminouracil		4-Amino-1-piperidinecarboxylicacid	#REF!
5-Amino-4-imidazolecarboxyamide	5-Amino-4-imidazolecarboxyamide		Monoethylglycinexylidide	#REF!
5-alpha-THDOC	5-alpha-THDOC		Citalopram	#REF!
5alpha-Pregnane-3,20-dione	5alpha-Pregnane-3,20-dione		(CH3)2NH	#REF!
5alpha-Androstan-3beta,17beta-diol	5alpha-Androstan-3beta,17beta-diol		Demethylcitalopram	#REF!
5-10-Methylenetetrahydrofolate	5-10-Methylenetetrahydrofolate		cis-octadec-9-enoyl-coa	#REF!
5-10-Methenyltetrahydrofolate	5-10-Methenyltetrahydrofolate		mucolactone	#REF!
5,10-Methylenetetrahydromethanopterin	5,10-Methylenetetrahydromethanopterin		Protocatechualdehyde	#REF!
4-Trimethylammoniobutanal	4-Trimethylammoniobutanal		4-oxalcitromalate	#REF!
4-Tolylcarbinol	4-Tolylcarbinol		4-Carboxy-2-hydroxyhexa-2,4-dienedioate	#REF!
4-Sulfobenzaldehyde	4-Sulfobenzaldehyde		6-Hydroxynicotinate	#REF!
4-phosphopantothenate	4-phosphopantothenate		2,5-Dihydroxypyridine	#REF!
4-Phospho-L-aspartate	4-Phospho-L-aspartate		N-Formylmaleamicacid	#REF!
4-Phosphoerythronate	4-Phosphoerythronate		(R)-Hydroxydecanoyl-CoA	#REF!
4-Oxobutanoate	4-Oxobutanoate		(R)-3-Hydroxydodecanoyl-CoA	#REF!
4-Oxalocrotonate	4-Oxalocrotonate		(R)-3-hydroxytetradecanoyl-coa	#REF!
4-oxalcitromalate	4-oxalcitromalate		(R)-Hydroxyhexanoyl-CoA	#REF!
4MOP	4MOP		(R)-Hydroxyoctanoyl-CoA	#REF!
4-Methylmuconolactone	4-Methylmuconolactone		C04051	#REF!
4-Methylcatechol	4-Methylcatechol		Phenethylacetate	#REF!
4-Methylaminobutanal	4-Methylaminobutanal		3-Hydroxy-2-methyl-butyryl-CoA	#REF!
4-Methyl-5--2-phosphoethyl-thiazole	4-Methyl-5--2-phosphoethyl-thiazole		Iso-C6	#REF!
4-Methyl-3-oxoadipate-enol-lactone	4-Methyl-3-oxoadipate-enol-lactone		Iso-C14-c0_1'	#REF!
4-Methyl-3-oxoadipate	4-Methyl-3-oxoadipate		Iso-C7	#REF!
4-Maleylacetoacetate	4-Maleylacetoacetate		iso-C15	#REF!
4-Imidazolone-5-propanoate	4-Imidazolone-5-propanoate		FattyAcid(n-C5	#REF!
4-Imidazoleacetate	4-Imidazoleacetate		pentadecanoyl-ACP(n-C15	#REF!
4-Hydroxyphenylacetate	4-Hydroxyphenylacetate		Iso-C16-c0_2'	#REF!
4-Hydroxyphenylacetate	4-Hydroxyphenylacetate		heptadecanoyl-ACP(n-C17	#REF!
4-Hydroxyphenylacetaldehyde	4-Hydroxyphenylacetaldehyde		methylmenaquinone7	#REF!
4-Hydroxymethylsalicylate	4-Hydroxymethylsalicylate		methymenaquinol7	#REF!
4-Hydroxymethylcatechol	4-Hydroxymethylcatechol		Arsenate	#REF!
4-Hydroxy-L-threonine	4-Hydroxy-L-threonine		Isopentenylphosphate	#REF!
4-Hydroxy-L-glutamate	4-Hydroxy-L-glutamate		DMAP	#REF!
4-Hydroxybutyryl-CoA	4-Hydroxybutyryl-CoA		11beta-Hydroxytestosterone	#REF!
4-Hydroxybutanoate	4-Hydroxybutanoate		4-Androsten-11beta-ol-3,17-dione	#REF!
4-Hydroxybenzoate	4-Hydroxybenzoate		Glucuronide	#REF!
4-Hydroxybenzoate	4-Hydroxybenzoate		Carboxyphosphonopyruvate	#REF!
4-Hydroxybenzoate	4-Hydroxybenzoate		3-Polyprenylcatechol	#REF!
4-Hydroxy-5-phenyltetrahydro-1,3-oxazin-2-one	4-Hydroxy-5-phenyltetrahydro-1,3-oxazin-2-one		2-Polyprenyl-6-methoxyphenol	#REF!
4-Hydroxy-2-oxovalerate	4-Hydroxy-2-oxovalerate		L-Fucono-1,5-lactone	#REF!
4-Hydroxy-2-oxohexanoate	4-Hydroxy-2-oxohexanoate		trans-3-Chloro-2-propene-1-ol	#REF!
4-Hydroxy-2-oxoglutarate	4-Hydroxy-2-oxoglutarate		3-Chloroallylaldehyde	#REF!
4-Guanidinobutanoate	4-Guanidinobutanoate		cis-3-Chloro-2-propene-1-ol	#REF!
4-Guanidinobutanamide	4-Guanidinobutanamide		cis-3-Chloroallylaldehyde	#REF!
4-Guanidinobutanal	4-Guanidinobutanal		3-Aminopropiononitrile	#REF!
4-Fluoromuconolactone	4-Fluoromuconolactone		5alpha-Pregnane-3,20-dione	#REF!
4-Fluorocyclohexadiene-cis,cis-1,2-diol-1-carboxylate	4-Fluorocyclohexadiene-cis,cis-1,2-diol-1-carboxylate		3-alpha-OHDHP	#REF!
4-Fluorocatechol	4-Fluorocatechol		2-Aminobut-2-enoate	#REF!
4-Fluorobenzoate	4-Fluorobenzoate		Allopregnane-21-ol-3,20-dione	#REF!
4--cytidine5-diphospho-2-C-methyl-D-erythritol	4--cytidine5-diphospho-2-C-methyl-D-erythritol		5-alpha-THDOC	#REF!
4-Coumaroyl-CoA	4-Coumaroyl-CoA		tRNAcontaining5-aminomethyl-2-thiouridine	#REF!
4-Coumarate	4-Coumarate		tRNAcontaining5-methylaminomethyl-2-thiouridylate	#REF!
4-Chlorocatechol	4-Chlorocatechol		Allopregnan-20alpha-ol-3-one	#REF!
4-Chlorobiphenyl	4-Chlorobiphenyl		Allopregnane-3alpha,20alpha-diol	#REF!
4-Chlorobenzoate	4-Chlorobenzoate		Hydantoin-propionate	#REF!
4-Carboxymuconolactone	4-Carboxymuconolactone		alpha-D-Glucose	#REF!
4-Carboxymethylenebut-2-en-4-olide	4-Carboxymethylenebut-2-en-4-olide		N-Acetyl-beta-D-glucosamine	#REF!
4-Carboxy-4-hydroxy-2-oxoadipate	4-Carboxy-4-hydroxy-2-oxoadipate		beta-Cellobiose	#REF!
4-Carboxy-2-oxo-3-hexenedioate	4-Carboxy-2-oxo-3-hexenedioate		alpha-Maltose	#REF!
4-Carboxy-2-hydroxyhexa-2,4-dienedioate	4-Carboxy-2-hydroxyhexa-2,4-dienedioate		beta-Maltose	#REF!
4-Androsten-11beta-ol-3,17-dione	4-Androsten-11beta-ol-3,17-dione		alpha-D-Ribose5-phosphate	#REF!
4-Aminobutanal	4-Aminobutanal		(S)-2-Acetolactate	#REF!
4-Amino-5-phosphomethyl-2-methylpyrimidine	4-Amino-5-phosphomethyl-2-methylpyrimidine		D-threo-Isocitricacid	#REF!
4-Amino-2-methyl-5-diphosphomethylpyrimidine	4-Amino-2-methyl-5-diphosphomethylpyrimidine		D-erythro-Isocitricacid	#REF!
4alpha-Methylzymosterol-4-carboxylate	4alpha-Methylzymosterol-4-carboxylate		alpha-Cellobiose	#REF!
4alpha-Methyl-5alpha-cholest-7-en-3-one	4alpha-Methyl-5alpha-cholest-7-en-3-one		D-4-Hydroxy-2-oxoglutarate	#REF!
4a-Hydroxytetrahydrobiopterin	4a-Hydroxytetrahydrobiopterin		beta-D-Fructose6-phosphate	#REF!
4-Acetamidobutanoate	4-Acetamidobutanoate		beta-D-Fructose1,6-bisphosphate	#REF!
4--1-D-Ribitylamino-5-aminouracil	4--1-D-Ribitylamino-5-aminouracil		alpha-D-Glucose6-phosphate	#REF!
4-(Phosphonooxy)-threonine	4-(Phosphonooxy)-threonine		(S)-Methylmalonatesemialdehyde	#REF!
4-(Methylnitrosamino)-1-(3-pyridyl)-1-butanol	4-(Methylnitrosamino)-1-(3-pyridyl)-1-butanol		alpha-D-Galactose	#REF!
3-Vinylcatechol	3-Vinylcatechol		L-Cystathionine	#REF!
3-Ureidopropanoate	3-Ureidopropanoate		alpha-D-Xylose	#REF!
3-Ureidoisobutyrate	3-Ureidoisobutyrate		beta-D-Xylose	#REF!
3-Sulfopyruvate	3-Sulfopyruvate		beta-L-Arabinose	#REF!
3-Sulfocatechol	3-Sulfocatechol		alpha-L-Arabinose	#REF!
3-Sulfinopyruvate	3-Sulfinopyruvate		N-Acetyl-alpha-neuraminate	#REF!
3-Sulfinoalanine	3-Sulfinoalanine		N-Acetyl-beta-neuraminate	#REF!
3-Polyprenylcatechol	3-Polyprenylcatechol		galacturonate	#REF!
3-phosphoshikimate	3-phosphoshikimate		(S)-Propane-1,2-diol	#REF!
3-Phosphonooxypyruvate	3-Phosphonooxypyruvate		(R)-Allantoin	#REF!
3-Phosphoglycerate	3-Phosphoglycerate		(S)(+)-Allantoin	#REF!
3-Phospho-D-erythronate	3-Phospho-D-erythronate		D-Cysteine	#REF!
3-phosphoadenylylsulfate	3-phosphoadenylylsulfate		(R)-Acetoin	#REF!
3'-Phosphoadenylylselenate	3'-Phosphoadenylylselenate		DTYL	#REF!
3-Phenylcatechol	3-Phenylcatechol		(S)-3-Hydroxyisobutyrate	#REF!
3-Oxotetradecanoyl-CoA	3-Oxotetradecanoyl-CoA		N-Acetyl-beta-D-galactosamine	#REF!
3-oxotetradecanoyl-acp	3-oxotetradecanoyl-acp		beta-D-Fructose	#REF!
3-Oxostearoyl-CoA	3-Oxostearoyl-CoA		(R)-2,3-Dihydroxy-3-methylbutanoate	#REF!
3-Oxopropanoate	3-Oxopropanoate		D-3-Amino-isobutanoate	#REF!
3-Oxopalmitoyl-CoA	3-Oxopalmitoyl-CoA		(24R,25R)-3alpha,7alpha,12alpha,24-Tetrahydroxy-5beta-cholestan-26-oyl-CoA	#REF!
3-Oxo-OPC8-CoA	3-Oxo-OPC8-CoA		L-erythro-4-Hydroxyglutamate	#REF!
3-Oxo-OPC6-CoA	3-Oxo-OPC6-CoA		L-methylmalonyl-CoA	#REF!
3-Oxo-OPC4-CoA	3-Oxo-OPC4-CoA		Cellulose	#REF!
3-Oxooctanoyl-CoA	3-Oxooctanoyl-CoA		(S)-5-Oxo-2,5-dihydrofuran-2-acetate	#REF!
3-oxooctanoyl-acp	3-oxooctanoyl-acp		Benzo(a)pyrene-cis-7,8-dihydrodiol	#REF!
3-Oxohexanoyl-CoA	3-Oxohexanoyl-CoA		alpha-D-Mannose	#REF!
3-oxohexadecanoyl-acp	3-oxohexadecanoyl-acp		beta-D-Mannose	#REF!
3-Oxododecanoyl-CoA	3-Oxododecanoyl-CoA		EnzymeN6-(dihydrolipoyl)lysine	#REF!
3-oxododecanoyl-acp	3-oxododecanoyl-acp		EnzymeN6-(lipoyl)lysine	#REF!
[truncated: 364 more rows]

## Sheet: wild_type_B6-2
Metabolite compartment	Metabolite full name	Id	Abbreviation	Formula	Mass	Source	Inchikey	Charge	is_core	is_obsolete	Linked_compound	is_cofactor	pka	pkb	Aliases	Amiles	Notes
c0	H2O	cpd00001	h2o	H2O	18	Primary Database	XLYOFNOQVPJJNP-UHFFFAOYSA-N	0	1	0	null	0	0.0425428	1:1:-1.80	Name: H20; H2O; H3O+; HO-; Hydroxide ion; OH; OH-; Water; hydrogen oxide; hydroxide; hydroxide ion; hydroxyl; hydroxyl ion; oxonium; water|AraCyc: OH; WATER|BiGG: h2o; oh1|BrachyCyc: WATER|KEGG: C00001; C01328|MetaCyc: OH; OXONIUM; WATER	O	GC|EQ|EQU
c0	PPi	cpd00012	ppi	HO7P2	176	Primary Database	XPPKVPWEQAFLFU-UHFFFAOYSA-K	-3	1	0	null	0	1:3:8.17;1:4:1.70;1:7:3.06;1:8:6.98	0	Name: Diphosphate; Diphosphoric acid; PP; PPi; Pyrophosphate; Pyrophosphoric acid; diphosphate; pyrophosphate|AraCyc: PPI|BiGG: ppi|BrachyCyc: PPI|KEGG: C00013|MetaCyc: PPI	O=P([O-])([O-])OP(=O)([O-])O	GC|EQ|EQU
c0	Phosphate	cpd00009	pi	HO4P	96	Primary Database	NBIIXXVUZAFLBC-UHFFFAOYSA-L	-2	1	0	null	0	1:2:12.90;1:3:1.80;1:4:6.95	0	Name: H2PO4-; HPO4-2; HPO42-; Orthophosphate; Orthophosphoric acid; PO43-; Phosphate; Phosphoric acid; Pi; dihydrogen phosphate; inorganic phosphate; orthophosphate; phosphate; phosphate-inorganic; phosphoric acid|AraCyc: Pi|BiGG: pi|BrachyCyc: Pi|KEGG: C00009|MetaCyc: CPD-16459; CPD-20124; Pi	O=P([O-])([O-])O	GC|EQ|EQU
c0	H+	cpd00067	h	H	1	Primary Database	GPRLSGONYQIRFK-UHFFFAOYSA-N	1	1	0	null	0	0	0	Name: H+; Hydron; Proton; hydrogen ion; proton|AraCyc: PROTON|BiGG: h|BrachyCyc: PROTON|KEGG: C00080|MetaCyc: PROTON	[H+]	GC|EQ|EQU
c0	CO2	cpd00011	co2	CO2	44	Primary Database	CURLTUGMZLYLDI-UHFFFAOYSA-N	0	1	0	null	0	0	0	Name: CO2; Carbon dioxide; carbon dioxide; carbonic acid gas; carbonic anhydride|AraCyc: CARBON-DIOXIDE|BiGG: co2|BrachyCyc: CARBON-DIOXIDE|KEGG: C00011|MetaCyc: CARBON-DIOXIDE	O=C=O	GC|EQ|EQU
c0	ALCTT	cpd00668	alac-S	C5H7O4	131	Primary Database	NMDWGEGFJUBKLB-UHFFFAOYSA-M	-1	1	0	null	0	1:1:3.45;1:5:18.13;1:9:12.42	1:7:-8.14;1:9:-4.59	Name: 2-Acetolactate; 2-aceto-lactate; ALCTT; S-2-Acetolactate|AlgaGEM: S_2_45_Acetolactate_c|AraGEM: S_2_45_Acetolactate_c|BiGG: alac__S|DF_Athaliana: 2-ACETO-LACTATE|KEGG: C00900	CC(=O)C(C)(O)C(=O)[O-]	GC|EQ|EQU
c0	Pyruvate	cpd00020	pyr	C3H3O3	87	Primary Database	LCTONWCANYUPML-UHFFFAOYSA-M	-1	1	0	null	0	0.0444784	1:5:-9.58	Name: 2-Oxopropanoate; 2-Oxopropanoic acid; 2-oxo-propionic acid; 2-oxopropanoate; 2-oxopropanoic acid; BTS; Pyroracemic acid; Pyruvate; Pyruvic acid; acetylformic acid; alpha-ketopropionic acid; pyroracemic acid; pyruvate; pyruvic acid|AraCyc: PYRUVATE|BiGG: pyr|BrachyCyc: PYRUVATE|KEGG: C00022|MetaCyc: PYRUVATE	CC(=O)C(=O)[O-]	GC|EQ|EQU
c0	Parapyruvate	cpd02570	Parapyruvate	C6H6O6	174	Primary Database	YRWAMSXHYBBHFL-UHFFFAOYSA-L	-2	1	0	null	0	1:4:13.95;1:6:3.46;1:11:2.61	1:4:-3.94;1:10:-9.73	Name: 4-Hydroxy-4-methyl-2-oxoglutarate; Parapyruvate|KEGG: C06033	CC(O)(CC(=O)C(=O)[O-])C(=O)[O-]	GC|EQ|EQU
c0	H2O2	cpd00025	h2o2	H2O2	34	Primary Database	MHAJPDPJQMAIIY-UHFFFAOYSA-N	0	1	0	null	0	1:1:11.52;1:2:14.40	1:1:-4.19;1:2:-4.19	Name: H2O2; Hydrogen peroxide; Hydrogenperoxide; Oxydol; hydrogen peroxide; hydroperoxide; perhydrol|AraCyc: HYDROGEN-PEROXIDE|BiGG: h2o2|BrachyCyc: HYDROGEN-PEROXIDE|KEGG: C00027|MetaCyc: HYDROGEN-PEROXIDE	OO	GC|EQ|EQU
c0	O2	cpd00007	o2	O2	32	Primary Database	MYMOFIZGZYHOMD-UHFFFAOYSA-N	0	1	0	null	0	0	0	Name: O2; Oxygen; dioxygen; oxygen; oxygen molecule|AraCyc: OXYGEN-MOLECULE|BiGG: o2|BrachyCyc: OXYGEN-MOLECULE|KEGG: C00007|MetaCyc: OXYGEN-MOLECULE	O=O	GC|EQ|EQU
c0	TRHL	cpd00794	tre	C12H22O11	342	Primary Database	HDTRYLNUVZCQOY-LIZSDCNHSA-N	0	1	0	null	0	1:8:11.91;1:13:14.55;1:16:12.43;1:17:13.45;1:18:14.90;1:21:14.16;1:22:12.98;1:23:15.33	1:8:-3.95;1:13:-3.68;1:16:-3.95;1:17:-3.65;1:18:-2.98;1:21:-3.68;1:22:-3.65;1:23:-2.98	Name: D-(+)-trehalose; D-Trehalose; D-trehalose; TRHL; Trehalose; alpha,alpha'-Trehalose; alpha,alpha-Trehalose; alpha,alpha-trehalose; alpha-D-Glcp-(1&harr,1)-alpha-D-Glcp; alpha-D-glucopyranosyl alpha-D-glucopyranoside; alpha-D-glucopyranosyl-alpha-D-glucopyranoside; trehalose|AraCyc: TREHALOSE|BiGG: tre|BrachyCyc: TREHALOSE|KEGG: C01083; G00293; G09275; G11546|MetaCyc: TREHALOSE	OC[C@H]1O[C@H](O[C@H]2O[C@H](CO)[C@@H](O)[C@H](O)[C@H]2O)[C@H](O)[C@@H](O)[C@@H]1O	GC|EQ|EQU
c0	D-Glucose	cpd00027	glc-D	C6H12O6	180	Primary Database	WQZGKKKJIJFFOK-GASJEMHNSA-N	0	1	0	null	0	1:6:12.69;1:8:15.12;1:10:14.51;1:11:11.30;1:12:13.58	1:3:-4.39;1:6:-3.65;1:8:-2.98;1:10:-3.68;1:11:-4.39;1:12:-3.94	Name: D-(+)-Glucose; D-Glucopyranose; D-Glucose; Dextrose; Glucopyranose; Glucose; Grape sugar|AlgaGEM: S_D_45_Glucose_c; S_Glucose_c; S_Glucose_ext_b; S_Glucose_p|AraGEM: S_D_45_Glucose_c|BiGG: glc__D|KEGG: C00031; C00293|MetaCyc: Glucopyranose	OC[C@H]1OC(O)[C@H](O)[C@@H](O)[C@@H]1O	GC|EQ|EQU
c0	Glyoxalate	cpd00040	glx	C2HO3	73	Primary Database	HHLFWLYXYJOTON-UHFFFAOYSA-M	-1	1	0	null	0	0.0437802	1:5:-9.24	Name: Glyoxalate; Glyoxylate; Glyoxylic acid; glyox; glyoxalate; glyoxylate; glyoxylic acid|AraCyc: GLYOX|BiGG: glx|BrachyCyc: GLYOX|KEGG: C00048|MetaCyc: GLYOX	O=CC(=O)[O-]	GC|EQ|EQU
c0	Tartronate semialdehyde	cpd00843	2h3opp	C3H3O4	103	Primary Database	QWBAFPFNGRFSFB-UHFFFAOYSA-M	-1	1	0	null	0	1:4:12.67;1:6:3.04	1:4:-4.50;1:7:-7.78	Name: 2-Hydroxy-3-oxopropanoate; 2-hydroxy-3-oxopropanoate; Tartronate semialdehyde; hydroxymalonaldehydic acid; tartronate semialdehyde; tartronate-S-ald; tartronic semialdehyde|AraCyc: TARTRONATE-S-ALD|BiGG: 2h3oppan|BrachyCyc: TARTRONATE-S-ALD|KEGG: C01146|MetaCyc: TARTRONATE-S-ALD	O=CC(O)C(=O)[O-]	GC|EQ|EQU
c0	2-Hydroxyethyl-ThPP	cpd03049	2-Hydroxyethyl-ThPP	C14H21N4O8P2S	467	Primary Database	RRUVJGASJONMDY-UHFFFAOYSA-M	-1	1	0	null	0	1:11:12.58;1:15:19.80;1:25:7.48;1:28:2.22;1:29:1.78	1:11:-3.86;1:14:-1.15;1:15:-6.05;1:16:6.48	Name: 2-(alpha-Hydroxyethyl)thiamine diphosphate; 2-(alpha-hydroxyethyl)-TPP; 2-(alpha-hydroxyethyl)-ThPP; 2-(alpha-hydroxyethyl)thiamine diphosphate; 2-Hydroxyethyl-ThPP|AraCyc: 2-ALPHA-HYDROXYETHYL-THPP|BiGG: 2ahethmpp|CornCyc: 2-ALPHA-HYDROXYETHYL-THPP|KEGG: C05125|MetaCyc: 2-ALPHA-HYDROXYETHYL-THPP	Cc1ncc(C[n+]2c(C(C)O)sc(CCOP(=O)([O-])OP(=O)([O-])O)c2C)c(N)n1	GC|EQ
c0	TPP	cpd00056	thmpp	C12H17N4O7P2S	423	Primary Database	AYEKOFBPNLCAJY-UHFFFAOYSA-M	-1	1	0	null	0	1:4:17.93;1:22:2.22;1:24:7.48;1:26:1.78	1:13:-1.15;1:14:-6.03;1:15:6.48	Name: TDP; TPP; ThPP; Thiamin diphosphate; Thiamin pyrophosphate; Thiamine diphosphate; Thiaminediphosphate; thiamin diphosphate; thiamin pyrophosphate; thiamin-PPi; thiamine diphosphate; thiamine pyrophosphate; thiamine-PPi|AraCyc: THIAMINE-PYROPHOSPHATE|BiGG: thmpp|BrachyCyc: THIAMINE-PYROPHOSPHATE|KEGG: C00068|MetaCyc: THIAMINE-PYROPHOSPHATE	Cc1ncc(C[n+]2csc(CCOP(=O)([O-])OP(=O)([O-])O)c2C)c(N)n1	GC|EQ
c0	Sucrose	cpd00076	sucr	C12H22O11	342	Primary Database	CZMRCDWAGMRECN-UGDNZRGBSA-N	0	1	0	null	0	1:9:11.84;1:10:13.51;1:14:13.94;1:17:12.39;1:18:14.77;1:21:14.39;1:22:13.04;1:23:15.23	1:9:-4.04;1:10:-3.46;1:14:-3.69;1:17:-3.95;1:18:-2.98;1:21:-3.68;1:22:-3.65;1:23:-2.98	Name: 1-alpha-D-Glucopyranosyl-2-beta-D-fructofuranoside; Cane sugar; Glc(alpha1->2beta)Fru; Neohancoside D; Reiniose; SUCR; Saccharose; Sucrose; alpha-D-glucopyranosyl beta-D-fructofuranoside; beta-D-fructofuranosyl-(2&harr,1)-alpha-D-glucopyranoside; saccharose; sucrose; sugar|AraCyc: SUCROSE|BiGG: sucr|BrachyCyc: SUCROSE|KEGG: C00089; G00370|MetaCyc: SUCROSE	OC[C@H]1O[C@H](O[C@]2(CO)O[C@H](CO)[C@@H](O)[C@@H]2O)[C@H](O)[C@@H](O)[C@@H]1O	GC|EQ|EQU
c0	1F-beta-D-Fructosylsucrose	cpd02298	1F-beta-D-Fructosylsucrose	C18H32O16	504	Primary Database	VAWYEUIPHLMNNF-OESPXIITSA-N	0	1	0	null	0	1:7:12.11;1:8:13.46;1:10:14.87;1:21:11.65;1:25:13.83;1:28:12.52;1:32:14.23;1:34:13.04	1:7:-4.04;1:8:-3.45;1:10:-3.69;1:21:-4.04;1:25:-3.69;1:28:-3.95;1:32:-3.68;1:34:-3.65	Name: 1-kestose; 1-kestotriose; 1F-(beta-D-fructofuranosyl)sucrose; 1F-beta-D-Fructosylsucrose; O-beta-D-fructofuranosyl-(2->1)-O-beta-D-fructofuranosyl-(2->1)-alpha-D-glucopyranoside; beta-D-Fructofuranosyl-(2->1)-beta-D-fructofuranosyl alpha-D-glucopyranoside|AraCyc: 1-KESTOTRIOSE|BrachyCyc: 1-KESTOTRIOSE|CornCyc: 1-KESTOTRIOSE|KEGG: C03661|MetaCyc: 1-KESTOTRIOSE	OC[C@H]1O[C@H](O[C@]2(CO[C@]3(CO)O[C@H](CO)[C@@H](O)[C@@H]3O)O[C@H](CO)[C@@H](O)[C@@H]2O)[C@H](O)[C@@H](O)[C@@H]1O	GC|EQ|EQU
c0	Chitobiose	cpd01157	chitob	C16H28N2O11	424	Primary Database	CDOJPCSDOXYJJF-CBTAGEKQSA-N	0	1	0	null	0	1:6:12.22;1:10:14.16;1:14:13.19;1:18:13.62;1:19:15.08;1:21:14.59;1:22:12.77;1:23:11.50	1:10:-3.52;1:14:-3.63;1:18:-3.52;1:19:-2.98;1:21:-2.98;1:23:-4.23	Name: 2-(acetylamino)-4-O-[2-(acetylamino)-2-deoxy-beta-D-glucopyranosyl]-2-deoxy-beta-D-glucopyranose; CBS; CHITOBIOSE; Chitobiose; Diacetylchitobiose; N,N'-Diacetylchitobiose; N,N'-diacetylchitobiose; N-[2-[5-acetylamino-4,6-dihydroxy-2-(hydroxymethyl)tetrahydropyran-3-yl]oxy-4,5-dihyrdoxy-6-(hydroxymethyl)tetrahydropyran-3-yl]acetamide; chitobiose; diacetylchitobiose|AraCyc: CHITOBIOSE|BiGG: c…	CC(=O)N[C@H]1C(O)O[C@H](CO)[C@@H](O[C@@H]2O[C@H](CO)[C@@H](O)[C@H](O)[C@H]2NC(C)=O)[C@@H]1O	GC|EQ|EQU
c0	N-Acetyl-D-glucosamine	cpd00122	acgam	C8H15NO6	221	Primary Database	OVRNDRQMDRJTHS-RTRLPJTCSA-N	0	1	0	cpd27608	0	1:5:14.29;1:7:11.60;1:9:13.45;1:11:14.92;1:12:12.81	1:5:-3.52;1:6:-4.53;1:7:-4.23;1:9:-3.63;1:11:-2.98;1:15:-1.57	Name: 2-Acetamido-2-deoxy-D-glucose; GlcNAc; N-Acetyl-D-glucosamine; N-Acetylchitosamine|AraCyc: N-acetyl-D-glucosamine|BiGG: acgam|CornCyc: N-acetyl-D-glucosamine|KEGG: C00140|MetaCyc: N-acetyl-D-glucosamine	CC(=O)N[C@H]1C(O)O[C@H](CO)[C@@H](O)[C@@H]1O	GC|EQ|EQU
c0	2-Nitropropane	cpd01433	n2ppn	C3H7NO2	89	Primary Database	FGLBSLMDCBOPQK-UHFFFAOYSA-N	0	1	0	null	0	0.0424674	0	Name: 2-Nitropropane; 2-nitro-propane; 2-nitropropane; beta-nitropropane; dimethylnitromethane; isonitro propane; isonitropropane; nitroisopropane; propane, 2-nitro-; sec-nitropropane|BiGG: n2ppn|BrachyCyc: CPD-244|KEGG: C02116|MetaCyc: CPD-244|iAbaylyiv4: CPD-244	CC(C)[N+](=O)[O-]	GC
c0	Nitrite	cpd00075	no2	HNO2	46	Primary Database	IOVCWXUNBOPUCH-UHFFFAOYSA-N	0	1	0	null	0	0	1:1:-3.47	Name: NO2; NO2-; Nitrite; nitrite|AraCyc: NITRITE|BiGG: no2|BrachyCyc: NITRITE|KEGG: C00088|MetaCyc: NITRITE	O=NO	GC|EQ|EQU
c0	Acetone	cpd00178	acetone	C3H6O	58	Primary Database	CSCPPACGZOOCGX-UHFFFAOYSA-N	0	1	0	null	0	0.0432814	1:4:-7.19	Name: 2-Propanone; 2-propanone; Acetone; Dimethyl ketone; acetone; dimethylketone; propanone|AraCyc: ACETONE|BiGG: acetone|BrachyCyc: ACETONE|KEGG: C00207|MetaCyc: ACETONE	CC(C)=O	GC|EQ|EQU
c0	CELB	cpd00158	cellb	C12H22O11	342	Primary Database	GUBGYTABKSRVRQ-CUHNMECISA-N	0	1	0	null	0	1:9:13.32;1:11:14.78;1:14:14.41;1:15:11.25;1:18:12.17;1:21:14.00;1:22:12.80;1:23:15.22	1:9:-3.69;1:11:-2.98;1:14:-3.94;1:15:-4.39;1:18:-3.95;1:21:-3.68;1:22:-3.65;1:23:-2.98	Name: 1-beta-D-Glucopyranosyl-4-D-glucopyranose; CELB; CPD-15975; Cellobiose; Glucoscilliroside; cellobiose|AraGEM: S_Cellobiose_c|BiGG: cellb|KEGG: C00185; G00289|Maize_C4GEM: S_Cellobiose_c|MetaCyc: CPD-15975	OC[C@H]1O[C@@H](O[C@@H]2[C@@H](CO)OC(O)[C@H](O)[C@H]2O)[C@H](O)[C@@H](O)[C@@H]1O	GC|EQ|EQU
c0	beta-D-Glucose	cpd00190	glc-D-B	C6H12O6	180	Primary Database	WQZGKKKJIJFFOK-VFUOTHLCSA-N	0	1	0	null	0	1:6:12.69;1:8:15.12;1:10:14.51;1:11:11.30;1:12:13.58	1:3:-4.39;1:6:-3.65;1:8:-2.98;1:10:-3.68;1:11:-4.39;1:12:-3.94	Name: D-glucose-ring; b-xglc-HEX-1:5; beta-D-Glucose; beta-D-glucopyranose; beta-D-glucose; beta-glucose; dextrose; glc; glc-ring; glucoside|AraCyc: GLC|BrachyCyc: GLC|ChlamyCyc: GLC|KEGG: C00221|MetaCyc: B-XGLC-HEX-1:5_6:A; GLC	OC[C@H]1O[C@@H](O)[C@H](O)[C@@H](O)[C@@H]1O	GC|EQ|EQU
c0	Maltose	cpd00179	malt	C12H22O11	342	Primary Database	GUBGYTABKSRVRQ-PICCSMPSSA-N	0	1	0	cpd01355	0	1:9:13.32;1:11:14.78;1:14:14.41;1:15:11.25;1:18:12.17;1:21:14.00;1:22:12.80;1:23:15.22	1:9:-3.69;1:11:-2.98;1:14:-3.94;1:15:-4.39;1:18:-3.95;1:21:-3.68;1:22:-3.65;1:23:-2.98	Name: 1-alpha-D-Glucopyranosyl-4-alpha-D-glucopyranose; MALTOSE; Malt sugar; Maltose; alpha-D-Glucopyranosyl-(1->4)-D-glucopyranose; alpha-D-glucopyranose-(1->4)-beta-D-glucopyranose; beta-Maltose; beta-maltose; maltose|AraCyc: MALTOSE|BiGG: malt|BrachyCyc: MALTOSE|KEGG: C00208; C01971; G00275|MetaCyc: CPD-15717; MALTOSE	OC[C@H]1O[C@H](O[C@@H]2[C@@H](CO)OC(O)[C@H](O)[C@H]2O)[C@H](O)[C@@H](O)[C@@H]1O	GC|EQ|EQU
c0	Cytochrome c3+	cpd00109	ficytc	C42H42FeN8O8R4S2	884	Primary Database	0	-1	1	0	null	0	1:35:3.65;1:39:4.21;1:49:12.95;1:57:13.56	1:9:2.98;1:19:2.53;1:64:2.05;1:65:1.55	Name: Cytochrome c3+; Ferricytochrome c; Ferricytochromec-553|AlgaGEM: S_Ferricytochrome_32_c_c|AraGEM: S_Ferricytochrome_32_c_c|BiGG: ficytC; ficytc; ficytcc553|JM_Creinhardtii: Ferri; Ferri_c; Ferri_m|KEGG: C00125	*NC(=O)[C@H](CSC(C)C1=C(C)C2=N/C1=C\c1c(C)c(CCC(=O)[O-])c3n1[Fe+]n1/c(c(C)c(C(C)SC[C@H](NC(*)=O)C(=O)N*)/c1=C/2)=C\C1=N/C(=C\3)C(CCC(=O)[O-])=C1C)NC(*)=O	GC
c0	H2S2O3	cpd00268	tsul	HO3S2	112	Primary Database	DHCDFWKWKRSZHF-UHFFFAOYSA-M	-1	1	0	null	0	1:2:-2.28	0	Name: H2S2O3; HS2O3-; Hyposulfite; S2O3; S2O3-; S2O3-2; S2O32-; Thiosulfate; Thiosulfuric acid; hydrogen sulfurothioate; thiosulfate; trioxothiosulfate(2-)|AraCyc: S2O3|BiGG: tsul|BrachyCyc: S2O3|KEGG: C00320; C05529|MetaCyc: S2O3	O=S(=O)([O-])S	GC
c0	Cytochrome c2+	cpd00110	focytc	C42H42FeN8O8R4S2	884	Primary Database	0	-2	1	0	null	0	1:35:3.72;1:39:4.27;1:49:12.97;1:57:13.58	1:9:3.06;1:19:2.59;1:64:2.08;1:65:1.56	Name: Cytochrome c2+; Ferrocytochrome c; Ferrocytochromec-553; Reduced cytochrome c|AlgaGEM: S_Ferrocytochrome_32_c_c|AraGEM: S_Ferrocytochrome_32_c_c|BiGG: focytC; focytc; focytcc553|JM_Creinhardtii: Ferro; Ferro_c; Ferro_m|KEGG: C00126	*NC(=O)[C@H](CSC(C)C1=C(C)C2=N/C1=C\c1c(C)c(CCC(=O)[O-])c3n1[Fe]n1/c(c(C)c(C(C)SC[C@H](NC(*)=O)C(=O)N*)/c1=C/2)=C\C1=N/C(=C\3)C(CCC(=O)[O-])=C1C)NC(*)=O	GC
c0	Tetrathionate	cpd01414	tttnt	O6S4	224	Primary Database	HPQYKCJIWQFJMS-UHFFFAOYSA-L	-2	1	0	null	0	1:1:-2.98;1:6:-2.18	0	Name: S4O6-2; S4O62-; Tetrathionate; Tetrathionic acid; tetrathionate; tetrathionic acid; thioperoxydisulfuric acid|BiGG: tet|EcoCyc: CPD-14|KEGG: C02084|MetaCyc: CPD-14|iRR1083: ttton	O=S(=O)([O-])SSS(=O)(=O)[O-]	GC|EQ
c0	5-Aminolevulinate	cpd00338	5aop	C5H9NO3	131	Primary Database	ZGXJTSGNIOSYLO-UHFFFAOYSA-N	0	1	0	null	0	1:3:17.17;1:8:4.05	1:4:-7.91;1:6:7.84	Name: 5-Amino-4-oxopentanoate; 5-Amino-4-oxovaleric acid; 5-Aminolevulinate; 5-amino-4-oxo-pentanoate; 5-amino-4-oxo-pentanoic acid; 5-amino-4-oxopentanoate; 5-amino-4-oxopentanoic acid; 5-amino-levulinate; 5-amino-levulinic acid; 5-aminolevulinate; 5-aminolevulinic acid; ALA; Pentanoic acid, 5-amino-4-oxo-; delta-aminolevulinate; delta-aminolevulinic acid; gamma-aminolevulinic acid|AraCyc: 5-AMI…	[NH3+]CC(=O)CCC(=O)[O-]	GC|EQ|EQU
c0	Porphobilinogen	cpd00689	ppbng	C10H13N2O4	225	Primary Database	QSHWIQZFGQKFMA-UHFFFAOYSA-M	-1	1	0	null	0	1:6:16.69;1:9:4.40;1:16:3.66	0.0501016	Name: Porphobilinogen; porphobilinogen|AraCyc: PORPHOBILINOGEN|BiGG: ppbng|BrachyCyc: PORPHOBILINOGEN|KEGG: C00931|MetaCyc: PORPHOBILINOGEN	[NH3+]Cc1[nH]cc(CCC(=O)[O-])c1CC(=O)[O-]	GC|EQ|EQU
c0	Choline	cpd00098	chol	C5H14NO	104	Primary Database	OEYIOHPDSNJKLS-UHFFFAOYSA-N	1	1	0	null	0	0.0453006	1:5:-3.25	Name: (2-hydroxyethyl)trimethylammonium; Bilineurine; Choline; choline|AraCyc: CHOLINE|BiGG: chol|BrachyCyc: CHOLINE|KEGG: C00114|MetaCyc: CHOLINE	C[N+](C)(C)CCO	GC|EQ
c0	Betaine aldehyde	cpd00447	betald	C5H12NO	102	Primary Database	SXKNCCSPZDCRFD-UHFFFAOYSA-N	1	1	0	null	0	0	1:7:-8.18	Name: Betaine aldehyde; N,N,N-trimethyl-2-oxoethylammonium; betaine aldehyde; glycine betaine aldehyde|AraCyc: BETAINE_ALDEHYDE|BiGG: betald|BrachyCyc: BETAINE_ALDEHYDE|KEGG: C00576|MetaCyc: BETAINE_ALDEHYDE	C[N+](C)(C)CC=O	GC|EQ
c0	1-O-Sinapoyl-beta-D-glucose	cpd00865	1-O-Sinapoyl-beta-D-glucose	C17H22O10	386	Primary Database	XRKBRPFTFKKHEF-DGDBGZAXSA-N	0	1	0	null	0	1:8:9.29;1:24:15.03;1:25:13.19;1:26:14.42;1:27:12.20	1:7:-4.75;1:8:-5.42;1:9:-5.29;1:18:-4.19;1:24:-2.98;1:25:-3.65;1:26:-3.68;1:27:-3.96	Name: 1-O-Sinapoyl beta-D-glucoside; 1-O-Sinapoyl-beta-D-glucose; 1-O-sinapoyl beta-D-glucoside; 1-O-sinapoyl-beta-D-glucose|AraCyc: 1-O-SINAPOYL-BETA-D-GLUCOSE|BrachyCyc: 1-O-SINAPOYL-BETA-D-GLUCOSE|CornCyc: 1-O-SINAPOYL-BETA-D-GLUCOSE|KEGG: C01175|MetaCyc: 1-O-SINAPOYL-BETA-D-GLUCOSE	COc1cc(/C=C/C(=O)O[C@@H]2O[C@H](CO)[C@@H](O)[C@H](O)[C@H]2O)cc(OC)c1O	GC|EQ|EQU
c0	1,2-Bis-O-sinapoyl-beta-D-glucoside	cpd02622	1,2-Bis-O-sinapoyl-beta-D-glucoside	C28H32O14	592	Primary Database	KQDOTXAUJBODDM-STUNQXDBSA-N	0	1	0	null	0	1:8:12.70;1:11:14.02;1:15:14.81;1:25:8.99;1:38:9.59	1:5:-4.19;1:8:-3.69;1:11:-3.65;1:15:-2.98;1:25:-5.42;1:38:-5.42;1:39:-4.75;1:41:-5.29	Name: 1,2-Bis-O-sinapoyl-beta-D-glucoside; 1,2-bis-O-sinapoyl-beta-D-glucoside; 1,2-di-O-sinapoyl-beta-D-glucose|AraCyc: 12-BIS-O-SINAPOYL-BETA-D-GLUCOSIDE|BrachyCyc: 12-BIS-O-SINAPOYL-BETA-D-GLUCOSIDE|KEGG: C04275|MaizeCyc: 12-BIS-O-SINAPOYL-BETA-D-GLUCOSIDE|MetaCyc: 12-BIS-O-SINAPOYL-BETA-D-GLUCOSIDE	COc1cc(/C=C/C(=O)O[C@@H]2O[C@H](CO)[C@@H](O)[C@H](O)[C@H]2OC(=O)/C=C/c2cc(OC)c(O)c(OC)c2)cc(OC)c1O	GC|EQ|EQU
c0	6-7-Dimethyl-8--1-D-ribityllumazine	cpd02656	dmlz	C13H17N4O6	326	Primary Database	SXDXRJZUAJBNFL-XKSSXDPKSA-M	-1	1	0	null	0	1:13:5.97;1:18:14.94;1:20:12.85;1:22:13.96;1:23:15.84	1:4:0.22;1:7:-5.60;1:18:-3.36;1:20:-3.62;1:22:-3.52;1:23:-2.97	Name: 6,7-Dimethyl-8-(1-D-ribityl)lumazine; 6,7-Dimethyl-8-(D-ribityl)lumazine; 6,7-dimethyl-8-(1-D-ribityl)lumazine; 6-7-Dimethyl-8--1-D-ribityllumazine|AraCyc: DIMETHYL-D-RIBITYL-LUMAZINE|BiGG: dmlz|BrachyCyc: DIMETHYL-D-RIBITYL-LUMAZINE|KEGG: C04332|MetaCyc: DIMETHYL-D-RIBITYL-LUMAZINE	Cc1nc2c(=O)[n-]c(=O)nc-2n(C[C@H](O)[C@H](O)[C@H](O)CO)c1C	GC|EQ|EQU
c0	Riboflavin	cpd00220	ribflv	C17H19N4O6	376	Primary Database	AUNGANRZJHBGPY-SCRDCRAPSA-M	-1	1	0	null	0	1:12:5.97;1:18:14.94;1:19:12.85;1:21:13.96;1:23:15.84	1:10:-5.29;1:14:-0.19;1:18:-3.36;1:19:-3.62;1:21:-3.52;1:23:-2.97	Name: 7,8-Dimethyl-10-ribitylisoalloxazine; D-Ribf; Lactoflavin; RIBF; Ribf; Riboflavin; Vitamin B2; riboflavin; vitamin B2; x-drib-PEN-1:4|AraCyc: RIBOFLAVIN|BiGG: ribflv|BrachyCyc: RIBOFLAVIN|KEGG: C00255|MetaCyc: RIBOFLAVIN; X-DRIB-PEN-1:4	Cc1cc2nc3c(=O)[n-]c(=O)nc-3n(C[C@H](O)[C@H](O)[C@H](O)CO)c2cc1C	GC|EQ|EQU
c0	4--1-D-Ribitylamino-5-aminouracil	cpd02882	4r5au	C9H16N4O6	276	Primary Database	XKQZIXVJVUPORE-RPDRRWSUSA-N	0	1	0	null	0	1:1:8.48;1:3:12.63;1:16:15.85;1:17:14.99;1:18:14.05;1:19:13.22	1:9:-7.20;1:10:-2.74;1:16:-2.97;1:17:-3.35;1:18:-3.52;1:19:-3.62	Name: 4-(1-D-Ribitylamino)-5-amino-2,6-dihydroxypyrimidine; 4--1-D-Ribitylamino-5-aminouracil; 5-Amino-6-(1-D-ribitylamino)uracil; 5-Amino-6-(D-ribitylamino)uracil; 5-amino-6-(1-D-ribitylamino)pyrimidine-2,4(1H,3H)-dione; 5-amino-6-(D-ribitylamino)uracil; 5-amino-6-ribitylamino-2,4(1H,3H)-pyrimidinedione; 6-(1-D-Ribitylamino)-5-amino-2,4-dihydroxypyrimidine; 6-(1-D-Ribitylamino)-5-aminouracil; 6-…	Nc1c(NC[C@H](O)[C@H](O)[C@H](O)CO)[nH]c(=O)[nH]c1=O	GC|EQ|EQU
c0	Fe+2	cpd10515	Fe+2	Fe	56	Primary Database	CWYNVVGOOAEACU-UHFFFAOYSA-N	2	1	0	null	0	0.0424243	0	Name: Fe(II); Fe++; Fe+2; Fe2+; Ferrous ion; Iron(2+); fe(ii); ferrous ion; ferrous iron|AraCyc: FE+2|BiGG: fe2|BrachyCyc: FE+2|KEGG: C14818|MetaCyc: FE+2	[Fe+2]	GC|EQ|EQU
c0	fe+3	cpd10516	Fe+3	Fe	56	Primary Database	VTLYFUHAOXGGBS-UHFFFAOYSA-N	3	1	0	null	0	0.0424243	0	Name: Fe(III); Fe+++; Fe+3; Fe3+; Ferric ion; Iron(3+); fe(iii); fe3; ferric ion; ferric iron|AraCyc: FE+3|BiGG: fe3|BrachyCyc: FE+3|KEGG: C14819|MetaCyc: FE+3	[Fe+3]	GC|EQ|EQU
c0	NH3	cpd00013	nh4	H4N	18	Primary Database	QGZKDVFQNNGYKY-UHFFFAOYSA-O	1	1	0	cpd19013	0	0	0.0424637	Name: Ammonia; Ammonia ion; Ammonium; Ammonium(1+); NH3; NH4+; NH4plus; ammonia; ammonium|AraCyc: AMMONIA; AMMONIUM|BiGG: nh3; nh4|BrachyCyc: AMMONIA; AMMONIUM|KEGG: C00014; C01342|MetaCyc: AMMONIA; AMMONIUM	[NH4+]	GC|EQ|EQU
c0	Hydroxymethylbilane	cpd00755	hmbil	C40H38N4O17	846	Primary Database	WDFJYRZCZIUBPR-UHFFFAOYSA-F	-8	1	0	null	0	1:20:5.16;1:22:3.63;1:30:4.31;1:42:4.78;1:52:3.25;1:54:3.88;1:57:4.53;1:60:4.10	0	Name: Hydroxymethylbilane; hydroxymethylbilane; preuroporphyrinogen|AraCyc: HYDROXYMETHYLBILANE|BiGG: hmbil|BrachyCyc: HYDROXYMETHYLBILANE|KEGG: C01024|MetaCyc: HYDROXYMETHYLBILANE	O=C([O-])CCc1c[nH]c(Cc2[nH]c(Cc3[nH]c(Cc4[nH]c(CO)c(CC(=O)[O-])c4CCC(=O)[O-])c(CC(=O)[O-])c3CCC(=O)[O-])c(CC(=O)[O-])c2CCC(=O)[O-])c1CC(=O)[O-]	GC|EQ|EQU
c0	ATP	cpd00002	atp	C10H13N5O13P3	504	Primary Database	ZKHQWZAMYRWXGA-KQYNXXCUSA-K	-3	1	0	null	0	1:14:12.60;1:22:3.29;1:26:0.90;1:29:7.42;1:30:1.55	1:6:-7.46;1:9:-1.06;1:14:-3.85;1:15:4.93	Name: ATP; Adenosine 5'-triphosphate; adenosine-5'-triphosphate; adenosine-triphosphate; adenylpyrophosphate|AraCyc: ATP|BiGG: atp|BrachyCyc: ATP|KEGG: C00002|MetaCyc: ATP	Nc1ncnc2c1ncn2[C@@H]1O[C@H](COP(=O)([O-])OP(=O)([O-])OP(=O)([O-])O)[C@@H](O)[C@H]1O	GC|EQ|EQU
c0	ADP	cpd00008	adp	C10H13N5O10P2	425	Primary Database	XTWYTFMLZFPYCI-KQYNXXCUSA-L	-2	1	0	null	0	1:14:12.46;1:18:13.98;1:22:2.22;1:25:7.42;1:26:1.77	1:6:-7.46;1:9:-1.05;1:14:-3.85;1:15:4.93;1:18:-3.67	Name: ADP; Adenosine 5'-diphosphate; Adenosine 5'-phosphate; adenosine 5'-pyrophosphate; adenosine pyrophosphate; adenosine-5'-diphosphate; adenosine-5-diphosphate; adenosine-diphosphate|AraCyc: ADP|BiGG: adp|BrachyCyc: ADP|KEGG: C00008; G11113|MetaCyc: ADP	Nc1ncnc2c1ncn2[C@@H]1O[C@H](COP(=O)([O-])OP(=O)([O-])O)[C@@H](O)[C@H]1O	GC|EQ|EQU
c0	NAD	cpd00003	nad	C21H26N7O14P2	662	Primary Database	BAWFJGJZGIEFAR-NNYOXOHSSA-M	-1	1	0	null	0	1:6:11.94;1:17:1.85;1:18:2.28;1:25:11.38;1:35:12.70	1:6:-4.22;1:35:-3.85;1:37:-1.05;1:41:4.93;1:43:-7.46	Name: DPN; DPN+; DPN-ox; Diphosphopyridine nucleotide; NAD; NAD+; NAD-ox; NAD-oxidized; Nadide; Nicotinamide adenine dinucleotide; Nicotinamideadeninedinucleotide; beta-NAD+; beta-nicotinamide adenine dinucleotide; coenzyme I; diphosphopyridine nucleotide; diphosphopyridine nucleotide oxidized; nicotinamide adenine dinucleotide; nicotinamide adenine dinucleotide oxidized|AraCyc: NAD|BiGG: nad|Bra…	NC(=O)c1ccc[n+]([C@@H]2O[C@H](COP(=O)([O-])OP(=O)([O-])OC[C@H]3O[C@@H](n4cnc5c(N)ncnc54)[C@H](O)[C@@H]3O)[C@@H](O)[C@H]2O)c1	GC|EQ|EQU
c0	NADH	cpd00004	nadh	C21H27N7O14P2	663	Primary Database	BOPGDPNILDQYTO-NNYOXOHSSA-L	-2	1	0	null	0	1:14:12.28;1:18:14.00;1:22:-7.46;1:26:-1.05;1:36:12.90	1:6:2.28;1:9:1.85;1:14:-3.85;1:15:4.93;1:18:-3.67;1:36:-3.78	Name: DPNH; NAD-reduced; NADH; NADH+H+; NADH2; Nicotinamide adenine dinucleotide - reduced; Nicotinamideadeninedinucleotide-reduced; Reduced nicotinamide adenine dinucleotide; beta-NADH; dihydrodiphosphopyridine nucleotide; dihydronicotinamide adenine dinucleotide; diphosphopyridine nucleotide reduced; nicotinamide adenine dinucleotide reduced|AraCyc: NADH|BiGG: nadh|BrachyCyc: NADH|KEGG: C00004|…	NC(=O)C1=CN([C@@H]2O[C@H](COP(=O)([O-])OP(=O)([O-])OC[C@H]3O[C@@H](n4cnc5c(N)ncnc54)[C@H](O)[C@@H]3O)[C@@H](O)[C@H]2O)C=CC1	GC|EQ|EQU
c0	L-Glutamate	cpd00023	glu-L	C5H8NO4	146	Primary Database	WHUUTDBJXJRKMK-VKHMYHEASA-M	-1	1	0	null	0	1:6:1.88;1:9:4.27	0.0445549	Name: 1-amino-propane-1,3-dicarboxylic acid; 2-aminopentanedioic acid; GLU; Glutamate; Glutaminic acid; L-Glutamate; L-Glutamic acid; L-Glutaminic acid; L-glu; L-glutamate; L-glutamic acid; alpha-aminoglutaric acid; glt; glu; glut; glutacid; glutamate; glutaminic acid|AraCyc: GLT|BiGG: glu__L|BrachyCyc: GLT|KEGG: C00025|MetaCyc: GLT	[NH3+][C@@H](CCC(=O)[O-])C(=O)[O-]	GC|EQ|EQU
c0	2-Oxoglutarate	cpd00024	akg	C5H4O5	144	Primary Database	KPGXRSRHYNQIFN-UHFFFAOYSA-L	-2	1	0	null	0	1:6:2.66;1:10:3.87	1:4:-9.67	Name: 2-Ketoglutaric acid; 2-Oxoglutarate; 2-ketoglutarate; 2-ketoglutaric acid; 2-oxoglutarate; 2-oxoglutaric acid; 2-oxopentanedionate; 2-oxopentanedionic acid; Oxoglutaric acid; a-ketoglutaric acid; alpha-Ketoglutaric acid; alpha-ketoglutarate; alpha-ketoglutaric acid; alpha-oxoglutarate; ketoglutarate|AraCyc: 2-KETOGLUTARATE|BiGG: akg|BrachyCyc: 2-KETOGLUTARATE|KEGG: C00026|MetaCyc: 2-KETOGLU…	O=C([O-])CCC(=O)C(=O)[O-]	GC|EQ|EQU
c0	L-Glutamine	cpd00053	gln-L	C5H10N2O3	146	Primary Database	ZDXPYRJPNDTMRX-VKHMYHEASA-N	0	1	0	null	0	1:6:2.15;1:9:16.24	1:4:9.31;1:10:-1.63	Name: 2-aminoglutaramic acid; L-2-Aminoglutaramic acid; L-Glutamine; L-gln; L-glutamine; gln; glum; glumin; glutamic acid 5-amide; glutamine; proglumide|AraCyc: GLN|BiGG: gln__L|BrachyCyc: GLN|KEGG: C00064|MetaCyc: GLN	NC(=O)CC[C@H]([NH3+])C(=O)[O-]	GC|EQ|EQU
c0	GSH	cpd00042	gthrd	C10H16N3O6S	306	Primary Database	RWSXRVCMGQZWBV-WDSKDSINSA-M	-1	1	0	null	0	1:1:1.94;1:7:12.78;1:10:15.04;1:13:3.74;1:18:10.05	1:15:9.22;1:16:-1.83	Name: 5-L-Glutamyl-L-cysteinylglycine; GSH; Glutathione; L-gamma-glutamyl-L-cysteinylglycine; N-(N-gamma-L-Glutamyl-L-cysteinyl)glycine; Reduced glutathione; Reducedglutathione; gamma-L-Glutamyl-L-cysteinyl-glycine; gamma-L-glutamyl-L-cysteinyl-glycine; glutathionate; glutathione; glycine, N-(N-L-gamma-glutamyl-L-cysteinyl)-; reduced glutathione|AraCyc: GLUTATHIONE|BiGG: gthrd|BrachyCyc: GLUTATHI…	[NH3+][C@@H](CCC(=O)N[C@@H](CS)C(=O)NCC(=O)[O-])C(=O)[O-]	GC|EQ|EQU
c0	Oxidized glutathione	cpd00111	gthox	C20H30N6O12S2	610	Primary Database	YPZRWBKMTBYPTK-BJDJZHNGSA-L	-2	1	0	null	0	1:1:1.44;1:10:13.45;1:13:3.29;1:26:13.99;1:30:3.88;1:39:2.03	1:16:9.61;1:38:9.01	Name: GSSG; Glutathione disulfide; Oxidized glutathione; Oxidized glutathione glucose substituted; Oxiglutatione; glutathione disulfide; glutathione ox; glutathione oxidized; oxidized glutathione|AraCyc: OXIDIZED-GLUTATHIONE|BiGG: gthox|BrachyCyc: OXIDIZED-GLUTATHIONE|KEGG: C00127|MetaCyc: OXIDIZED-GLUTATHIONE	[NH3+][C@@H](CCC(=O)N[C@@H](CSSC[C@H](NC(=O)CC[C@H]([NH3+])C(=O)[O-])C(=O)NCC(=O)[O-])C(=O)NCC(=O)[O-])C(=O)[O-]	GC|EQ|EQU
c0	L-Ascorbate	cpd00059	ascb	C6H7O6	175	Primary Database	CIWBSHSKHKDKBQ-JLAZNSOCSA-M	-1	1	0	null	0	1:1:14.69;1:6:11.19;1:10:4.16;1:11:13.67;1:12:15.97	1:6:-3.57;1:7:-7.49;1:10:-7.54;1:11:-3.56;1:12:-2.98	Name: Ascorbate; Ascorbic acid; L-Ascorbate; L-Ascorbic acid; L-ascorbate; L-ascorbate (vitamin C); L-ascorbate acid; L-ascorbic acid; Vitamin C; ascorbate; ascorbic acid; vitamin C|AraCyc: ASCORBATE|BiGG: ascb__L|BrachyCyc: ASCORBATE|KEGG: C00072|MetaCyc: ASCORBATE	O=C1O[C@H]([C@@H](O)CO)C([O-])=C1O	GC|EQ|EQU
c0	Ascorbate radical	cpd00766	Ascorbate radical	C6H5O6	173	Primary Database	0	-2	1	0	null	0	0	0	Name: Ascorbate radical; Monodehydroascorbate; Monodehydroascorbate radical; Semidehydroascorbic acid; ascorbyl radical; monodehydroascorbate; monodehydroascorbate radical; monodehydroascorbic acid; semidehydroascorbate; semidehydroascorbic acid|AraCyc: CPD-318|BrachyCyc: CPD-318|ChlamyCyc: CPD-318|KEGG: C01041|MetaCyc: CPD-318	0	null
c0	AMP	cpd00018	amp	C10H12N5O7P	346	Primary Database	UDMBCSSLTHHNCD-KQYNXXCUSA-L	-2	1	0	null	0	1:14:12.46;1:16:18.54;1:18:13.98;1:21:1.23;1:22:6.27	1:6:-7.46;1:9:-1.05;1:14:-3.85;1:15:3.92;1:16:-6.38;1:18:-3.67	Name: 5'-AMP; 5'-Adenosine monophosphate; 5'-Adenylic acid; 5'-adenosine monophosphate; 5'-adenylic acid; AMP; Adenosine 5'-monophosphate; Adenosine 5'-phosphate; Adenylate; Adenylic acid; adenosine 5'-monophosphate; adenosine 5'-phosphate; adenosine-5'-phosphate; adenosine-monophosphate; adenosine-phosphate; adenylate; adenylic acid|AraCyc: AMP|BiGG: amp|BrachyCyc: AMP|KEGG: C00020|MetaCyc: AMP	Nc1ncnc2c1ncn2[C@@H]1O[C@H](COP(=O)([O-])[O-])[C@@H](O)[C@H]1O	GC|EQ|EQU
c0	Nicotinamide ribonucleotide	cpd00355	nmn	C11H14N2O8P	334	Primary Database	DAYLJWODMCOQEW-TURQNECASA-M	-1	1	0	null	0	1:5:18.93;1:9:11.99;1:13:13.73;1:17:11.39;1:20:1.21;1:22:6.24	1:9:-4.22;1:13:-3.73;1:18:-1.63	Name: NMN; Nicotinamide D-ribonucleotide; Nicotinamide mononucleotide; Nicotinamide nucleotide; Nicotinamide ribonucleotide; beta-Nicotinamide D-ribonucleotide; beta-Nicotinamide mononucleotide; beta-Nicotinamide ribonucleotide; beta-nicotinamide D-ribonucleotide; beta-nicotinamide mononucleotide; beta-nicotinamide nucleotide; beta-nicotinamide ribonucleotide|AraCyc: NICOTINAMIDE_NUCLEOTIDE|BiGG:…	NC(=O)c1ccc[n+]([C@@H]2O[C@H](COP(=O)([O-])[O-])[C@@H](O)[C@H]2O)c1	GC|EQ|EQU
c0	NADP	cpd00006	nadp	C21H25N7O17P3	741	Primary Database	XJLXINKUBYWONI-NNYOXOHSSA-K	-3	1	0	null	0	1:18:0.90;1:19:5.78;1:26:3.26;1:30:0.66;1:47:11.66	1:11:-7.46;1:12:-1.06;1:22:4.87	Name: NADP; NADP(+); NADP+; NADP-ox; NADP-oxidized; Nicotinamide adenine dinucleotide phosphate; Nicotinamide adenine dinucleotide phosphate -; Nicotinamideadeninedinucleotidephosphate; TPN; TPN+; TPN-ox; Triphosphopyridine nucleotide; beta-NADP+; beta-Nicotinamide adenine dinucleotide phosphate; coenzyme II; nicotinamide adenine dinucleotide phosphate; nicotinamide adenine dinucleotide-P; tripho…	NC(=O)c1ccc[n+]([C@@H]2O[C@H](COP(=O)([O-])OP(=O)([O-])OC[C@H]3O[C@@H](n4cnc5c(N)ncnc54)[C@H](OP(=O)([O-])[O-])[C@@H]3O)[C@@H](O)[C@H]2O)c1	GC|EQ|EQU
c0	NADPH	cpd00005	nadph	C21H26N7O17P3	742	Primary Database	ACFIXJIJDZMPPO-NNYOXOHSSA-J	-4	1	0	null	0	1:18:0.90;1:19:5.78;1:26:0.66;1:30:3.26;1:40:12.75	1:11:-7.46;1:12:-1.06;1:22:4.87;1:40:-3.78	Name: NADP(H); NADP-red; NADP-reduced; NADPH; NADPH+H+; NADPH2; Nicotinamide adenine dinucleotide phosphate - reduced; Nicotinamide adenine dinucleotide phosphate-reduced; Nicotinamideadeninedinucleotidephosphate-reduced; Reduced nicotinamide adenine dinucleotide phosphate; TPNH; beta-NADPH; dihydronicotinamide adenine dinucleotide phosphate; dihydronicotinamide adenine dinucleotide phosphate red…	NC(=O)C1=CN([C@@H]2O[C@H](COP(=O)([O-])OP(=O)([O-])OC[C@H]3O[C@@H](n4cnc5c(N)ncnc54)[C@H](OP(=O)([O-])[O-])[C@@H]3O)[C@@H](O)[C@H]2O)C=CC1	GC|EQ|EQU
c0	N-(omega)-Hydroxyarginine	cpd03527	N-(omega)-Hydroxyarginine	C6H15N4O3	190	Primary Database	FQWRAVYMZULPNK-BYPYZUCNSA-O	1	1	0	null	0	1:7:2.20;1:11:18.88;1:13:13.34	1:5:9.23;1:9:-3.04;1:12:7.46	Name: N(omega)-Hydroxy-L-arginine; N(omega)-Hydroxyarginine; N-(omega)-Hydroxyarginine|BiGG: nwharg|JP_Creinhardtii_MSB: M_nwharg_c|KEGG: C05933|iRS1563: M_C05933_c	N/C(NCCC[C@H]([NH3+])C(=O)[O-])=[NH+]/O	GC
c0	Citrulline	cpd00274	citr-L	C6H13N3O3	175	Primary Database	RHGKLRLOHDJJDR-BYPYZUCNSA-N	0	1	0	null	0	1:7:15.33;1:8:2.27	1:6:9.23;1:12:-1.73	Name: 2-Amino-5-ureidovaleric acid; Citrulline; L-Citrulline; L-citrulline; N5-(Aminocarbonyl)-L-ornithine; Ngamma-carbamylornithine; alpha-amino-gamma-ureidovaleric acid; gamma-ureidonorvaline; gammaureidonorvaline|AraCyc: L-CITRULLINE|BiGG: citr__L|BrachyCyc: L-CITRULLINE|KEGG: C00327|MetaCyc: L-CITRULLINE	NC(=O)NCCC[C@H]([NH3+])C(=O)[O-]	GC|EQ|EQU
c0	NO	cpd00418	no	NO	30	Primary Database	MWUXSHHQAYIFBG-UHFFFAOYSA-N	0	1	0	null	0	0	1:2:-2.91	Name: NO; Nitric oxide; Nitricoxide; Nitrogen monoxide; nitric oxide; nitrogen monoxide; nitrogen protoxide|AraCyc: NITRIC-OXIDE|BiGG: no|BrachyCyc: NITRIC-OXIDE|KEGG: C00533|MetaCyc: NITRIC-OXIDE	[N]=O	GC|EQ|EQU
c0	Dephospho-CoA	cpd00655	dpcoa	C21H33N7O13P2S	685	Primary Database	KDTSHFARGAKYJN-IBOSZNHHSA-L	-2	1	0	null	0	1:14:12.34;1:22:1.86;1:26:2.29;1:32:12.95;1:42:10.07	1:6:-7.46;1:9:-1.05;1:14:-3.85;1:15:4.93;1:32:-3.81	Name: 3'-Dephospho-CoA; 3'-dephospho-CoA; 3-dephospho-CoA; Dephospho-CoA; Dephosphocoenzyme A; dephospho-CoA; dephosphocoenzyme A|AraCyc: DEPHOSPHO-COA|BiGG: dpcoa|BrachyCyc: DEPHOSPHO-COA|KEGG: C00882|MetaCyc: DEPHOSPHO-COA	CC(C)(COP(=O)([O-])OP(=O)([O-])OC[C@H]1O[C@@H](n2cnc3c(N)ncnc32)[C@H](O)[C@@H]1O)[C@@H](O)C(=O)NCCC(=O)NCCS	GC|EQ|EQU
c0	CoA	cpd00010	coa	C21H32N7O16P3S	764	Primary Database	RGJOEKWQDUBAIZ-IBOSZNHHSA-J	-4	1	0	null	0	1:22:0.92;1:23:5.94;1:26:0.83;1:30:3.27;1:48:10.07	1:8:-7.46;1:9:-1.06;1:17:4.89	Name: CoA; CoA-SH; Coenzyme A; CoenzymeA; Coenzyme_a; HS-CoA; co-A; co-A-SH; co-enzyme-A; coenzyme A|AraCyc: CO-A|BiGG: coa|BrachyCyc: CO-A|KEGG: C00010|MetaCyc: CO-A	CC(C)(COP(=O)([O-])OP(=O)([O-])OC[C@H]1O[C@@H](n2cnc3c(N)ncnc32)[C@H](O)[C@@H]1OP(=O)([O-])[O-])[C@@H](O)C(=O)NCCC(=O)NCCS	GC|EQ|EQU
c0	Urea	cpd00073	urea	CH4N2O	60	Primary Database	XSQUKJJJFZCRTK-UHFFFAOYSA-N	0	1	0	null	0	0.0432376	1:4:-2.37	Name: Carbamide; Urea; basodexan; bromisovalum; carbamide; carmol; urea|AraCyc: UREA|BiGG: urea|BrachyCyc: UREA|KEGG: C00086|MetaCyc: UREA	NC(N)=O	GC|EQ|EQU
c0	H2CO3	cpd00242	hco3	CHO3	61	Primary Database	BVKZGUZCCUSVTD-UHFFFAOYSA-M	-1	1	0	null	0	1:2:10.32;1:3:3.50	0	Name: Acid carbonate; Bicarbonate; CO3; CO3-2; CO32-; Carbonic acid; Dihydrogen carbonate; H2CO3; HCO(3-); HCO3; HCO3(-); HCO3-; Hydrogencarbonate; bicarbonate; carbonate; carbonic acid; carbonicacid; hydrogencarbonate|AraCyc: H2CO3; HCO3|BiGG: h2co3; hco3|BrachyCyc: H2CO3; HCO3|KEGG: C00288; C01353|MetaCyc: CO3; H2CO3; HCO3	O=C([O-])O	GC|EQ|EQU
c0	Formate	cpd00047	for	CHO2	45	Primary Database	BDAGIHXWWSANSR-UHFFFAOYSA-M	-1	1	0	null	0	0.043105	0	Name: FORM; Formate; Formic acid; Methanoic acid; formate; formic acid|AraCyc: FORMATE|BiGG: for|BrachyCyc: FORMATE|KEGG: C00058|MetaCyc: FORMATE	O=C[O-]	GC|EQ|EQU
c0	Triphosphate	cpd00421	pppi	HO10P3	254	Primary Database	UNXRWKVEANCORM-UHFFFAOYSA-J	-4	1	0	null	0	1:5:0.89;1:7:7.73;1:8:2.45;1:11:3.24;1:12:7.12	0	Name: Inorganic triphosphate; P3,i; PPPi; Triphosphate; Triphosphoric acid; Tripolyphosphate; inorganic open chain tripolyphosphate; inorganic triphosphate; triphosphate; triphosphoric acid; tripolyphosphate|AraCyc: P3I|BiGG: pppi|ChlamyCyc: P3I|KEGG: C00536|MetaCyc: P3I	O=P([O-])([O-])OP(=O)([O-])OP(=O)([O-])O	GC
c0	2'-Deoxy-5-hydroxymethylcytidine-5'-diphosphate	cpd07923	2'-Deoxy-5-hydroxymethylcytidine-5'-diphosphate	C10H15N3O11P2	415	Primary Database	RQKDPSTWKKMBPM-XLPZGREQSA-L	-2	1	0	null	0	1:1:1.74;1:3:7.42;1:20:13.95;1:21:19.21;1:22:15.02;1:25:3.12	1:10:-4.78;1:13:4.17;1:20:-3.24;1:22:-2.81	Name: 2'-Deoxy-5-hydroxymethylcytidine-5'-diphosphate; 2'-deoxy-5-hydroxymethylcytidine-5'-diphosphate|KEGG: C11038|MetaCyc: DEOXY-HYDROXYMETHYLCYTIDINE-DIP	Nc1nc(=O)n([C@H]2C[C@H](O)[C@@H](COP(=O)([O-])OP(=O)([O-])O)O2)cc1CO	GC|EQ|EQU
c0	2'-Deoxy-5-hydroxymethylcytidine-5'-triphosphate	cpd07924	2'-Deoxy-5-hydroxymethylcytidine-5'-triphosphate	C10H15N3O14P3	494	Primary Database	DLHNIFPAUZVLLA-XLPZGREQSA-K	-3	1	0	null	0	1:1:2.49;1:3:7.42;1:7:0.89;1:24:13.95;1:26:15.02;1:29:3.22	1:14:-4.78;1:17:4.18;1:24:-3.24;1:26:-2.81	Name: 2'-Deoxy-5-hydroxymethylcytidine-5'-triphosphate; 2'-deoxy-5-hydroxymethylcytidine-5'-triphosphate|KEGG: C11039|MetaCyc: DEOXY-OH-METHYLCYTIDINE-TRIPHOSPHATE	Nc1nc(=O)n([C@H]2C[C@H](O)[C@@H](COP(=O)([O-])OP(=O)([O-])OP(=O)([O-])O)O2)cc1CO	GC|EQ|EQU
c0	Carbamoylphosphate	cpd00146	cbp	CH2NO5P	140	Primary Database	FFQKYPRQEYGKAF-UHFFFAOYSA-L	-2	1	0	null	0	1:3:1.10;1:4:6.13;1:7:15.18	0	Name: Carbamoyl phosphate; Carbamoylphosphate; carbamoyl phosphate; carbamoyl-P; carbamoyl-phosphate; carbamyl-phosphate|AraCyc: CARBAMOYL-P|BiGG: cbp|BrachyCyc: CARBAMOYL-P|KEGG: C00169|MetaCyc: CARBAMOYL-P	NC(=O)OP(=O)([O-])[O-]	GC|EQ|EQU
c0	UDP	cpd00014	udp	C9H12N2O12P2	402	Primary Database	XCCTYIAWTASOJW-XVFCMESISA-L	-2	1	0	null	0	1:9:12.62;1:10:9.70;1:14:14.07;1:20:3.21;1:23:1.77;1:24:7.42	1:3:-4.29;1:9:-3.79;1:14:-3.66;1:17:-5.40	Name: UDP; Uridine 5'-diphosphate; uridine-5'-diphosphate; uridine-diphosphate|AraCyc: UDP|BiGG: udp|BrachyCyc: UDP|KEGG: C00015; G10619|MetaCyc: UDP	O=c1ccn([C@@H]2O[C@H](COP(=O)([O-])OP(=O)([O-])O)[C@@H](O)[C@H]2O)c(=O)[nH]1	GC|EQ|EQU
c0	UTP	cpd00062	utp	C9H12N2O15P3	481	Primary Database	PGAVKCOVUIYSFO-XVFCMESISA-K	-3	1	0	null	0	1:9:12.62;1:10:9.70;1:14:14.07;1:20:3.30;1:24:0.90;1:27:2.53;1:28:7.42	1:3:-4.33;1:9:-3.79;1:14:-3.66	Name: UTP; Uridine 5'-triphosphate; Uridine triphosphate; uridine-5'-triphosphate; uridine-triphosphate|AraCyc: UTP|BiGG: utp|BrachyCyc: UTP|KEGG: C00075|MetaCyc: UTP	O=c1ccn([C@@H]2O[C@H](COP(=O)([O-])OP(=O)([O-])OP(=O)([O-])O)[C@@H](O)[C@H]2O)c(=O)[nH]1	GC|EQ|EQU
c0	UMP	cpd00091	ump	C9H11N2O9P	323	Primary Database	DJJCXFVJDGTHFX-XVFCMESISA-L	-2	1	0	null	0	1:9:12.63;1:10:9.70;1:14:14.07;1:19:1.23;1:20:6.25	1:3:-4.29;1:9:-3.79;1:14:-3.66;1:17:-5.40	Name: 5'-UMP; 5'-uridylic acid (8CI)(9CI); 5'Uridylic acid; UMP; Uridine 5'-monophosphate; Uridine monophosphate; Uridylic acid; uridine 5'-monophosphate; uridine 5'-phosphate; uridine monophosphate; uridine-5'-monophosphate; uridine-5'-phosphate; uridine-monophosphate; uridine-phosphate; uridylate|AraCyc: UMP|BiGG: ump|BrachyCyc: UMP|KEGG: C00105|MetaCyc: UMP	O=c1ccn([C@@H]2O[C@H](COP(=O)([O-])[O-])[C@@H](O)[C@H]2O)c(=O)[nH]1	GC|EQ|EQU
c0	FAD	cpd00015	fad	C27H31N9O15P2	783	Primary Database	IMGVNJNCCGXBHD-UYBVJOGSSA-K	-2	1	0	null	0	1:1:6.01;1:31:2.28;1:35:1.85;1:42:13.98;1:43:12.46	1:42:-3.67;1:43:-3.85;1:44:4.89;1:46:-7.46;1:52:-1.05	Name: FAD; Flavin adenine dinucleotide; Flavin adenine dinucleotide oxidized; Flavin_adenine_dinucleotide; Flavinadeninedinucleotideoxidized; flavin adenine dinucleotide; flavin adenine dinucleotide oxidized; flavitan|AraCyc: FAD|BiGG: fad|BrachyCyc: FAD|KEGG: C00016|MetaCyc: FAD	Cc1cc2nc3c(=O)[n-]c(=O)nc-3n(C[C@H](O)[C@H](O)[C@H](O)COP(=O)([O-])OP(=O)([O-])OC[C@H]3O[C@@H](n4cnc5c(N)ncnc54)[C@H](O)[C@@H]3O)c2cc1C	GC|EQ|EQU
c0	FMN	cpd00050	fmn	C17H19N4O9P	455	Primary Database	ANKZYBDXHMZBDK-SCRDCRAPSA-K	-2	1	0	null	0	1:1:5.86;1:25:15.11;1:26:14.02;1:27:12.86;1:29:1.50;1:31:6.63	1:3:-0.31;1:7:-8.79;1:25:-3.36;1:26:-3.54;1:27:-3.62	Name: FMN; Flavin mononucleotide; Flavin_mononucleotide; Riboflavin-5-phosphate; flavin mononucleotide; riboflavin 5'-phosphate; riboflavin-5'-phosphate|AraCyc: FMN|BiGG: fmn|BrachyCyc: FMN|KEGG: C00061|MetaCyc: FMN	Cc1cc2nc3c(=O)[n-]c(=O)nc-3n(C[C@H](O)[C@H](O)[C@H](O)COP(=O)([O-])[O-])c2cc1C	GC|EQ|EQU
c0	Pyridoxal	cpd00215	pydx	C8H9NO3	167	Primary Database	RADKZDMFGJYCBB-UHFFFAOYSA-N	0	1	0	null	0	1:8:7.97;1:11:14.66	1:8:-5.84;1:10:4.11;1:11:-3.05	Name: Pyridoxal; pyridoxal|AraCyc: PYRIDOXAL|BiGG: pydx|BrachyCyc: PYRIDOXAL|KEGG: C00250|MetaCyc: PYRIDOXAL	Cc1ncc(CO)c(C=O)c1O	GC|EQ|EQU
c0	Pyridoxal phosphate	cpd00016	pydx5p	C8H8NO6P	246	Primary Database	NGVDGCNFYWLIFO-UHFFFAOYSA-L	-2	1	0	null	0	1:10:8.00;1:14:1.68;1:15:6.69	1:7:4.11;1:10:-5.84	Name: PLP; Pyridoxal 5'-phosphate; Pyridoxal 5-phosphate; Pyridoxal phosphate; pyridoxal 5'-phosphate; pyridoxal 5-phosphate; pyridoxal phosphate; pyridoxal-5P; pyridoxal-P; vitamin B6|AraCyc: PYRIDOXAL_PHOSPHATE|BiGG: pydx5p|BrachyCyc: PYRIDOXAL_PHOSPHATE|KEGG: C00018|MetaCyc: PYRIDOXAL_PHOSPHATE	Cc1ncc(COP(=O)([O-])[O-])c(C=O)c1O	GC|EQ|EQU
c0	L-Methionine	cpd00060	met-L	C5H11NO2S	149	Primary Database	FFEARJCKVFRZRR-BYPYZUCNSA-N	0	1	0	null	0	0.0451682	0.0445544	Name: L-2-Amino-4methylthiobutyric acid; L-Methionine; L-met; L-methionine; Methionine; met; methionine|AraCyc: MET|BiGG: met__L|BrachyCyc: MET|KEGG: C00073|MetaCyc: MET	CSCC[C@H]([NH3+])C(=O)[O-]	GC|EQ|EQU
c0	S-Adenosyl-L-methionine	cpd00017	amet	C15H23N6O5S	399	Primary Database	MEFKEPWMEQBLKI-AIRLBKTGSA-O	1	1	0	null	0	1:14:12.44;1:18:13.95;1:26:1.70	1:6:-7.46;1:9:-1.05;1:14:-3.85;1:15:3.94;1:18:-3.68;1:25:9.41	Name: 2-S-adenosyl-L-methionine; Acylcarnitine; AdoMet; S-ADENOSYLMETHIONINE; S-Adenosyl-L-methionine; S-Adenosylmethionine; S-adenosyl-L-methionine; S-adenosyl-methionine; S-adenosylmethionine; SAM; adenosylmethionine|AraCyc: S-ADENOSYLMETHIONINE|BiGG: amet|BrachyCyc: S-ADENOSYLMETHIONINE|KEGG: C00019|MetaCyc: S-ADENOSYLMETHIONINE	C[S+](CC[C@H]([NH3+])C(=O)[O-])C[C@H]1O[C@@H](n2cnc3c(N)ncnc32)[C@H](O)[C@@H]1O	GC|EQ
c0	5-Methylthioadenosine	cpd00147	5mta	C11H15N5O3S	297	Primary Database	WUUGFSXJNOTRMR-IOSLPCCCSA-N	0	1	0	null	0	1:6:12.47;1:7:14.01;1:17:18.54	1:2:-4.99;1:6:-3.85;1:7:-3.65;1:11:-1.05;1:13:-7.80;1:15:3.94;1:17:-6.38	Name: 5'-Deoxy-5'-(methylthio)adenosine; 5'-Methylthioadenosine; 5'-S-methyl-5'-thioadenosine; 5'-methylthioadenosine; 5-Methylthioadenosine; MTA; Methylthioadenosine; S-Methyl-5'-thioadenosine; S-methyl-5'-thioadenosine; S-methyl-adenosine; Thiomethyladenosine; methylthioadenosine|AraCyc: 5-METHYLTHIOADENOSINE|BiGG: 5mta|BrachyCyc: 5-METHYLTHIOADENOSINE|KEGG: C00170|MetaCyc: 5-METHYLTHIOADENOSINE	CSC[C@H]1O[C@@H](n2cnc3c(N)ncnc32)[C@H](O)[C@@H]1O	GC|EQ|EQU
c0	1-Aminocyclopropane-1-carboxylate	cpd00909	1-Aminocyclopropane-1-carboxylate	C4H7NO2	101	Primary Database	PAJPWUMXBYXFCZ-UHFFFAOYSA-N	0	1	0	null	0	0.0458588	0.0452471	Name: 1-Aminocyclopropane-1-carboxylate; 1-Aminocyclopropane-1-carboxylic acid; 1-aminocyclopropane-1-carboxylate; 1-aminocyclopropane-1-carboxylic acid; 1-aminocyclopropanecarboxylate; 1-aminocyclopropanecarboxylic acid; ACC|AraCyc: CPD-68|BiGG: 1acpc|BrachyCyc: CPD-68|KEGG: C01234|MetaCyc: CPD-68	[NH3+]C1(C(=O)[O-])CC1	GC|EQ|EQU
c0	IMP	cpd00114	imp	C10H11N4O8P	347	Primary Database	GRSZFWQUAKGDAV-KQYNXXCUSA-L	-2	1	0	null	0	1:14:12.46;1:15:8.93;1:18:13.98;1:21:1.31;1:22:6.25	1:6:-5.33;1:7:-4.50;1:9:0.49;1:14:-3.85;1:18:-3.67	Name: 5'-IMP; 5'-Inosinate; 5'-Inosine monophosphate; 5'-Inosinic acid; 5'-inosinate; 5'-inosine monophosphate; 5'-inosinic acid; IMP; Inosine 5'-monophosphate; Inosine 5'-phosphate; Inosine monophosphate; Inosinic acid; inosinate; inosine 5'-monophosphate; inosine 5'-phosphate; inosine monophosphate; inosine-5'-phosphate; ribosylhypoxanthine monophosphate|AraCyc: IMP|BiGG: imp|BrachyCyc: IMP|KEG…	O=c1[nH]cnc2c1ncn2[C@@H]1O[C@H](COP(=O)([O-])[O-])[C@@H](O)[C@H]1O	GC|EQ|EQU
c0	ribose-5-phosphate	cpd00101	r5p	C5H9O8P	229	Primary Database	KTVPXOYAKDPRHY-SOOFDHNKSA-L	-2	1	0	null	0	1:3:1.22;1:4:6.25;1:11:12.91;1:13:14.31;1:14:11.31	1:9:-4.39;1:11:-3.68;1:13:-3.94;1:14:-4.39	Name: CPD-15317; D-Ribose 5-phosphate; D-ribose 5'-phosphate; D-ribose 5-phosphate; D-ribose-5-P; D-ribose-5-phosphate; D-ribose-5-phosphoric acid; RIBOSE-5P; Ribose 5-phosphate; aldehydo-D-ribose 5-phosphate; alpha-D-Ribose5-phosphate; alpha-D-ribose-5-phosphate; keto-D-ribose 5-phosphate; ribose-5-P; ribose-5-phosphate; ribose-5-phosphoric acid; ribose-5P|AraCyc: RIBOSE-5P|BiGG: r5p|BrachyCyc: …	O=P([O-])([O-])OC[C@H]1OC(O)[C@H](O)[C@@H]1O	GC
c0	Adenine	cpd00128	ade	C5H5N5	135	Primary Database	GFFGJBXGBJISGV-UHFFFAOYSA-N	0	1	0	null	0	1:9:9.90;1:10:19.90	1:3:-7.90;1:5:4.25;1:7:-0.52;1:10:-6.30	Name: 6-Aminopurine; 6-aminopurine; Adenine; adenine|AraCyc: ADENINE|BiGG: ade|BrachyCyc: ADENINE|KEGG: C00147|MetaCyc: ADENINE	Nc1ncnc2[nH]cnc12	GC|EQ|EQU
c0	Adenosine	cpd00182	adn	C10H13N5O4	267	Primary Database	OIRDTQYFTABQOQ-KQYNXXCUSA-N	0	1	0	null	0	1:14:12.45;1:16:18.54;1:18:13.89;1:19:14.78	1:6:-7.80;1:7:-5.00;1:9:-1.05;1:14:-3.85;1:15:3.94;1:16:-6.38;1:18:-3.67;1:19:-2.98	Name: Adenosine; adenine-D-ribose; adenosine|AraCyc: ADENOSINE|BiGG: adn|BrachyCyc: ADENOSINE|KEGG: C00212|MetaCyc: ADENOSINE	Nc1ncnc2c1ncn2[C@@H]1O[C@H](CO)[C@@H](O)[C@H]1O	GC|EQ|EQU
c0	Adenosine 3-5-bisphosphate	cpd00045	pap	C10H11N5O10P2	425	Primary Database	WHTCPDAXWFLDIH-KQYNXXCUSA-J	-4	1	0	null	0	1:11:12.61;1:21:0.40;1:22:5.78;1:25:0.71;1:26:6.42	1:8:-7.46;1:9:-1.06;1:11:-3.87;1:17:4.86	Name: 3',5'-ADP; 3'-Phosphoadenylate; Adenosine 3',5'-bisphosphate; Adenosine3-5-bisphosphate; PAP; Phosphoadenosine phosphate; adenosine 3',5'-bisphosphate; adenosine-3',5'-bisphosphate; phosphoadenosine phosphate|AraCyc: 3-5-ADP|BiGG: pap|BrachyCyc: 3-5-ADP|KEGG: C00054|MetaCyc: 3-5-ADP	Nc1ncnc2c1ncn2[C@@H]1O[C@H](COP(=O)([O-])[O-])[C@@H](OP(=O)([O-])[O-])[C@H]1O	GC|EQ|EQU
c0	Deamido-NAD	cpd00638	dnad	C21H24N6O15P2	662	Primary Database	SENPVEZBRZQVST-HISDBWNOSA-L	-2	1	0	null	0	1:14:12.66;1:22:3.38;1:26:1.71;1:36:11.70;1:43:1.80	1:6:-7.46;1:9:-1.05;1:14:-3.85;1:15:4.93;1:36:-4.22	Name: Deamido-NAD; Deamido-NAD+; Deamino-NAD+; NAAD; NaAD; NaADN; deamido-NAD; deamido-NAD+; deamidonicotinamide adenine dinucleoetide; deamino-NAD+; nicotinate adenine dinucleotide|AraCyc: DEAMIDO-NAD|BiGG: dnad|BrachyCyc: DEAMIDO-NAD|KEGG: C00857|MetaCyc: DEAMIDO-NAD	Nc1ncnc2c1ncn2[C@@H]1O[C@H](COP(=O)([O-])OP(=O)([O-])OC[C@H]2O[C@@H]([n+]3cccc(C(=O)[O-])c3)[C@H](O)[C@@H]2O)[C@@H](O)[C@H]1O	GC|EQ|EQU
c0	PRPP	cpd00103	prpp	C5H9O14P3	387	Primary Database	PQGCEDQWHSBAJP-TXICZTDVSA-J	-4	1	0	null	0	1:7:12.28;1:10:13.91;1:12:1.79;1:17:7.45;1:18:3.10;1:20:1.09;1:21:6.22	1:2:-4.40;1:7:-3.96;1:10:-3.68	Name: 5-Phospho-alpha-D-ribose 1-diphosphate; 5-Phospho-alpha-D-ribose1-diphosphate; 5-Phosphoribosyl 1-pyrophosphate; 5-Phosphoribosyl diphosphate; 5-phospho-alpha-D-ribose 1-diphosphate; 5-phospho-ribosyl-pyrophosphate; 5-phosphoribosyl 1-pyrophosphate; 5-phosphoribosyl diphosphate; 5-phosphoribosyl-1-PP; 5-phosphoribosyl-1-pyrophosphate; 5-phosphoribosyl-PP; 5-phosphoribosylpyrophosphate; PRPP…	O=P([O-])([O-])OC[C@H]1O[C@H](OP(=O)([O-])OP(=O)([O-])O)[C@H](O)[C@@H]1O	GC|EQ|EQU
c0	S-Adenosyl-homocysteine	cpd00019	ahcys	C14H20N6O5S	384	Primary Database	ZJUKTBDSGOFHSH-WFMPWKQPSA-N	0	1	0	null	0	1:6:12.47;1:8:14.01;1:24:1.81	1:6:-3.85;1:8:-3.65;1:12:-1.05;1:14:-7.46;1:16:3.94;1:25:9.50	Name: 2-S-adenosyl-L-homocysteine; AdoHcy; S-Adenosyl-L-homocysteine; S-Adenosylhomocysteine; S-adenosyl-L-homocysteine; S-adenosyl-homocysteine; S-adenosylhomocysteine; SAH; adenosyl-homo-cys; adenosylhomo-cys; adenosylhomocysteine; s-adenosyl-homocysteine|AraCyc: ADENOSYL-HOMO-CYS|BiGG: ahcys|BrachyCyc: ADENOSYL-HOMO-CYS|KEGG: C00021|MetaCyc: ADENOSYL-HOMO-CYS	Nc1ncnc2c1ncn2[C@@H]1O[C@H](CSCC[C@H]([NH3+])C(=O)[O-])[C@@H](O)[C@H]1O	GC|EQ|EQU
c0	Homocysteine	cpd00135	hcys-L	C4H9NO2S	135	Primary Database	FFFHZYDWPBMWHY-VKHMYHEASA-N	0	1	0	null	0	1:1:2.46;1:6:10.28	0.0473311	Name: L-2-Amino-4-mercaptobutyric acid; L-Homocysteine; L-homocysteine; homo-cys; homocysteine|AraCyc: HOMO-CYS|BiGG: hcys__L|BrachyCyc: HOMO-CYS|KEGG: C00155|MetaCyc: HOMO-CYS	[NH3+][C@@H](CCS)C(=O)[O-]	GC
c0	L-Lactate	cpd00159	lac-L	C3H5O3	89	Primary Database	JVTAAEKCZFNVCJ-REOHCLBHSA-M	-1	1	0	null	0	1:4:14.59;1:5:3.78	1:4:-3.67	Name: (S)-Lactate; (S)-lactate; L(+)-lactate; L-Lactate; L-Lactic acid; L-lactate; LCTT|AraCyc: L-LACTATE|BiGG: lac__L|BrachyCyc: L-LACTATE|KEGG: C00186|MetaCyc: L-LACTATE	C[C@H](O)C(=O)[O-]	GC|EQ|EQU
c0	D-Lactate	cpd00221	lac-D	C3H5O3	89	Primary Database	JVTAAEKCZFNVCJ-UWTATZPHSA-M	-1	1	0	null	0	1:4:14.59;1:6:3.78	1:4:-3.67	Name: (R)-2-hydroxypropanate; (R)-Lactate; (R)-lactate; D-2-Hydroxypropanoic acid; D-2-Hydroxypropionic acid; D-Lactate; D-Lactic acid; D-lactate|AraCyc: D-LACTATE|BiGG: lac__D|BrachyCyc: D-LACTATE|KEGG: C00256|MetaCyc: D-LACTATE	C[C@@H](O)C(=O)[O-]	GC|EQ|EQU
c0	Phosphoenolpyruvate	cpd00061	pep	C3H2O6P	166	Primary Database	DTBNBXWJWCWCIK-UHFFFAOYSA-K	-3	1	0	null	0	1:4:3.36;1:8:0.76;1:10:6.02	0	Name: 2-(phosphooxy)- 2-propenoate; P-enol-pyr; P-enol-pyruvate; PEP; Phosphoenolpyruvate; Phosphoenolpyruvic acid; phosphoenolpyruvate|AraCyc: PHOSPHO-ENOL-PYRUVATE|BiGG: pep|BrachyCyc: PHOSPHO-ENOL-PYRUVATE|KEGG: C00074|MetaCyc: PHOSPHO-ENOL-PYRUVATE	C=C(OP(=O)([O-])[O-])C(=O)[O-]	GC|EQ|EQU
c0	2-Oxopropanal	cpd00428	mthgxl	C3H4O2	72	Primary Database	AIJULSRZWUXGPQ-UHFFFAOYSA-N	0	1	0	null	0	0.0439396	1:5:-8.02	Name: 2-Ketopropionaldehyde; 2-Oxopropanal; 2-oxo-propanal; 2-oxopropanal; Methylglyoxal; Pyruvaldehyde; Pyruvic aldehyde; acetylformaldehyde; methyl-glyoxal; methylglyoxal; oxopropanal; pyruvaldehyde; pyruvic aldehyde|AraCyc: METHYL-GLYOXAL|BiGG: mthgxl|BrachyCyc: METHYL-GLYOXAL|KEGG: C00546|MetaCyc: METHYL-GLYOXAL	CC(=O)C=O	GC|EQ|EQU
c0	Acetyl-CoA	cpd00022	accoa	C23H34N7O17P3S	806	Primary Database	ZSLZBFCDCINBPY-ZSJPKINUSA-J	-4	1	0	null	0	1:24:3.27;1:31:12.61;1:34:0.92;1:35:5.94;1:49:0.83	1:31:-3.87;1:41:-1.06;1:43:4.89;1:45:-7.46	Name: Acetyl coenzyme A; Acetyl-CoA; ac-CoA; ac-S-CoA; acetyl coenzyme-A; acetyl-CoA; acetyl-S-CoA; acetylcoenzyme-A|AraCyc: ACETYL-COA|BiGG: accoa|BrachyCyc: ACETYL-COA|KEGG: C00024|MetaCyc: ACETYL-COA	CC(=O)SCCNC(=O)CCNC(=O)[C@H](O)C(C)(C)COP(=O)([O-])OP(=O)([O-])OC[C@H]1O[C@@H](n2cnc3c(N)ncnc32)[C@H](O)[C@@H]1OP(=O)([O-])[O-]	GC|EQ|EQU
c0	L-Malate	cpd00130	mal-L	C4H4O5	132	Primary Database	BJEPYKJPYRNKOW-REOHCLBHSA-L	-2	1	0	null	0	1:4:14.30;1:6:3.20;1:8:5.13	1:4:-3.91	Name: (S)-Malate; (S)-malate; (S)-malic acid; L-2-Hydroxybutanedioic acid; L-Apple acid; L-Malate; L-Malic acid; L-apple acid; L-hydroxybutanedioic acid; L-hydroxysuccinic acid; L-mal; L-malate; L-malic acid; MALA; Malate; Malic acid; hydroxybutanedioic acid; hydroxysuccinic acid; mal; malate; malic acid|AraCyc: MAL|BiGG: mal__L|BrachyCyc: MAL|KEGG: C00149|MetaCyc: MAL	O=C([O-])C[C@H](O)C(=O)[O-]	GC|EQ|EQU
c0	Oxaloacetate	cpd00032	oaa	C4H2O5	130	Primary Database	KHPXUQMNIQBQEV-UHFFFAOYSA-L	-2	1	0	null	0	1:1:3.58;1:3:15.78;1:6:2.41	1:8:-9.87	Name: 2-Oxobutanedioic acid; 2-Oxosuccinic acid; Oxalacetic acid; Oxaloacetate; Oxaloacetic acid; Oxosuccinic acid; keto-Oxaloacetate; keto-oxaloacetate; oxalacetate; oxalacetic acid; oxaloacetate; oxaloacetic acid|AraCyc: OXALACETIC_ACID|BiGG: oaa|BrachyCyc: OXALACETIC_ACID|KEGG: C00036|MetaCyc: OXALACETIC_ACID	O=C([O-])CC(=O)C(=O)[O-]	GC|EQ|EQU
c0	L-Serine	cpd00054	ser-L	C3H7NO3	105	Primary Database	MTCFGRXMJLQNBG-REOHCLBHSA-N	0	1	0	null	0	1:5:2.03;1:7:15.17	1:4:8.93;1:7:-2.85	Name: L-2-Amino-3-hydroxypropionic acid; L-3-Hydroxy-alanine; L-Serine; L-ser; L-serine; Serine; ser; serine|AraCyc: SER|BiGG: ser__L|BrachyCyc: SER|KEGG: C00065|MetaCyc: SER	[NH3+][C@@H](CO)C(=O)[O-]	GC|EQ|EQU
c0	D-Serine	cpd00550	ser-D	C3H7NO3	105	Primary Database	MTCFGRXMJLQNBG-UWTATZPHSA-N	0	1	0	null	0	1:5:2.03;1:7:15.17	1:4:8.93;1:7:-2.85	Name: D-Serine; D-serine|AraCyc: D-SERINE|BiGG: ser__D|BrachyCyc: D-SERINE|KEGG: C00740|MetaCyc: D-SERINE	[NH3+][C@H](CO)C(=O)[O-]	GC|EQ|EQU
c0	Acetaldehyde	cpd00071	acald	C2H4O	44	Primary Database	IKHGUXGNUITLKF-UHFFFAOYSA-N	0	1	0	null	0	0.0425547	1:3:-6.87	Name: AALD; Acetaldehyde; Ethanal; acetaldehyde; acetic aldehyde; aldehyde; ethanal; ethyl aldehyde|AraCyc: ACETALD|BiGG: acald|BrachyCyc: ACETALD|KEGG: C00084|MetaCyc: ACETALD	CC=O	GC|EQ|EQU
c0	Acetate	cpd00029	ac	C2H3O2	59	Primary Database	QTBSBXVTEAMEQO-UHFFFAOYSA-M	-1	1	0	null	0	0.0438025	0	Name: ACET; Acetate; Acetic acid; Ethanoic acid; Glacial acetic acid; acetate; acetic acid; ethanoic acid|AraCyc: ACET|BiGG: ac|BrachyCyc: ACET|KEGG: C00033|MetaCyc: ACET	CC(=O)[O-]	GC|EQ|EQU
c0	Acetylphosphate	cpd00196	actp	C2H3O5P	139	Primary Database	LIPOUNRJVLNBCD-UHFFFAOYSA-L	-2	1	0	null	0	1:3:1.24;1:4:6.28	1:8:-7.39	Name: Acetyl phosphate; Acetylphosphate; acetyl phosphate; acetyl-P; acetyl-phosphate; acetylphosphate|BiGG: actp|BrachyCyc: ACETYL-P|ChlamyCyc: ACETYL-P|KEGG: C00227|MetaCyc: ACETYL-P	CC(=O)OP(=O)([O-])[O-]	GC|EQ|EQU
c0	Malonyl-CoA	cpd00070	malcoa	C24H33N7O19P3S	849	Primary Database	LTYOQGRJFJAKNA-DVVLENMVSA-I	-5	1	0	null	0	1:24:3.15;1:34:0.92;1:35:5.94;1:49:0.83;1:53:3.85	1:41:-1.06;1:43:4.92;1:45:-7.46	Name: Malonyl coenzyme A; Malonyl-CoA; malonyl coenzyme A; malonyl-CoA; malonylCoenzyme A|AraCyc: MALONYL-COA|BiGG: malcoa|BrachyCyc: MALONYL-COA|KEGG: C00083|MetaCyc: MALONYL-COA	CC(C)(COP(=O)([O-])OP(=O)([O-])OC[C@H]1O[C@@H](n2cnc3c(N)ncnc32)[C@H](O)[C@@H]1OP(=O)([O-])[O-])[C@@H](O)C(=O)NCCC(=O)NCCSC(=O)CC(=O)[O-]	GC|EQ|EQU
c0	Acetyl adenylate	cpd03566	Acetyl adenylate	C12H15N5O8P	388	Primary Database	UBPVOHPZRZIJHM-WOUKDFQISA-M	-1	1	0	null	0	1:14:12.46;1:16:18.54;1:18:13.98;1:22:0.84	1:6:-7.80;1:7:-5.00;1:9:-1.06;1:14:-3.85;1:15:3.94;1:16:-6.38;1:18:-3.67	Name: 5'-Acetylphosphoadenosine; Acetyl adenylate; acetyl AMP; acetyladenylate|AlgaGEM: S_Acetyl_32_adenylate_c; S_Acetyl_32_adenylate_m|AraGEM: S_Acetyl_32_adenylate_c; S_Acetyl_32_adenylate_m|KEGG: C05993|Maize_C4GEM: S_Acetyl_32_adenylate_c; S_Acetyl_32_adenylate_m|MetaCyc: ACETYL_AMP	CC(=O)OP(=O)([O-])OC[C@H]1O[C@@H](n2cnc3c(N)ncnc32)[C@H](O)[C@@H]1O	GC|EQ
c0	Acetoacetyl-CoA	cpd00279	aacoa	C25H36N7O18P3S	848	Primary Database	OJFDKHTZOUZBOS-CITAKDKDSA-J	-4	1	0	null	0	1:1:10.35;1:24:3.27;1:34:0.92;1:35:5.94;1:49:0.83	1:41:-1.06;1:43:4.89;1:45:-7.46	Name: 3-Acetoacetyl-CoA; 3-acetoacetyl-CoA; Acetoacetyl coenzyme A; Acetoacetyl-CoA; acetoacetyl-CoA; acetoacetyl-S-CoA|AraCyc: ACETOACETYL-COA|BiGG: aacoa|BrachyCyc: ACETOACETYL-COA|KEGG: C00332|MetaCyc: ACETOACETYL-COA	CC(=O)CC(=O)SCCNC(=O)CCNC(=O)[C@H](O)C(C)(C)COP(=O)([O-])OP(=O)([O-])OC[C@H]1O[C@@H](n2cnc3c(N)ncnc32)[C@H](O)[C@@H]1OP(=O)([O-])[O-]	GC|EQ|EQU
c0	L-Glutamyl 5-phosphate	cpd02097	glu5p	C5H8NO7P	226	Primary Database	PJRXVIJAERNUIP-VKHMYHEASA-L	-2	1	0	null	0	1:4:1.12;1:5:6.38;1:11:1.98	1:12:-7.45;1:14:9.51	Name: L-Glutamate 5-phosphate; L-Glutamyl 5-phosphate; L-gamma-glutamyl 5-phosphate; L-gamma-glutamyl-5-P; L-gamma-glutamyl-5-phosphate; L-glutamate 5-phosphate; L-glutamate-5-phosphate; L-glutamyl-5-phosphate; gamma-L-glutamyl 5-phosphate; gamma-L-glutamyl-5-P|AraCyc: L-GLUTAMATE-5-P|BiGG: glu5p|BrachyCyc: L-GLUTAMATE-5-P|KEGG: C03287|MetaCyc: L-GLUTAMATE-5-P	[NH3+][C@@H](CCC(=O)OP(=O)([O-])[O-])C(=O)[O-]	GC|EQ|EQU
c0	L-Glutamate5-semialdehyde	cpd00858	glu5sa	C5H9NO3	131	Primary Database	KABXUUFDPUOJMW-BYPYZUCNSA-N	0	1	0	null	0	1:1:2.12;1:5:17.24	1:7:9.11;1:9:-7.00	Name: L-Glutamate 5-semialdehyde; L-Glutamate gamma-semialdehyde; L-Glutamate5-semialdehyde; L-glutamate gamma-semialdehyde; L-glutamate-5-semialdehyde; L-glutamate-gamma-semialdehyde; glutamate-semialdehyde; glutamic gamma-semialdehyde|AraCyc: L-GLUTAMATE_GAMMA-SEMIALDEHYDE|BiGG: glu5sa|BrachyCyc: L-GLUTAMATE_GAMMA-SEMIALDEHYDE|KEGG: C01165|MetaCyc: L-GLUTAMATE_GAMMA-SEMIALDEHYDE	[NH3+][C@@H](CCC=O)C(=O)[O-]	GC|EQ|EQU
c0	5-Oxoproline	cpd01293	5oxpro	C5H6NO3	128	Primary Database	ODHCTXKNWHHXJC-VKHMYHEASA-M	-1	1	0	null	0	1:5:12.76;1:7:3.61	1:9:-2.22	Name: 5-Oxo-L-proline; 5-Oxoproline; 5-Pyrrolidone-2-carboxylic acid; 5-oxo-L-proline; 5-oxoproline; 5-pyrrolidone-2-carboxylic acid; L-5-Pyrrolidone-2-carboxylic acid; L-5-pyrrolidone-2-carboxylic acid; L-Pyroglutamic acid; L-pyroglutamate; L-pyroglutamic acid; Pidolic acid; Pyroglutamate; Pyroglutamic acid; pidolic acid; pyroglutamate; pyroglutamic acid; pyrrolidone-COO; pyrrolidone-carboxylate…	O=C1CC[C@@H](C(=O)[O-])N1	GC|EQ|EQU
c0	L-Alanine	cpd00035	ala-L	C3H7NO2	89	Primary Database	QNAYBMKLOCPYGJ-REOHCLBHSA-N	0	1	0	null	0	0.0423897	0.0459431	Name: L-2-Aminopropionic acid; L-Alanine; L-alanine; L-alpha-Alanine; L-alpha-alanine; ala; alanine|AraCyc: L-ALPHA-ALANINE|BiGG: ala__L|BrachyCyc: L-ALPHA-ALANINE|KEGG: C00041|MetaCyc: L-ALPHA-ALANINE	C[C@H]([NH3+])C(=O)[O-]	GC|EQ|EQU
c0	N-Acetyl-L-glutamate	cpd00477	acglu	C7H9NO5	187	Primary Database	RFMMMVDNIPUKGG-YFKPBYRVSA-L	-2	1	0	null	0	1:1:4.29;1:7:3.43;1:9:15.41	1:13:-1.80	Name: N-Acetyl-L-glutamate; N-Acetyl-L-glutamic acid; N-acetyl-L-glutamate; N-acetyl-L-glutamic acid; NAG; acetyl-L-glu; acetyl-L-glutamate|AraCyc: ACETYL-GLU|BiGG: acglu|BrachyCyc: ACETYL-GLU|KEGG: C00624|MetaCyc: ACETYL-GLU	CC(=O)N[C@@H](CCC(=O)[O-])C(=O)[O-]	GC|EQ|EQU
c0	D-Glutamate	cpd00186	glu-D	C5H8NO4	146	Primary Database	WHUUTDBJXJRKMK-GSVOUGTGSA-M	-1	1	0	null	0	1:6:1.88;1:9:4.27	0.0445549	Name: D-2-Aminoglutaric acid; D-Glutamate; D-Glutamic acid; D-Glutaminic acid; D-glt; D-glu; D-glutamate; D-glutamic acid|BiGG: glu__D|BrachyCyc: D-GLT|ChlamyCyc: D-GLT|KEGG: C00217|MetaCyc: D-GLT	[NH3+][C@H](CCC(=O)[O-])C(=O)[O-]	GC|EQ|EQU
c0	2,5-Dioxopentanoate	cpd00340	25dop	C5H5O4	129	Primary Database	VHKNBDIQDAXGBL-UHFFFAOYSA-M	-1	1	0	null	0	1:5:2.88;1:7:16.63	1:4:-9.68;1:9:-6.95	Name: 2,5-Dioxopentanoate; 2,5-dioxopentanoate; 2-Oxoglutarate semialdehyde; 2-ketoglutarate semialdehyde; 2-oxoglutarate semialdehyde; alpha-ketoglutarate semialdehyde|BiGG: 25dop|KEGG: C00433|MetaCyc: CPD-654|iAbaylyiv4: CPD-654|iRS1563: M_C00433_c	O=CCCC(=O)C(=O)[O-]	GC|EQ|EQU
c0	Isocitrate	cpd00260	icit	C6H5O7	189	Primary Database	ODBLHEXUDAPZAU-UHFFFAOYSA-K	-3	1	0	null	0	1:6:14.06;1:8:4.68;1:10:3.07;1:12:5.41	1:6:-4.02	Name: 1-Hydroxypropane-1,2,3-tricarboxylic acid; 1-Hydroxytricarballylic acid; Isocitrate; Isocitric acid|AlgaGEM: S_Isocitrate_c; S_Isocitrate_m; S_Isocitrate_x|BiGG: icit|JM_Creinhardtii: ICT; ICT_m|JP_Creinhardtii_MSB: M_icit_c; M_icit_h; M_icit_m; M_icit_x|KEGG: C00311	O=C([O-])CC(C(=O)[O-])C(O)C(=O)[O-]	GC|EQ|EQU
c0	Oxalosuccinate	cpd03187	oxasucc	C6H3O7	187	Primary Database	UFSCUAXLTRFIDC-UHFFFAOYSA-K	-3	1	0	null	0	1:4:16.03;1:7:2.38;1:8:4.99;1:11:3.44	1:12:-9.96	Name: Oxalosuccinate; Oxalosuccinic acid; oxalo-succ; oxalosuccinate|AraCyc: OXALO-SUCCINATE|BrachyCyc: OXALO-SUCCINATE|ChlamyCyc: OXALO-SUCCINATE|KEGG: C05379|MetaCyc: OXALO-SUCCINATE	O=C([O-])CC(C(=O)[O-])C(=O)C(=O)[O-]	GC|EQ|EQU
c0	2-Oxoglutaramate	cpd00695	2-Oxoglutaramate	C5H6NO4	144	Primary Database	COJBGNAUUSNXHX-UHFFFAOYSA-M	-1	1	0	null	0	1:1:2.97;1:7:15.77	1:9:-1.93;1:10:-9.89	Name: 2-Ketoglutaramate; 2-Oxoglutaramate; 2-Oxoglutaramic acid; 2-keto-glutaramate; 2-oxoglutaramate; alpha-Ketoglutaramate|CornCyc: 2-KETO-GLUTARAMATE|KEGG: C00940|MetaCyc: 2-KETO-GLUTARAMATE|PoplarCyc: 2-KETO-GLUTARAMATE|SoyCyc: 2-KETO-GLUTARAMATE	NC(=O)CCC(=O)C(=O)[O-]	GC|EQ|EQU
c0	Oxalate	cpd00180	oxa	C2O4	88	Primary Database	MUBZPKHOEPUJKR-UHFFFAOYSA-L	-2	1	0	null	0	1:3:1.36;1:5:4.11	0	Name: Ethanedioic acid; Oxalate; Oxalic acid; ethanedioic acid; oxalate; oxalic acid|AraCyc: OXALATE|BiGG: oxa|ChlamyCyc: OXALATE|KEGG: C00209|MetaCyc: OXALATE	O=C([O-])C(=O)[O-]	GC|EQ|EQU
c0	O2-	cpd00532	o2s	O2	33	Primary Database	OUUQCZGPVNCOIJ-UHFFFAOYSA-M	-1	1	0	null	0	0.0424282	1:1:-6.82	Name: O2-; O2.-; Superoxide; Superoxide anion; Superoxideanion; peroxide radical; superoxide; superoxide anion|AraCyc: SUPER-OXIDE|BiGG: o2s|BrachyCyc: SUPER-OXIDE|KEGG: C00704|MetaCyc: SUPER-OXIDE	[O][O-]	GC
c0	Pyridoxamine phosphate	cpd00493	pyam5p	C8H12N2O5P	248	Primary Database	ZMJGSOSNSPKHNH-UHFFFAOYSA-M	-1	1	0	null	0	1:10:7.86;1:14:1.74;1:15:6.74	1:7:3.77;1:10:-6.39;1:11:9.91	Name: PMP; Pyridoxamine 5'-phosphate; Pyridoxamine 5-phosphate; Pyridoxamine phosphate; pyridoxamine 5'-phosphate; pyridoxamine phosphate|AraCyc: PYRIDOXAMINE-5P|BiGG: pyam5p|BrachyCyc: PYRIDOXAMINE-5P|KEGG: C00647|MetaCyc: PYRIDOXAMINE-5P	Cc1ncc(COP(=O)([O-])[O-])c(C[NH3+])c1O	GC|EQ|EQU
c0	Pyridoxine phosphate	cpd00478	pdx5p	C8H10NO6P	248	Primary Database	WHOMFKWHIQZTHY-UHFFFAOYSA-L	-2	1	0	null	0	1:10:9.40;1:11:14.84;1:14:1.74;1:15:6.80	1:7:5.55;1:10:-5.11;1:11:-3.04	Name: Pyridoxine 5'-phosphate; Pyridoxine 5-phosphate; Pyridoxine phosphate; Pyridoxol 5'-phosphate; [5-hydroxy-4-(hydroxymethyl)-6-methylpyridin-3-yl]methyl phosphate; pyridoxine 5'-phosphate; pyridoxine 5-phosphate; pyridoxine phosphate; pyridoxine-5'-phosphate; pyridoxine-5-phosphate; pyridoxine-5P; pyridoxine-P; pyridoxine-phosphate; pyridoxol 5'-phosphate; pyridoxol-5'-phosphate|AraCyc: PYRI…	Cc1ncc(COP(=O)([O-])[O-])c(CO)c1O	GC|EQ|EQU
c0	UDP-glucose	cpd00026	udpg	C15H22N2O17P2	564	Primary Database	HSCJRCZFDFQWRP-JZMIEXBBSA-L	-2	1	0	null	0	1:9:12.66;1:10:9.70;1:14:14.05;1:20:3.18;1:24:1.73;1:31:12.07;1:34:14.82;1:35:13.26	1:9:-3.79;1:14:-3.66;1:31:-3.96;1:34:-3.68;1:35:-3.65	Name: UDP-D-glucose; UDP-alpha-D-glucose; UDP-glucose; UDPG; UDPglucose; Uridine diphosphate glucose|AraCyc: CPD-12575|BiGG: udpg|CornCyc: CPD-12575|KEGG: C00029; G10608|MetaCyc: CPD-12575	O=c1ccn([C@@H]2O[C@H](COP(=O)([O-])OP(=O)([O-])O[C@H]3O[C@H](CO)[C@@H](O)[C@H](O)[C@H]3O)[C@@H](O)[C@H]2O)c(=O)[nH]1	GC
c0	UDPglucuronate	cpd00144	udpglcur	C15H19N2O18P2	577	Primary Database	HDYANYHVCAPMJV-LXQIFKJMSA-K	-3	1	0	null	0	1:9:12.82;1:10:9.70;1:20:2.91;1:24:1.72;1:29:19.49;1:31:12.19;1:35:13.44;1:36:3.56	1:9:-3.79;1:31:-3.96;1:35:-3.73	Name: (UDP-GlcA)1; UDP-D-glucuronate; UDP-D-glucuronic acid; UDP-alpha-D-glucuronate; UDP-glucuronate; UDP-glucuronic acid; UDPglucuronate; udp-glcua; uridine diphosphate glucuronate; uridine diphosphate glucuronic acid|AraCyc: UDP-GLUCURONATE|BiGG: udpglcur|BrachyCyc: UDP-GLUCURONATE|KEGG: C00167; G10612|MetaCyc: UDP-GLUCURONATE	O=C([O-])[C@H]1O[C@H](OP(=O)([O-])OP(=O)([O-])OC[C@H]2O[C@@H](n3ccc(=O)[nH]c3=O)[C@H](O)[C@@H]2O)[C@H](O)[C@@H](O)[C@@H]1O	GC|EQ|EQU
c0	Glucose-1-phosphate	cpd00089	g1p	C6H11O9P	259	Primary Database	HXXFSFRBOHSIMQ-VFUOTHLCSA-L	-2	1	0	null	0	1:7:12.22;1:11:14.42;1:12:1.16;1:13:6.22;1:15:13.20;1:16:15.03	1:2:-4.40;1:7:-3.96;1:11:-3.68;1:15:-3.65;1:16:-2.98	Name: Cori ester; D-Glucose 1-phosphate; D-Glucose alpha-1-phosphate; D-Glucose1-phosphate; D-glucose 1-phosphate; D-glucose-1-phosphate; D-glucose-alpha-1-phosphate; alpha-D-Glucose 1-phosphate; alpha-D-Glucose-1-phosphate; alpha-D-glucopyranose 1-phosphate; alpha-D-glucose 1-phosphate; alpha-D-glucose-1-P; alpha-glucose-1-phosphate; cori ester; glucose 1-phosphate; glucose-1P|AraCyc: GLC-1-P|Bi…	O=P([O-])([O-])O[C@H]1O[C@H](CO)[C@@H](O)[C@H](O)[C@H]1O	GC
c0	UDP-galactose	cpd00043	udpgal	C15H22N2O17P2	564	Primary Database	HSCJRCZFDFQWRP-LNYDKVEPSA-L	-2	1	0	null	0	1:9:12.66;1:10:9.70;1:14:14.05;1:20:3.18;1:24:1.73;1:31:12.07;1:34:14.82;1:35:13.26	1:9:-3.79;1:14:-3.66;1:31:-3.96;1:34:-3.68;1:35:-3.65	Name: UDP-D-galactopyranose; UDP-D-galactose; UDP-galactose; UDPgalactose; Uridene diphosphate galactose; uridine diphosphate galactose|BiGG: udpgal|BrachyCyc: UDP-GALACTOSE|ChlamyCyc: UDP-GALACTOSE|KEGG: C00052; G10609|MetaCyc: UDP-GALACTOSE	O=c1ccn([C@@H]2O[C@H](COP(=O)([O-])OP(=O)([O-])OC3O[C@H](CO)[C@H](O)[C@H](O)[C@H]3O)[C@@H](O)[C@H]2O)c(=O)[nH]1	GC
c0	D-glucose-6-phosphate	cpd00079	g6p	C6H11O9P	259	Primary Database	NBSCHQHZLSJFNQ-GASJEMHNSA-L	-2	1	0	cpd26836	0	1:3:1.22;1:4:6.25;1:11:12.69;1:14:14.90;1:15:11.30;1:16:13.62	1:9:-4.39;1:11:-3.65;1:14:-3.68;1:15:-4.39;1:16:-3.94	Name: D-Glucose 6-phosphate; D-Glucose6-phosphate; D-glucopyranose-6-phosphate; Glucose 6-phosphate; Glucose-6-phosphate; Robison ester; alpha-D-glucose-6-phosphate|AraCyc: D-glucose-6-phosphate|BiGG: g6p|BrachyCyc: D-glucose-6-phosphate|KEGG: C00092|MetaCyc: D-glucopyranose-6-phosphate; D-glucose-6-phosphate; Glucose-6-phosphate	O=P([O-])([O-])OC[C@H]1OC(O)[C@H](O)[C@@H](O)[C@@H]1O	GC|EQ|EQU
c0	Protoporphyrin	cpd01476	ppp9	C34H32N4O4	560	Primary Database	KSFOVUSSGSKXFI-UJJXFSCMSA-L	-2	1	0	null	0	1:3:15.54;1:11:16.24;1:34:3.79;1:38:4.24	1:9:5.09;1:19:4.63	Name: Porphyrinogen IX; Protoporphyrin; Protoporphyrin IX; protoporphyrin; protoporphyrin IX|AraCyc: PROTOPORPHYRIN_IX|BiGG: ppp9|BrachyCyc: PROTOPORPHYRIN_IX|KEGG: C02191|MetaCyc: PROTOPORPHYRIN_IX	C=CC1=C(C)c2cc3[nH]c(cc4nc(cc5[nH]c(cc1n2)c(C)c5CCC(=O)[O-])C(CCC(=O)[O-])=C4C)c(C)c3C=C	GC
c0	Heme	cpd00028	pheme	C34H30FeN4O4	614	Primary Database	KABFMIBPWCXCRK-RGGAHWMASA-J	-2	1	0	null	0	1:35:4.27;1:39:3.72	1:9:2.99;1:19:2.42	Name: Haem; Heme; Heme B; Protoheme; Protoheme IX; ferroheme b; ferroprotoporphyrin IX; heme b; protoheme; protoheme IX|AraCyc: PROTOHEME|BiGG: pheme|BrachyCyc: PROTOHEME|KEGG: C00032|MetaCyc: PROTOHEME	C=CC1=C(C)C2=N/C1=C\c1c(C)c(CCC(=O)[O-])c3n1[Fe]n1/c(c(C)c(C=C)/c1=C/2)=C\C1=N/C(=C\3)C(CCC(=O)[O-])=C1C	GC
c0	Acetamide	cpd03734	ad	C2H5NO	59	Primary Database	DLFVBJFMPXGRIB-UHFFFAOYSA-N	0	1	0	null	0	0.0439439	1:4:-1.40	Name: Acetamide; acetamide|BiGG: ad|EcoCyc: ACETAMIDE|JP_Creinhardtii_MSB: M_ad_c; M_ad_e|KEGG: C06244|MetaCyc: ACETAMIDE	CC(N)=O	GC|EQ|EQU
c0	GDP	cpd00031	gdp	C10H13N5O11P2	441	Primary Database	QGWNDRXFNXRZMB-UUOKFMHZSA-L	-2	1	0	null	0	1:14:12.46;1:15:10.16;1:19:13.98;1:23:3.21;1:26:1.79;1:27:7.42	1:6:-2.77;1:9:0.48;1:14:-3.85;1:19:-3.67	Name: GDP; Guanosine 5'-diphosphate; Guanosine diphosphate; guanosine-5'-diphosphate; guanosine-diphosphate; ppG|AraCyc: GDP|BiGG: gdp|BrachyCyc: GDP|KEGG: C00035; G10620|MetaCyc: GDP	Nc1nc2c(ncn2[C@@H]2O[C@H](COP(=O)([O-])OP(=O)([O-])O)[C@@H](O)[C@H]2O)c(=O)[nH]1	GC|EQ
c0	GTP	cpd00038	gtp	C10H13N5O14P3	520	Primary Database	XKMLYUALXHKNFT-UUOKFMHZSA-K	-3	1	0	null	0	1:14:12.46;1:15:10.16;1:19:13.98;1:23:3.30;1:27:0.92;1:30:2.53;1:31:7.42	1:6:-0.38;1:14:-3.85;1:19:-3.67	Name: GTP; Guanosine 5'-triphosphate; guanosine 5'-triphosphate; guanosine-triphosphate; guanylyl imidodiphosphate|AraCyc: GTP|BiGG: gtp|BrachyCyc: GTP|KEGG: C00044|MetaCyc: GTP	Nc1nc2c(ncn2[C@@H]2O[C@H](COP(=O)([O-])OP(=O)([O-])OP(=O)([O-])O)[C@@H](O)[C@H]2O)c(=O)[nH]1	GC|EQ
c0	NDP	cpd00354	NDP	C5H9O10P2R	292	Primary Database	0	-2	1	0	null	0	1:6:14.21;1:9:12.78;1:12:3.21;1:15:1.77;1:16:7.42	1:4:-4.15;1:6:-3.63;1:9:-3.65	Name: NDP; Nucleoside 5'-diphosphate; Nucleoside diphosphate; Purine-ribonucleosides-5-PP|AlgaGEM: S_NDP_c|AraGEM: S_NDP_c|KEGG: C00454|Maize_C4GEM: S_NDP_c|MetaCyc: Purine-ribonucleosides-5-PP	*[C@@H]1O[C@H](COP(=O)([O-])OP(=O)([O-])O)[C@@H](O)[C@H]1O	GC
c0	NTP	cpd00173	NTP	C5H9O13P3R	371	Primary Database	0	-3	1	0	null	0	1:6:14.21;1:9:12.78;1:12:3.30;1:16:0.90;1:19:2.53;1:20:7.42	1:4:-4.15;1:6:-3.63;1:9:-3.65	Name: NTP; Nucleoside 5'-triphosphate; Nucleoside triphosphate; Purine-ribonucleosides-5-PPP|AlgaGEM: S_Nucleoside_32_triphosphate_c|AraGEM: S_Nucleoside_32_triphosphate_c|KEGG: C00201|Maize_C4GEM: S_Nucleoside_32_triphosphate_c|MetaCyc: Purine-ribonucleosides-5-PPP	*[C@@H]1O[C@H](COP(=O)([O-])OP(=O)([O-])OP(=O)([O-])O)[C@@H](O)[C@H]1O	GC
c0	GMP	cpd00126	gmp	C10H12N5O8P	362	Primary Database	RQFCJASXJCIDSX-UUOKFMHZSA-L	-2	1	0	null	0	1:12:10.16;1:17:12.46;1:19:13.98;1:22:1.30;1:23:6.25	1:4:-2.69;1:7:0.43;1:14:-5.48;1:17:-3.85;1:19:-3.67	Name: GMP; Guanosine 5'-monophosphate; Guanosine 5'-phosphate; Guanosine monophosphate; Guanylic acid; guanosine 5'-phosphate; guanosine monophosphate; guanosine phosphate; guanosine-5'-monophosphate; guanosine-5'-phosphate; guanosine-monophosphate; guanosine-phosphate; guanylate; guanylic acid|AraCyc: GMP|BiGG: gmp|BrachyCyc: GMP|KEGG: C00144|MetaCyc: GMP	Nc1nc2c(ncn2[C@@H]2O[C@H](COP(=O)([O-])[O-])[C@@H](O)[C@H]2O)c(=O)[nH]1	GC|EQ
c0	Guanosine 3',5'-bis(diphosphate)	cpd00905	gdpdp	C10H12N5O17P4	599	Primary Database	BUFLLCUFNHESEH-UUOKFMHZSA-I	-5	1	0	null	0	1:11:12.59;1:17:10.16;1:23:1.46;1:28:2.03;1:30:2.93;1:31:7.12;1:34:3.50;1:35:7.72	1:11:-3.87	Name: Guanosine 3',5'-bis(diphosphate); Guanosine 3'-diphosphate 5'-diphosphate; Guanosine 5'-diphosphate,3'-diphosphate; guanosine 3',5'-bis(diphosphate); guanosine 3',5'-bispyrophosphate; guanosine 3'-diphosphate 5'-diphosphate; guanosine 5'-diphosphate,3'-diphosphate; guanosine tetraphosphate; guanosine-5',3'-tetraphosphate; magic spot; ppGpp|AraCyc: GUANOSINE-5DP-3DP|BiGG: ppgpp|BrachyCyc: GU…	Nc1nc2c(ncn2[C@@H]2O[C@H](COP(=O)([O-])OP(=O)([O-])O)[C@@H](OP(=O)([O-])OP(=O)([O-])[O-])[C@H]2O)c(=O)[nH]1	GC|EQ
c0	2-Oxosuccinamate	cpd01577	2-Oxosuccinamate	C4H4NO4	130	Primary Database	ONGPAWNLFDCRJE-UHFFFAOYSA-M	-1	1	0	null	0	1:1:18.73;1:3:10.79;1:6:2.75	1:7:-9.91;1:8:-5.08	Name: 2-Oxosuccinamate; 2-Oxosuccinamic acid; 2-oxosuccinamate; L-keto-succinamate; L-oxosuccinamate; Oxaloacetamid; Oxaloacetamide; alpha-ketosuccinamate; gamma-Aminooxaloacetate; ketosuccinamate|KEGG: C02362|MetaCyc: 2-OXOSUCCINAMATE|PlantCyc: 2-OXOSUCCINAMATE|SoyCyc: 2-OXOSUCCINAMATE	NC(=O)CC(=O)C(=O)[O-]	GC|EQ|EQU
c0	4-Carboxy-4-hydroxy-2-oxoadipate	cpd02544	4-Carboxy-4-hydroxy-2-oxoadipate	C7H5O8	217	Primary Database	RQMCNDRMPZBEOD-UHFFFAOYSA-K	-3	1	0	null	0	1:7:4.97;1:9:2.40;1:11:13.73;1:13:3.20	1:8:-9.73;1:11:-4.16	Name: 2-Hydroxy-4-oxobutane-1,2,4-tricarboxylate; 2-hydroxy-4-oxobutane-1,2,4-tricarboxylate; 4-Carboxy-4-hydroxy-2-oxoadipate; 4-Hydroxy-4-carboxymethyl-2-oxoglutarate; 4-carboxy-4-hydroxy-2-ketoadipate; 4-carboxy-4-hydroxy-2-oxoadipate; 4-hydroxy-4-carboxymethyl-2-oxoglutarate; 4-oxalocitramalate; gamma-oxalocitramalate|KEGG: C04115|MetaCyc: 4-OH-4-ACETYL-2-OXOGLUTARATE	O=C([O-])CC(O)(CC(=O)C(=O)[O-])C(=O)[O-]	GC|EQ|EQU
c0	Citrate	cpd00137	cit	C6H5O7	189	Primary Database	KRKNYBCHXYNGOX-UHFFFAOYSA-K	-3	1	0	null	0	1:1:4.67;1:7:5.39;1:11:3.05;1:13:13.92	1:13:-4.19	Name: 2-Hydroxy-1,2,3-propanetricarboxylic acid; 2-Hydroxytricarballylic acid; 2-hydroxy-1,2,3-propanetricarboxylic acid; Citrate; Citric acid; cit; citr; citrate; citric acid|AraCyc: CIT|BiGG: cit|BrachyCyc: CIT|KEGG: C00158|MetaCyc: CIT	O=C([O-])CC(O)(CC(=O)[O-])C(=O)[O-]	GC|EQ|EQU
c0	L-Aspartate	cpd00041	asp-L	C4H6NO4	132	Primary Database	CKLJMWTZIZZHCS-REOHCLBHSA-M	-1	1	0	null	0	1:1:1.70;1:6:5.11	0.0473334	Name: 2-Aminosuccinic acid; L-Asp; L-Aspartate; L-Aspartic acid; L-asp; L-aspartate; L-aspartic acid; asp; aspartate; aspartic acid|AraCyc: L-ASPARTATE|BiGG: asp__L|BrachyCyc: L-ASPARTATE|KEGG: C00049|MetaCyc: L-ASPARTATE	[NH3+][C@@H](CC(=O)[O-])C(=O)[O-]	GC|EQ|EQU
c0	Glycine	cpd00033	gly	C2H5NO2	75	Primary Database	DHMQDGOQFOQNFH-UHFFFAOYSA-N	0	1	0	null	0	0.0437767	0.0452458	Name: Aminoacetic acid; Gly; Glycine; aminoacetic acid; gly; glycine|AraCyc: GLY|BiGG: gly|BrachyCyc: GLY|KEGG: C00037|MetaCyc: GLY	[NH3+]CC(=O)[O-]	GC|EQ|EQU
c0	2-Amino-acetoacetate	cpd02053	cbs_65	C4H7NO3	117	Primary Database	SAUCHDKDCUROAO-UHFFFAOYSA-N	0	1	0	null	0	1:1:13.66;1:7:1.87	1:4:7.25;1:6:-8.10	Name: 2-Amino-3-oxobutanoate; 2-Amino-acetoacetate; 3-K-thr; 3-keto-thr; 3-ketothreonine; 3-oxothreonine|BiGG: 2aobut|KEGG: C03214|MetaCyc: 3-K-THR|iAG612: cbs_65	CC(=O)C([NH3+])C(=O)[O-]	GC|EQ|EQU
c0	L-2-Amino-acetoacetate	cpd02211	2aobut	C4H7NO3	117	Primary Database	SAUCHDKDCUROAO-VKHMYHEASA-N	0	1	0	null	0	1:1:13.66;1:7:1.87	1:4:7.25;1:6:-8.10	Name: (S)-2-Amino-3-oxobutanoic acid; 2-amino-3-ketobutyrate; 2-amino-3-oxobutanoate; 2-amino-3-oxobutyrate; 2-amino-acetoacetate; 3-keto-L-threonine; L-2-Amino-3-oxobutanoate; L-2-Amino-3-oxobutanoic acid; L-2-Amino-acetoacetate; L-2-amino-3-ketobutyrate; L-2-amino-3-oxobutanoate; L-2-amino-3-oxobutyrate; L-2-amino-acetoacetate; alpha-amino-beta-ketobutyrate|BiGG: 2aobut|ChlamyCyc: AMINO-OXOBUT|…	CC(=O)[C@H]([NH3+])C(=O)[O-]	GC|EQ|EQU
c0	D-Alanine	cpd00117	ala-D	C3H7NO2	89	Primary Database	QNAYBMKLOCPYGJ-UWTATZPHSA-N	0	1	0	null	0	0.0423897	0.0459431	Name: D-2-Aminopropionic acid; D-Ala; D-Alanine; D-ala; D-alanine|AraCyc: D-ALANINE|BiGG: ala__D|BrachyCyc: D-ALANINE|KEGG: C00133|MetaCyc: D-ALANINE	C[C@@H]([NH3+])C(=O)[O-]	GC|EQ|EQU
c0	Succinate	cpd00036	succ	C4H4O4	116	Primary Database	KDYFGRWQOYBRFD-UHFFFAOYSA-L	-2	1	0	null	0	1:1:3.55;1:6:5.69	0	Name: Butanedionic acid; Ethylenesuccinic acid; Succinate; Succinic acid; butanedioic acid; ethylenesuccinic acid; suc; succ; succinate; succinic acid|AraCyc: SUC|BiGG: succ|BrachyCyc: SUC|KEGG: C00042|MetaCyc: SUC	O=C([O-])CCC(=O)[O-]	GC|EQ|EQU
c0	Succinyl-CoA	cpd00078	succoa	C25H35N7O19P3S	863	Primary Database	VNOYUJKHFWYWIR-ITIYDSSPSA-I	-5	1	0	null	0	1:24:3.18;1:34:0.92;1:35:5.94;1:49:0.83;1:54:3.93	1:41:-1.06;1:43:4.92;1:45:-7.46	Name: 3'-phosphoadenosine 5'-{3-[(3R)-4-{[3-({2-[(3-carboxypropanoyl)sulfanyl]ethyl}amino)-3-oxopropyl]amino}-3-hydroxy-2,2-dimethyl-4-oxobutyl] dihydrogen diphosphate}; Coenzyme A, S-(hydrogen butanedioate); Succinyl coenzyme A; Succinyl-CoA; suc-CoA; suc-co-A; suc-coa; succ-CoA; succ-S-CoA; succ-S-coenzyme-A; succ-coenzyme-A; succinyl-CoA; succinyl-S-CoA; succinyl-S-coenzyme-A; succinyl-coenzym…	CC(C)(COP(=O)([O-])OP(=O)([O-])OC[C@H]1O[C@@H](n2cnc3c(N)ncnc32)[C@H](O)[C@@H]1OP(=O)([O-])[O-])[C@@H](O)C(=O)NCCC(=O)NCCSC(=O)CCC(=O)[O-]	GC|EQ|EQU
c0	Malyl-CoA	cpd02662	malylcoa	C25H35N7O20P3S	879	Primary Database	HJQWLHMLMCDAEL-ZTGLTYRUSA-I	-5	1	0	null	0	1:24:3.01;1:34:0.91;1:35:5.94;1:49:0.82;1:54:3.58	1:41:-1.06;1:43:4.90;1:45:-7.46	Name: (2S)-4-malyl-CoA; (2S)-malyl-CoA; (3S)-3-Carboxy-3-hydroxypropanoyl-CoA; (3S)-3-Carboxy-3-hydroxypropionyl-CoA; (3S)-3-carboxy-3-hydroxypropanoyl-CoA; (3S)-3-carboxy-3-hydroxypropionyl-CoA; (S)-Malyl-CoA; (S)-malyl-CoA; L-Malyl-CoA; L-malyl-CoA; Malyl-CoA; malyl-CoA|KEGG: C04348|MetaCyc: CPD-208|RiceCyc: CPD-208|iSO783: malylcoa	CC(C)(COP(=O)([O-])OP(=O)([O-])OC[C@H]1O[C@@H](n2cnc3c(N)ncnc32)[C@H](O)[C@@H]1OP(=O)([O-])[O-])[C@@H](O)C(=O)NCCC(=O)NCCSC(=O)C[C@H](O)C(=O)[O-]	GC|EQ|EQU
c0	Methylisocitrate	cpd02799	micit	C7H7O7	203	Primary Database	HHKPKXCSHMJWCF-WVBDSBKLSA-K	-3	1	0	null	0	1:7:13.92;1:9:4.81;1:11:3.17;1:13:5.53	1:7:-4.07	Name: (2R,3S)-2-methylisocitrate; (2S,3R)-3-Hydroxybutane-1,2,3-tricarboxylate; (2S,3R)-3-hydroxybutane-1,2,3-tricarboxylate; Methylisocitrate; Methylisocitric acid; methylisocitrate; methylisocitric acid; threo-Ds-2-methylisocitrate|AraCyc: CPD-618|BiGG: micit|BrachyCyc: CPD-618|KEGG: C04593|MetaCyc: CPD-618	C[C@](O)(C(=O)[O-])[C@H](CC(=O)[O-])C(=O)[O-]	GC|EQ|EQU
c0	N-Succinyl-L-glutamate	cpd03525	sucglu	C9H10NO7	244	Primary Database	JCNBNOQGFSXOML-YFKPBYRVSA-K	-3	1	0	null	0	1:2:13.99;1:6:3.15;1:9:4.43;1:15:3.78	1:16:-1.99	Name: (2S)-2-(3-Carboxypropanoylamino)pentanedioic acid; N-Succinyl-L-glutamate; N2-Succinyl-L-glutamate; N2-succinylglutamate; N2-succinylglutamatic acid; N2-succinylglutamic acid|BiGG: sucglu|ChlamyCyc: N2-SUCCINYLGLUTAMATE|EcoCyc: N2-SUCCINYLGLUTAMATE|KEGG: C05931|MetaCyc: N2-SUCCINYLGLUTAMATE	O=C([O-])CCC(=O)N[C@@H](CCC(=O)[O-])C(=O)[O-]	GC|EQ|EQU
c0	N-Acetyl-D-glucosamine1-phosphate	cpd02611	acgam1p	C8H14NO9P	300	Primary Database	FZLJPEPAYPUMMR-ZTVVOAFPSA-L	-2	1	0	null	0	1:4:12.27;1:8:14.20;1:12:13.01;1:16:1.18;1:17:6.24;1:19:14.87	1:5:-4.54;1:8:-3.52;1:12:-3.63;1:14:-1.57;1:19:-2.98	Name: N-Acetyl-D-glucosamine 1-phosphate; N-Acetyl-D-glucosamine1-phosphate; N-acetyl-D-mannosamine 1-phosphate; N-acetyl-D-mannosamine-1-P; N-acetyl-D-mannosamine-1-phosphate; N-acetyl-mannosamine-1-P; N-acetyl-mannosamine-1-phosphate|AlgaGEM: S_N_45_Acetyl_45_D_45_glucosamine_32_1_45_phosphate_c|AraGEM: S_N_45_Acetyl_45_D_45_glucosamine_32_1_45_phosphate_c|BiGG: acgam1p|KEGG: C04256|MetaCyc: N-…	CC(=O)N[C@@H]1C(OP(=O)([O-])[O-])O[C@H](CO)[C@@H](O)[C@@H]1O	GC
c0	UDP-N-acetylglucosamine	cpd00037	uacgam	C17H25N3O17P2	605	Primary Database	LFTYTUAZOPRMMI-CFRASDGPSA-L	-2	1	0	null	0	1:9:12.59;1:10:9.70;1:14:13.11;1:20:3.18;1:24:1.74;1:30:12.03;1:33:14.55;1:36:13.94	1:9:-3.79;1:14:-3.66;1:33:-3.52;1:36:-3.63	Name: N-[2-[[[5-[(2,4-dioxo-1H-pyrimidin-1-yl)]-3,4-dihydroxy-tetrahydrofuran-2-yl]methoxy-hydroxy-phosphinoyl]oxy-hydroxy-phosphinoyl]oxy-4,5-dihydroxy-6-(hydroxymethyl)tetrahydropyran-3-yl]acetamide; UDP-2-acetamido-2-deoxy-alpha-D-glucose; UDP-GlcNAc; UDP-N-acetyl-D-glucosamine; UDP-N-acetyl-alpha-D-glucosamine; UDP-N-acetyl-glucosamine; UDP-N-acetylglucosamine; UDP-acetyl-D-glucosamine; UDP-a…	CC(=O)N[C@H]1[C@@H](OP(=O)([O-])OP(=O)([O-])OC[C@H]2O[C@@H](n3ccc(=O)[nH]c3=O)[C@H](O)[C@@H]2O)O[C@H](CO)[C@@H](O)[C@@H]1O	GC|EQ|EQU
c0	UDP-N-acetyl-D-galactosamine	cpd00175	uacgala	C17H25N3O17P2	605	Primary Database	LFTYTUAZOPRMMI-LDDHHVEYSA-L	-2	1	0	null	0	1:9:12.59;1:10:9.70;1:14:13.11;1:20:3.18;1:24:1.74;1:32:14.55;1:34:13.94;1:36:12.03	1:9:-3.79;1:14:-3.66;1:32:-3.52;1:34:-3.63	Name: UDP-N-acetyl-D-galactosamine; UDP-N-acetyl-alpha-D-galactosamine; UDP-N-acetylgalactosamine; uridine diphosphate N-acetylgalactosamine|AraCyc: UDP-N-ACETYL-GALACTOSAMINE|BiGG: udpacgal|BrachyCyc: UDP-N-ACETYL-GALACTOSAMINE|KEGG: C00203; G10611|MetaCyc: UDP-N-ACETYL-GALACTOSAMINE	CC(=O)N[C@H]1C(OP(=O)([O-])OP(=O)([O-])OC[C@H]2O[C@@H](n3ccc(=O)[nH]c3=O)[C@H](O)[C@@H]2O)O[C@H](CO)[C@H](O)[C@@H]1O	GC|EQ|EQU
c0	7,8-Dihydroneopterin 3'-triphosphate	cpd02978	ahdt	C9H12N5O13P3	492	Primary Database	DGGUVLXVLHAAGT-XINAWCOVSA-J	-4	1	0	null	0	1:10:7.84;1:15:12.80;1:17:14.31;1:21:3.30;1:25:0.98;1:28:2.53;1:29:7.21	1:5:0.15;1:15:-3.70;1:17:-3.55	Name: 2-Amino-4-hydroxy-6-(erythro-1,2,3-trihydroxypropyl)dihydropteridine triphosphate; 2-Amino-4-hydroxy-6--erythro-1-2-3-trihydroxypropyldihydropteridinetriphosphate; 2-amino-4-hydroxy-6-(erythro-1,2,3-trihydroxypropyl)dihydropteridine triphosphate; 6-(D-erythro-1',2',3'-trihydroxypropyl)-7,8-dihydropterin-3'-triphosphate; 6-(L-erythro-1,2-Dihydroxypropyl 3-triphosphate)-7,8-dihydropterin; 6-[…	Nc1nc2c(c(=O)[nH]1)N=C([C@H](O)[C@H](O)COP(=O)([O-])OP(=O)([O-])OP(=O)([O-])[O-])CN2	GC|EQ
c0	2,5-Diamino-6-(5'-phosphoribosylamino)-4-pyrimidineone	cpd00957	25drapp	C9H14N5O8P	352	Primary Database	OCLCLRXKNJCOJD-UMMCILCDSA-L	-2	1	0	null	0	1:3:1.31;1:4:6.24;1:11:14.04;1:13:12.57;1:14:19.15;1:21:7.84	1:11:-3.66;1:13:-3.78;1:17:0.46;1:23:-5.13	Name: 2,5-Diamino-6-(1-D-ribosylamino)pyrimidin-4(3H)-one 5'-phosphate; 2,5-Diamino-6-(5-phospho-D-ribosylamino)pyrimidin-4(3H)-one; 2,5-Diamino-6-(ribosylamino)-4-(3H)-pyrimidinone 5'-phosphate; 2,5-Diamino-6-hydroxy-4-(5'-phosphoribosylamino)-pyrimidine; 2,5-diamino-6-(1-D-ribosylamino)pyrimidin-4(3H)-one 5'-phosphate; 2,5-diamino-6-(5-phospho-D-ribosylamino)pyrimidin-4(3H)-one; 2,5-diamino-6-(…	Nc1nc(N[C@@H]2O[C@H](COP(=O)([O-])[O-])[C@@H](O)[C@H]2O)c(N)c(=O)[nH]1	GC|EQ
c0	Formamidopyrimidine nucleoside triphosphate	cpd03518	Formamidopyrimidine nucleoside triphosphate	C10H14N5O15P3	538	Primary Database	NDXMRXXKCCKQQV-UUOKFMHZSA-J	-4	1	0	null	0	1:6:12.54;1:9:7.95;1:18:13.52;1:20:14.18;1:24:2.53;1:28:0.90;1:31:3.30;1:32:7.27	1:18:-3.78;1:20:-3.66	Name: Formamidopyrimidine nucleoside triphosphate|AlgaGEM: S_Formamidopyrimidine_32_nucleoside_32_triphosphate_c|AraGEM: S_Formamidopyrimidine_32_nucleoside_32_triphosphate_c|KEGG: C05922|TS_Athaliana: met295_c|iRS1563: M_C05922_c	Nc1nc(N[C@@H]2O[C@H](COP(=O)([O-])OP(=O)([O-])OP(=O)([O-])[O-])[C@@H](O)[C@H]2O)c(NC=O)c(=O)[nH]1	GC
c0	Guanosine 5'-triphosphate,3'-diphosphate	cpd02740	gdptp	C10H12N5O20P5	678	Primary Database	KCPMACXZAITQAX-UUOKFMHZSA-H	-6	1	0	null	0	1:17:10.16;1:24:2.50;1:27:3.04;1:31:7.72;1:32:1.74;1:35:0.84;1:38:3.55;1:39:7.12	0	Name: Guanosine 3'-diphosphate 5'-triphosphate; Guanosine 5'-triphosphate,3'-diphosphate; guanosine 3'-diphosphate 5'-triphosphate; guanosine 5'-triphosphate,3'-diphosphate; guanosine pentaphosphate; pppGpp|AraCyc: GDP-TP|BiGG: gdptp|BrachyCyc: GDP-TP|KEGG: C04494|MetaCyc: GDP-TP	Nc1nc2c(ncn2[C@@H]2O[C@H](COP(=O)([O-])OP(=O)([O-])OP(=O)([O-])[O-])[C@@H](OP(=O)([O-])OP(=O)([O-])O)[C@H]2O)c(=O)[nH]1	GC|EQ
c0	L-Lysine	cpd00039	lys-L	C6H15N2O2	147	Primary Database	KDXKERNSBIXSRK-YFKPBYRVSA-O	1	1	0	null	0	0.045865	1:4:9.44;1:10:10.29	Name: 2,6-Diaminohexanoic acid; 2,6-diaminohexanoic acid; L-Lysine; L-lys; L-lysine; Lysine acid; lys; lysine; lysine acid|AraCyc: LYS|BiGG: lys__L|BrachyCyc: LYS|KEGG: C00047|MetaCyc: LYS	[NH3+]CCCC[C@H]([NH3+])C(=O)[O-]	GC|EQ|EQU
c0	5-Aminopentanamide	cpd00729	5apentam	C5H13N2O	117	Primary Database	OTIAVLWNTIXJDO-UHFFFAOYSA-O	1	1	0	null	0	0.045335	1:6:-1.38;1:8:9.91	Name: 5-Aminopentanamide; 5-aminopentanamide; 5-aminovaleramide; delta-aminovaleramide|BiGG: 5apentam|KEGG: C00990|MetaCyc: 5-AMINOPENTANAMIDE|iJN746: 5apentam	NC(=O)CCCC[NH3+]	GC|EQ|EQU
c0	meso-2,6-Diaminopimelate	cpd00516	26dap-M	C7H14N2O4	190	Primary Database	GMKMEZVLHJARHF-SYDPRGILSA-N	0	1	0	null	0	1:5:1.85;1:12:2.59	1:4:9.83;1:11:9.23	Name: D,L-DAP; D,L-diaminopimelate; D,L-meso-diaminoheptanedioate; M-DAP; meso-1-alpha,epsilon-diaminopimelate; meso-2,6-Diaminoheptanedioate; meso-2,6-Diaminopimelate; meso-2,6-Diaminopimelic acid; meso-2,6-diaminoheptanedioate; meso-2,6-diaminopimelate; meso-2-6-Diaminoheptanedioate; meso-A2pm; meso-Diaminoheptanedioate; meso-diaminoheptanedioate; meso-diaminopimelate|AraCyc: MESO-DIAMINOPIMELA…	[NH3+][C@@H](CCC[C@@H]([NH3+])C(=O)[O-])C(=O)[O-]	GC|EQ|EQU
c0	D-Lysine	cpd00549	lys-D	C6H15N2O2	147	Primary Database	KDXKERNSBIXSRK-RXMQYKEDSA-O	1	1	0	null	0	0.045865	1:4:9.44;1:10:10.29	Name: D-2,6-Diaminohexanoic acid; D-2,6-diaminohexanoic acid; D-Lysine; D-lysine|BiGG: lys__D|EcoCyc: CPD-219|KEGG: C00739|MetaCyc: CPD-219|iJN746: lys-D	[NH3+]CCCC[C@@H]([NH3+])C(=O)[O-]	GC|EQ|EQU
c0	Cadaverine	cpd01155	15dap	C5H16N2	104	Primary Database	VHRGRCVQAFMJIZ-UHFFFAOYSA-P	2	1	0	null	0	0	1:6:10.51;1:7:9.90	Name: 1,5-Diaminopentane; 1,5-Pentanediamine; 1,5-pentanediamine; 1-BioDex; BioDex 1-; Cadaverine; Pentamethylenediamine; cadaverine; diaminopentane; pentamethylenediamine|AraCyc: CADAVERINE|BiGG: 15dap|ChlamyCyc: CADAVERINE|KEGG: C01672|MetaCyc: CADAVERINE	[NH3+]CCCCC[NH3+]	GC|EQ|EQU
c0	Oxalyl-CoA	cpd00262	oxalcoa	C23H31N7O19P3S	835	Primary Database	QVXMZFTWJVBUHP-IBOSZNHHSA-I	-5	1	0	null	0	1:24:3.37;1:34:0.86;1:35:5.94;1:49:0.82;1:52:2.65	1:41:-1.06;1:43:4.89;1:45:-7.46	Name: CoA-oxalate; Oxalyl-CoA; oxalyl-CoA|AraCyc: OXALYL-COA|BiGG: oxalcoa|CornCyc: OXALYL-COA|KEGG: C00313|MetaCyc: OXALYL-COA	CC(C)(COP(=O)([O-])OP(=O)([O-])OC[C@H]1O[C@@H](n2cnc3c(N)ncnc32)[C@H](O)[C@@H]1OP(=O)([O-])[O-])[C@@H](O)C(=O)NCCC(=O)NCCSC(=O)C(=O)[O-]	GC|EQ|EQU
c0	4-Hydroxy-2-oxoglutarate	cpd00830	4h2oglt	C5H4O6	160	Primary Database	WXSKVKPSMAHCSG-UHFFFAOYSA-L	-2	1	0	null	0	1:4:14.11;1:6:3.33;1:10:2.45	1:4:-3.89;1:9:-9.72	Name: (+/-)-2-hydroxy-4-oxopentanedioic acid; (4R)-4-hydroxy-2-oxoglutarate; (R)-2-hydroxy-4-oxopentanedioate; 2-keto-4-hydroxyglutarate; 2-oxo-4-hydroxyglutarate; 4-Hydroxy-2-oxoglutarate; 4-Hydroxy-2-oxoglutaric acid; 4-hydroxy-2-ketoglutarate; 4-hydroxy-2-oxoglutarate; CPD-15015; D-4-hydroxy-2-keto-glutarate; D-4-hydroxy-2-ketoglutarate; D-4-hydroxy-2-oxoglutarate|BiGG: 4h2oglt|EcoCyc: D-4-HYD…	O=C([O-])C(=O)CC(O)C(=O)[O-]	GC|EQ|EQU
c0	Glycolate	cpd00139	glyclt	C2H3O3	75	Primary Database	AEMRFAOFKBGASW-UHFFFAOYSA-M	-1	1	0	null	0	1:3:3.53;1:5:14.78	1:5:-3.61	Name: Glycolate; Glycolic acid; Hydroxyacetic acid; glycolate; glycolic acid; glycollate; hydroxyacetic acid|AraCyc: GLYCOLLATE|BiGG: glyclt|BrachyCyc: GLYCOLLATE|KEGG: C00160|MetaCyc: GLYCOLLATE	O=C([O-])CO	GC|EQ|EQU
c0	4-Phospho-L-aspartate	cpd01977	4pasp	C4H6NO7P	212	Primary Database	IXZNKTPIYKDIGG-REOHCLBHSA-L	-2	1	0	null	0	1:6:1.89;1:12:1.08;1:13:6.38	1:5:8.60;1:9:-7.68	Name: 4-Phospho-L-aspartate; 4-phospho-L-aspartate; 4-phosphonato-L-aspartate; L-4-Aspartyl phosphate; L-4-aspartyl phosphate; L-aspartyl-4-P; L-aspartyl-4-phosphate; L-aspartyl-beta-phosphate; L-beta-aspartyl-P; L-beta-aspartyl-phosphate|AraCyc: L-BETA-ASPARTYL-P|BiGG: 4pasp|BrachyCyc: L-BETA-ASPARTYL-P|KEGG: C03082|MetaCyc: L-BETA-ASPARTYL-P	[NH3+][C@@H](CC(=O)OP(=O)([O-])[O-])C(=O)[O-]	GC|EQ|EQU
c0	Iminoaspartate	cpd03470	iasp	C4H4NO4	129	Primary Database	NMUOATVLLQEYHI-UHFFFAOYSA-M	-1	1	0	null	0	1:6:3.28;1:8:3.98	0.0444731	Name: 2-iminobutanedioate; 2-iminosuccinate; Iminoaspartate; Iminoaspartic acid; Iminosuccinate; alpha-iminosuccinate; iminoaspartate|AraCyc: IMINOASPARTATE|BiGG: iasp|BrachyCyc: IMINOASPARTATE|KEGG: C05840|MetaCyc: IMINOASPARTATE	[NH2+]=C(CC(=O)[O-])C(=O)[O-]	GC|EQ|EQU
c0	L-Asparagine	cpd00132	asn-L	C4H8N2O3	132	Primary Database	DCXYFEDJOCDNAF-REOHCLBHSA-N	0	1	0	null	0	1:4:16.09;1:7:2.00	1:5:-2.92;1:9:8.43	Name: (-)-asparagine; (S)-2,4-diamino-4-oxobutanoic acid; (S)-asparagine; 2,4-diamino-4-oxobutanoic acid, (S)-; 2-Aminosuccinamic acid; 2-aminosuccinamic acid, L-; L-2,4-diamino-4-oxobutanoic acid; L-Asparagine; L-asn; L-asparagine; L-asparatamine; L-beta-asparagine; agedoite; alpha-aminosuccinamic acid; altheine; asn; asparagine; asparagine acid; aspartic acid beta-amide; butanoic acid, 2,4-diam…	NC(=O)C[C@H]([NH3+])C(=O)[O-]	GC|EQ|EQU
c0	Fumarate	cpd00106	fum	C4H2O4	114	Primary Database	VZCYOOQTPOCHFL-OWOJBTEDSA-L	-2	1	0	null	0	1:3:3.35;1:7:4.22	0	Name: Fumarate; Fumaric acid; fum; fumarate; fumaric acid; trans-Butenedioic acid|AraCyc: FUM|BiGG: fum|BrachyCyc: FUM|KEGG: C00122|MetaCyc: FUM	O=C([O-])/C=C/C(=O)[O-]	GC|EQ|EQU
c0	Cys-Gly	cpd01017	cgly	C5H10N2O3S	178	Primary Database	ZUKPVRWZDMRIEO-VKHMYHEASA-N	0	1	0	null	0	1:1:9.98;1:5:15.52;1:8:3.60	1:9:8.08;1:10:-5.22	Name: Cys-Gly; L-Cysteinylglycine; L-cysteinyl-glycine; L-cysteinylglycine; cysteinylglycine|AraCyc: CYS-GLY|BiGG: cgly|BrachyCyc: CYS-GLY|KEGG: C01419|MetaCyc: CYS-GLY	[NH3+][C@@H](CS)C(=O)NCC(=O)[O-]	GC|EQ|EQU
c0	gamma-Glutamylcysteine	cpd00506	glucys	C8H13N2O5S	249	Primary Database	RITKHVBHSGLULN-WHFBIAKZSA-M	-1	1	0	null	0	1:6:15.60;1:9:3.78;1:12:1.91;1:16:10.12	1:10:-1.86;1:11:9.24	Name: 5-L-Glutamyl-L-cysteine; L-gamma-Glutamylcysteine; L-gamma-glutamylcysteine; gamma-Glu-Cys; gamma-Glutamylcysteine; gamma-L-Glutamyl-L-cysteine; gamma-L-glutamyl-L-cysteine; gamma-L-glutamylcysteine; gamma-glutamylcysteine|AraCyc: L-GAMMA-GLUTAMYLCYSTEINE|BiGG: glucys|BrachyCyc: L-GAMMA-GLUTAMYLCYSTEINE|KEGG: C00669|MetaCyc: L-GAMMA-GLUTAMYLCYSTEINE	[NH3+][C@@H](CCC(=O)N[C@@H](CS)C(=O)[O-])C(=O)[O-]	GC|EQ|EQU
c0	3-phosphoadenylylsulfate	cpd00044	paps	C10H11N5O13P2S	504	Primary Database	GACDQMDRPRGCTN-KQYNXXCUSA-J	-4	1	0	null	0	1:11:12.61;1:21:-0.12;1:22:5.94;1:26:2.64;1:29:-2.12	1:8:-7.46;1:9:-1.02;1:11:-3.87;1:17:4.88	Name: 3'-Phospho-5'-adenylyl sulfate; 3'-Phosphoadenosine 5'-phosphosulfate; 3'-Phosphoadenylyl sulfate; 3'-phospho-5'-adenylyl sulfate; 3'-phosphoadenosine-5'-phosphosulfate; 3'-phosphoadenylyl sulfate; 3'-phosphoadenylyl-sulfate; 3-Phosphoadenylylsulfate; 3-phospho-adenylylsulfate; 3-phosphoadenylyl sulfate; PAPS; phosphoadenosine phosphosulfate; phosphoadenosine-5'-phosphosulfate|AraCyc: PAPS|…	Nc1ncnc2c1ncn2[C@@H]1O[C@H](COP(=O)([O-])OS(=O)(=O)[O-])[C@@H](OP(=O)([O-])[O-])[C@H]1O	GC|EQ|EQU
c0	Sulfate	cpd00048	so4	O4S	96	Primary Database	QAOWNCQODCNURD-UHFFFAOYSA-L	-2	1	0	null	0	1:4:-3.03;1:5:1.90	0	Name: H2SO4; HSO4-; SLF; SO4--; SO4-2; SO42-; Sulfate; Sulfuric acid; bisulfate; hydrogen sulfate; sulfate; sulfuric acid; sulphate; tetraoxosulfate(2-)|AraCyc: SULFATE|BiGG: so4|BrachyCyc: SULFATE|KEGG: C00059|MetaCyc: HSO4; SULFATE	O=S(=O)([O-])[O-]	GC|EQ|EQU
c0	APS	cpd00193	aps	C10H12N5O10PS	425	Primary Database	IRLPACMLTUPBCL-KQYNXXCUSA-L	-2	1	0	null	0	1:14:12.46;1:16:18.54;1:18:13.98;1:22:1.65;1:25:-2.09	1:6:-7.46;1:9:-1.01;1:14:-3.85;1:15:4.92;1:16:-6.38;1:18:-3.67	Name: 5'-Adenylyl sulfate; APS; Adenosine 5'-phosphosulfate; Adenosine5-phosphosulfate; Adenylyl sulfate; adenosine 5'-phosphosulfate; adenosine 5'-sulphatophosphate; adenosine phosphosulfate; adenylyl-sulfate; adenylylsulfate|AraCyc: APS|BiGG: aps|BrachyCyc: APS|KEGG: C00224|MetaCyc: APS	Nc1ncnc2c1ncn2[C@@H]1O[C@H](COP(=O)([O-])OS(=O)(=O)[O-])[C@@H](O)[C@H]1O	GC|EQ|EQU
c0	CMP	cpd00046	cmp	C9H12N3O8P	322	Primary Database	IERHLVCPSMICTF-XVFCMESISA-L	-2	1	0	null	0	1:14:19.22;1:15:12.56;1:16:14.03;1:19:1.15;1:21:6.26	1:5:-4.80;1:10:4.19;1:15:-3.79;1:16:-3.66	Name: 5'-cytidylic acid; CMP; Cytidine 5'-monophosphate; Cytidine-5'-monophosphate; Cytidylic acid; cytidine 5'-monophosphate; cytidine 5'-phosphate; cytidine-5'-monophosphate; cytidine-5'-phosphate; cytidine-P; cytidine-monophosphate; cytidine-phosphate; cytidylate; cytidylic acid|AraCyc: CMP|BiGG: cmp|BrachyCyc: CMP|KEGG: C00055; G10621|MetaCyc: CMP	Nc1ccn([C@@H]2O[C@H](COP(=O)([O-])[O-])[C@@H](O)[C@H]2O)c(=O)n1	GC|EQ|EQU
c0	Cytosine	cpd00307	csn	C4H5N3O	111	Primary Database	OPTASPLRGRRNAP-UHFFFAOYSA-N	0	1	0	null	0	1:5:19.85;1:6:9.98	0.0424162	Name: 4-amino-2-oxo-1,2-dihydropyrimidine; Cytosine; cytosine|AraCyc: CYTOSINE|BiGG: csn|BrachyCyc: CYTOSINE|KEGG: C00380|MetaCyc: CYTOSINE	Nc1cc[nH]c(=O)n1	GC|EQ|EQU
c0	Cytidine	cpd00367	Cytidine	C9H13N3O5	243	Primary Database	UHDGCWIWMRVCDJ-XVFCMESISA-N	0	1	0	null	0	1:9:12.55;1:14:13.93;1:16:14.79;1:17:19.22	1:3:-4.81;1:9:-3.79;1:10:4.19;1:14:-3.66;1:16:-2.98	Name: Cytidine; cytidine|AraCyc: CYTIDINE|BiGG: cytd|BrachyCyc: CYTIDINE|KEGG: C00475|MetaCyc: CYTIDINE	Nc1ccn([C@@H]2O[C@H](CO)[C@@H](O)[C@H]2O)c(=O)n1	GC|EQ|EQU
c0	CDP	cpd00096	cdp	C9H13N3O11P2	401	Primary Database	ZWIADYZPOWUWEW-XVFCMESISA-L	-2	1	0	null	0	1:6:12.56;1:8:14.03;1:12:3.14;1:15:7.42;1:16:1.74;1:25:19.22	1:2:-4.79;1:6:-3.79;1:8:-3.66;1:21:4.33	Name: CDP; Cytidine 5'-diphosphate; Cytidine diphosphate; cytidine-5'-diphosphate; cytidine-diphosphate|AraCyc: CDP|BiGG: cdp|BrachyCyc: CDP|KEGG: C00112|MetaCyc: CDP	Nc1ccn([C@@H]2O[C@H](COP(=O)([O-])OP(=O)([O-])O)[C@@H](O)[C@H]2O)c(=O)n1	GC|EQ|EQU
c0	Formyl-CoA	cpd00592	forcoa	C22H32N7O17P3S	792	Primary Database	SXMOKYXNAPLNCW-GORZOVPNSA-J	-4	1	0	null	0	1:23:3.27;1:30:12.61;1:33:0.92;1:34:5.94;1:48:0.83	1:30:-3.87;1:40:-1.06;1:42:4.89;1:44:-7.46	Name: Formyl-CoA; formyl-CoA|AraCyc: FORMYL-COA|BiGG: forcoa|CornCyc: FORMYL-COA|KEGG: C00798|MetaCyc: FORMYL-COA	CC(C)(COP(=O)([O-])OP(=O)([O-])OC[C@H]1O[C@@H](n2cnc3c(N)ncnc32)[C@H](O)[C@@H]1OP(=O)([O-])[O-])[C@@H](O)C(=O)NCCC(=O)NCCSC=O	GC|EQ|EQU
c0	Formamide	cpd00378	frmd	CH3NO	45	Primary Database	ZHNUHDYFZUAESO-UHFFFAOYSA-N	0	1	0	null	0	0.0432485	1:3:-0.71	Name: Formamide; Methanamide; carbamaldehyde; formamide|AraCyc: FORMAMIDE|BiGG: frmd|ChlamyCyc: FORMAMIDE|KEGG: C00488|MetaCyc: FORMAMIDE	NC=O	GC|EQ|EQU
c0	N-Formyl-L-glutamate	cpd00770	Nforglu	C6H7NO5	173	Primary Database	ADZLWSMFHHHOBV-BYPYZUCNSA-L	-2	1	0	null	0	1:1:4.17;1:7:3.30;1:10:15.54	1:12:-1.44	Name: N-Formyl-L-glutamate; formyl-glu; formylglutamate|BiGG: Nforglu|KEGG: C01045|MetaCyc: FORMYL-GLU|iJN746: Nforglu|iMO1053-PAO1: Nforglu	O=CN[C@@H](CCC(=O)[O-])C(=O)[O-]	GC|EQ|EQU
c0	S-Formylglutathione	cpd00759	fglut-S	C11H16N3O7S	334	Primary Database	FHXAGOICBFGEBF-BQBZGAKWSA-M	-1	1	0	null	0	1:3:14.32;1:5:12.12;1:17:3.49;1:21:1.76	1:10:-1.83;1:16:9.31	Name: S-Formylglutathione; S-formylglutathione|AraCyc: CPD-548|BiGG: Sfglutth|BrachyCyc: CPD-548|KEGG: C01031|MetaCyc: CPD-548	[NH3+][C@@H](CCC(=O)N[C@@H](CSC=O)C(=O)NCC(=O)[O-])C(=O)[O-]	GC|EQ|EQU
c0	L-Arginine	cpd00051	arg-L	C6H15N4O2	175	Primary Database	ODKSFYDXXFIFQN-BYPYZUCNSA-O	1	1	0	null	0	0.0472501	1:6:9.12;1:7:-0.54;1:12:12.41	Name: (S)-2-Amino-5-guanidinovaleric acid; 2-amino-5-guanidinovaleric acid; L-Arg; L-Arginine; L-arg; L-arginine; arg; arginine|AraCyc: ARG|BiGG: arg__L|BrachyCyc: ARG|KEGG: C00062|MetaCyc: ARG	NC(=[NH2+])NCCC[C@H]([NH3+])C(=O)[O-]	GC|EQ|EQU
c0	Ornithine	cpd00064	orn	C5H13N2O2	133	Primary Database	AHLPHDHHMVZTML-BYPYZUCNSA-O	1	1	0	null	0	0.0451698	1:4:9.44;1:9:10.29	Name: (S)-2,5-Diaminopentanoate; (S)-2,5-Diaminopentanoic acid; (S)-2,5-Diaminovaleric acid; 2, 5-diaminopentanoate; 2, 5-diaminopentanoic acid; 2, 5-diaminovaleric acid; L-Ornithine; L-ornithine; Ornithine; alpha,delta-diaminovaleric acid|AraCyc: L-ORNITHINE|BiGG: orn; orn__L|BrachyCyc: L-ORNITHINE|KEGG: C00077|MetaCyc: L-ORNITHINE	[NH3+]CCC[C@H]([NH3+])C(=O)[O-]	GC|EQ|EQU
c0	4-Guanidinobutanamide	cpd01973	4gudbd	C5H13N4O	145	Primary Database	YHVFECVVGNXFKO-UHFFFAOYSA-O	1	1	0	null	0	0.0474138	1:3:-0.70;1:9:12.51;1:10:-1.69	Name: 4-Guanidinobutanamide; 4-guanidinobutanamide; 4-guanidinobutyramide; 4-guanido-butyramide; 4-guanidobutanamide; gamma-guanidinobutyramide|AraCyc: 4-GUANIDO-BUTYRAMIDE|BiGG: 4gudbd|BrachyCyc: 4-GUANIDO-BUTYRAMIDE|KEGG: C03078|MetaCyc: 4-GUANIDO-BUTYRAMIDE	NC(=[NH2+])NCCCC(N)=O	GC|EQ|EQU
c0	Agmatine	cpd00152	agm	C5H16N4	132	Primary Database	QYPPJABKJHAVHS-UHFFFAOYSA-P	2	1	0	null	0	0	1:2:-0.61;1:7:12.61;1:9:9.78	Name: (4-Aminobutyl) guanidine; Agmatine; agmatine; guanidine, (4-aminobutyl)-|AraCyc: AGMATHINE|BiGG: agm|BrachyCyc: AGMATHINE|KEGG: C00179|MetaCyc: AGMATHINE	NC(=[NH2+])NCCCC[NH3+]	GC|EQ|EQU
c0	CTP	cpd00052	ctp	C9H13N3O14P3	480	Primary Database	PCDQPRRSZKQHHS-XVFCMESISA-K	-3	1	0	null	0	1:7:14.03;1:11:3.24;1:15:0.89;1:18:7.42;1:19:2.49;1:29:12.56	1:2:-4.79;1:7:-3.66;1:24:4.34;1:29:-3.79	Name: CTP; Cytidine 5'-triphosphate; Cytidine triphosphate; cytidine-5'-triphosphate; cytidine-triphosphate|AraCyc: CTP|BiGG: ctp|BrachyCyc: CTP|KEGG: C00063|MetaCyc: CTP	Nc1ccn([C@@H]2O[C@H](COP(=O)([O-])OP(=O)([O-])OP(=O)([O-])O)[C@@H](O)[C@H]2O)c(=O)n1	GC|EQ|EQU
c0	phosphoserine	cpd00738	pser-L	C3H6NO6P	184	Primary Database	BZQFBWGGLXLEPQ-REOHCLBHSA-L	-2	1	0	null	0	1:1:2.07;1:9:1.20;1:11:6.50	0.0466365	Name: 3-P-serine; 3-Phosphoserine; 3-phospho-L-serine; 3-phospho-serine; 3-phosphoserine; Dexfosfoserine; L-O-Phosphoserine; L-serine 3-phosphate; L-serine phosphate; L-serine-3P; L-seryl phosphate; O-Phospho-L-serine; O-phospho-L-serine; P-ser; P-serine; phosphoryl-L-serine; phosphorylserine; phosphoserine; serine phosphate; serine-3-p; serine-3-phosphate; seryl phosphate|AraCyc: 3-P-SERINE|BiGG…	[NH3+][C@@H](COP(=O)([O-])[O-])C(=O)[O-]	GC|EQ|EQU
c0	O-Acetyl-L-serine	cpd00722	acser	C5H9NO4	147	Primary Database	VZXPDPZARILFQX-BYPYZUCNSA-N	0	1	0	null	0	0.0458549	1:4:8.60;1:10:-7.35	Name: (2S)-3-acetyloxy-2-aminopropanoate; O-Acetyl-L-serine; O-acetyl-L-serine; O-acetylserine; O3-Acetyl-L-serine; O3-acetyl-L-serine; acetylserine|AraCyc: ACETYLSERINE|BiGG: acser|BrachyCyc: ACETYLSERINE|KEGG: C00979|MetaCyc: ACETYLSERINE	CC(=O)OC[C@H]([NH3+])C(=O)[O-]	GC|EQ|EQU
c0	Dehydroalanine	cpd01495	Dehydroalanine	C3H5NO2	87	Primary Database	UQBOJOOOTLPNST-UHFFFAOYSA-N	0	1	0	null	0	0.042383	0.0445444	Name: 2,3-didehydroalanine; 2-Aminoacrylate; 2-aminoacrylate; 2-aminoacrylic acid; 2-aminoprop-2-enoate; Dehydroalanine; alpha,beta-dehydroalanine; alpha-aminoacrylate; anhydroserine 2-aminopropenoic acid; dehydroalanine|AraCyc: 2-AMINOACRYLATE|BiGG: 2amac|BrachyCyc: 2-AMINOACRYLATE|KEGG: C02218|MetaCyc: 2-AMINOACRYLATE	C=C([NH3+])C(=O)[O-]	GC|EQ|EQU
c0	Methanol	cpd00116	meoh	CH4O	32	Primary Database	OKKJLVBELUTLKV-UHFFFAOYSA-N	0	1	0	null	0	0.0432382	1:2:-2.46	Name: CH3OH; MeOH; MetOH; Methanol; Methyl alcohol; carbinol; methanol; methyl alcohol; wood alcohol|AraCyc: METOH|BiGG: meoh|BrachyCyc: METOH|KEGG: C00132|MetaCyc: METOH	CO	GC|EQ|EQU
c0	Formaldehyde	cpd00055	fald	CH2O	30	Primary Database	WSFSSNUMVMOOMR-UHFFFAOYSA-N	0	1	0	null	0	0	1:2:-8.09	Name: Formaldehyde; Formalin; Methanal; Methylene oxide; Oxomethane; Oxomethylene; formaldehyde; formalin; formol; methanal|AraCyc: FORMALDEHYDE|BiGG: fald|BrachyCyc: FORMALDEHYDE|KEGG: C00067|MetaCyc: FORMALDEHYDE	C=O	GC|EQ|EQU
c0	Thiamine phosphate	cpd00793	thmmp	C12H17N4O4PS	344	Primary Database	HZSAJDVWZRBGIF-UHFFFAOYSA-N	0	1	0	null	0	1:4:17.93;1:20:1.66;1:22:6.92	1:11:-1.15;1:12:-6.03;1:13:5.30	Name: TMP; ThP; Thiamin monophosphate; Thiamin phosphate; Thiamine monophosphate; Thiamine phosphate; Thiaminmonophosphate; thiamin monophosphate; thiamin phosphate; thiamin-P; thiamine monophosphate; thiamine phosphate; thiamine-Pi; thiamine-phosphate|AraCyc: THIAMINE-P|BiGG: thmmp|BrachyCyc: THIAMINE-P|KEGG: C01081|MetaCyc: THIAMINE-P	Cc1nc(N)c(C[n+]2csc(CCOP(=O)([O-])[O-])c2C)c[nH+]1	GC|EQ
c0	3-Carboxy-1-hydroxypropyl-ThPP	cpd03189	3-Carboxy-1-hydroxypropyl-ThPP	C16H22N4O10P2S	524	Primary Database	ZWUKRGPVMMTMAF-UHFFFAOYSA-L	-2	1	0	null	0	1:11:12.34;1:17:19.80;1:24:2.12;1:26:7.48;1:27:1.77;1:33:3.88	1:11:-3.98;1:16:-1.15;1:17:-6.05;1:18:6.48	Name: 3-Carboxy-1-hydroxypropyl-ThPP|AlgaGEM: S_3_45_Carboxy_45_1_45_hydroxypropyl_45_ThPP_m|AraGEM: S_3_45_Carboxy_45_1_45_hydroxypropyl_45_ThPP_m|KEGG: C05381|Maize_C4GEM: S_3_45_Carboxy_45_1_45_hydroxypropyl_45_ThPP_m|iRS1563: M_C05381_m	Cc1ncc(C[n+]2c(C(O)CCC(=O)[O-])sc(CCOP(=O)([O-])OP(=O)([O-])O)c2C)c(N)n1	GC|EQ
c0	Dehydroascorbate	cpd00335	Dehydroascorbate	C6H6O6	174	Primary Database	SBJKKFFYIZUCET-SZSCBOSDSA-N	0	1	0	null	0	1:1:7.80;1:11:12.95;1:12:15.82	1:7:-8.01;1:11:-3.58;1:12:-2.98	Name: Dehydroascorbate; Dehydroascorbic acid; L-Dehydroascorbate; L-Dehydroascorbic acid; L-dehydro-ascorbate; dehydroascorbate|AraCyc: L-DEHYDRO-ASCORBATE|BiGG: dhdascb|BrachyCyc: L-DEHYDRO-ASCORBATE|KEGG: C05422|MetaCyc: L-DEHYDRO-ASCORBATE	O=C1OC([C@@H](O)CO)C(=O)C1=O	GC
c0	L-xylo-Hexulonolactone	cpd02098	L-xylo-Hexulonolactone	C6H8O6	176	Primary Database	KRGQEOSDQHTZMX-GDGKWOGESA-N	0	1	0	null	0	1:6:12.04;1:9:13.41;1:12:15.53	1:6:-4.08;1:9:-3.54;1:11:-7.87;1:12:-2.98	Name: 2-keto-L-Gulonolactone; 2-keto-L-gulonolactone; 5-(1,2-dihydroxyethyl)-4-hydroxyoxolane-2,3-dione; L-xylo-Hex-2-ulono-1,4-lactone; L-xylo-Hex-3-ulono-1,4-lactone; L-xylo-Hexulonolactone|KEGG: C03289|MetaCyc: 2-KETO-L-GULONOLACTONE	O=C1O[C@H]([C@@H](O)CO)[C@H](O)C1=O	GC
c0	MTTL	cpd00324	ch4s	CH4S	48	Primary Database	LSDPWZHWYPCBBB-UHFFFAOYSA-N	0	1	0	null	0	0.0431752	0	Name: MTTL; Methanethiol; Methylmercaptan; mercaptomethane; methanethiol; methyl sulfhydrate; methyl thiol; methyl-mercaptan; methyl-thiol; methylmercaptan; methylsulfanium; methylsulfide anion; thiomethane; thiomethyl alcohol|AraCyc: CPD-7671|BiGG: ch4s|BrachyCyc: CPD-7671|KEGG: C00409|MetaCyc: CPD-7671	CS	GC|EQ|EQU
c0	O-Acetyl-L-homoserine	cpd00790	achms	C6H11NO4	161	Primary Database	FCXZBWSIAGGPCB-YFKPBYRVSA-N	0	1	0	null	0	0.0465512	1:5:9.46;1:11:-7.03	Name: O-Acetyl-L-homoserine; O-Acetylhomoserine; O-acetyl-L-homoserine; O-acetylhomoserine; acetylhomoserine|BiGG: achms|ChlamyCyc: CPD-667|EcoCyc: CPD-667|KEGG: C01077; C05700|MetaCyc: CPD-667	CC(=O)OCC[C@H]([NH3+])C(=O)[O-]	GC|EQ|EQU
c0	2-Oxobutyrate	cpd00094	2obut	C4H5O3	101	Primary Database	TYEYBOSBBBHJIV-UHFFFAOYSA-M	-1	1	0	null	0	0.0451758	1:4:-9.65	Name: 2-Ketobutyric acid; 2-Oxobutanoate; 2-Oxobutanoic acid; 2-Oxobutyrate; 2-Oxobutyric acid; 2-keto-butyrate; 2-ketobutyrate; 2-ketobutyric acid; 2-oxo-butyrate; 2-oxobutanoate; 2-oxobutanoic acid; 2-oxobutyrate; 2-oxobutyric acid; a-ketobutyric acid; alpha-Ketobutyrate; alpha-Ketobutyric acid; alpha-ketobutyrate; alpha-ketobutyric acid; alpha-oxobutyric acid|AraCyc: 2-OXOBUTANOATE|BiGG: 2obut…	CCC(=O)C(=O)[O-]	GC|EQ|EQU
c0	2-Phospho-D-glycerate	cpd00482	2pg	C3H4O7P	184	Primary Database	GXIURPTVHJPJLF-UWTATZPHSA-K	-3	1	0	null	0	1:3:0.81;1:4:6.00;1:6:19.27;1:9:3.48;1:11:14.73	1:11:-3.06	Name: 2-P-D-glycerate; 2-Phospho-(R)-glycerate; 2-Phospho-D-glycerate; 2-phospho-(D)-glycerate; 2-phospho-(R)-glycerate; 2-phospho-D-glycerate; 2-phospho-D-glyceric acid; D-2-phosphoglycerate; D-Glycerate 2-phosphate; D-Glycerate2-phosphate|AraCyc: 2-PG|BiGG: 2pg|BrachyCyc: 2-PG|KEGG: C00631|MetaCyc: 2-PG	O=C([O-])[C@@H](CO)OP(=O)([O-])[O-]	GC|EQ|EQU
c0	UDP-N-acetylglucosamine enolpyruvate	cpd02820	uaccg	C20H26N3O19P2	674	Primary Database	BEGZZYPUNCJHKP-DBYWSUQTSA-K	-3	1	0	null	0	1:6:12.03;1:14:1.73;1:16:14.12;1:25:2.98;1:27:3.62;1:35:13.21;1:37:12.63;1:40:9.70	1:16:-3.65;1:35:-3.66;1:37:-3.79	Name: UDP-GlcNAc-enolpyruvate; UDP-GlcNAc-pyruvate enol ether; UDP-N-acetyl-3-(1-carboxyvinyl)-D-glucosamine; UDP-N-acetyl-3-(1-carboxyvinyl)-alpha-D-glucosamine; UDP-N-acetyl-3-O-(1-carboxyvinyl)-D-glucosamine; UDP-N-acetyl-3-O-(1-carboxyvinyl)-alpha-D-glucosamine; UDP-N-acetyl-3-O--1-carboxyvinyl-D-glucosamine; UDP-N-acetyl-alpha-D-glucosamine-3-O-pyruvate ether; UDP-N-acetyl-alpha-D-glucosamin…	C=C(O[C@H]1[C@H](O)[C@@H](CO)O[C@H](OP(=O)([O-])OP(=O)([O-])OC[C@H]2O[C@@H](n3ccc(=O)[nH]c3=O)[C@H](O)[C@@H]2O)[C@@H]1NC(C)=O)C(=O)[O-]	GC|EQ|EQU
c0	N-Acetylornithine	cpd00342	acorn	C7H14N2O3	174	Primary Database	JRLGPAXAGHMNOL-LURJTMIESA-N	0	1	0	null	0	1:2:15.84;1:7:3.82	1:9:-1.80;1:12:9.90	Name: N-Acetylornithine; N-acetyl-L-ornithine; N-acetylornithine; N-alpha-acetylornithine; N2-Acetyl-L-ornithine; N2-acetyl-L-ornithine; N2-acetyl-ornithine; acetylornithine|AraCyc: N-ALPHA-ACETYLORNITHINE|BiGG: acorn|BrachyCyc: N-ALPHA-ACETYLORNITHINE|KEGG: C00437|MetaCyc: N-ALPHA-ACETYLORNITHINE	CC(=O)N[C@@H](CCC[NH3+])C(=O)[O-]	GC|EQ|EQU
c0	Putrescine	cpd00118	ptrc	C4H14N2	90	Primary Database	KIDHWZJUCRJVML-UHFFFAOYSA-P	2	1	0	null	0	0	1:5:10.51;1:6:9.90	Name: 1,4-Butanediamine; 1,4-Diaminobutane; 1,4-butanediamine; 1,4-diaminobutane; Butane-1,4-diamine; PUTR; Putrescine; Tetramethylenediamine; diaminobutane; putrescine; tetramethylenediamine|AraCyc: PUTRESCINE|BiGG: ptrc|BrachyCyc: PUTRESCINE|KEGG: C00134|MetaCyc: PUTRESCINE	[NH3+]CCCC[NH3+]	GC|EQ|EQU
c0	L-Proline	cpd00129	pro-L	C5H9NO2	114	Primary Database	ONIBWKKTOPOVIA-BYPYZUCNSA-N	0	1	0	null	0	0.0465502	0.04527	Name: 2-Pyrrolidinecarboxylic acid; 2-pyrrolidinecarboxylic acid; L-Proline; L-pro; L-proline; pro; prol; proline|AraCyc: PRO|BiGG: pro__L|BrachyCyc: PRO|KEGG: C00148|MetaCyc: PRO	O=C([O-])[C@@H]1CCC[NH2+]1	GC|EQ|EQU
c0	D-Ornithine	cpd00404	D-Ornithine	C5H13N2O2	133	Primary Database	AHLPHDHHMVZTML-SCSAIBSYSA-O	1	1	0	null	0	0.0437809	1:8:10.29;1:9:9.44	Name: D-Ornithine; D-ornithine|BiGG: orn__D|KEGG: C00515|MetaCyc: CPD-217|RiceCyc: CPD-217	[NH3+]CCC[C@@H]([NH3+])C(=O)[O-]	GC|EQ|EQU
c0	indol	cpd00359	indole	C8H7N	117	Primary Database	SIKJAQJRHWYJAI-UHFFFAOYSA-N	0	1	0	null	0	0.0453292	0	Name: 2,3-Benzopyrrole; Indole; indol; indole|AraCyc: INDOLE|BiGG: indole|BrachyCyc: INDOLE|KEGG: C00463|MetaCyc: INDOLE	c1ccc2[nH]ccc2c1	GC|EQ|EQU
c0	L-Tryptophan	cpd00065	trp-L	C11H12N2O2	204	Primary Database	QIVBCDIJIAJPQS-VIFPVBQESA-N	0	1	0	null	0	1:7:16.16;1:14:2.54	0.0501088	Name: (S)-alpha-Amino-beta-(3-indolyl)-propionic acid; 2-amino-3-indolylpropanic acid; L-Tryptophan; L-trp; L-tryptophan; Tryptophan; trofan; trp; tryptacin; tryptophan|AraCyc: TRP|BiGG: trp__L|BrachyCyc: TRP|KEGG: C00078|MetaCyc: TRP	[NH3+][C@@H](Cc1c[nH]c2ccccc12)C(=O)[O-]	GC|EQ|EQU
c0	Indolepyruvate	cpd00278	indpyr	C11H8NO3	202	Primary Database	RSTKLPZEZYGQPY-UHFFFAOYSA-M	-1	1	0	null	0	1:7:15.00;1:10:17.88;1:14:3.49	1:12:-9.76	Name: (Indol-3-yl)pyruvate; (indol-3-yl)pyruvate; 3-(Indol-3-yl)pyruvate; 3-(indol-3-yl)pyruvate; 3-indole-2-oxopropanoate; IPA; Indole-3-pyruvate; Indolepyruvate; Indolepyruvic acid; indol-3-pyruvate; indole-3-pyruvate; indole-pyr; indolepyruvate; indolepyruvic acid|AraCyc: INDOLE_PYRUVATE|BiGG: indpyr|BrachyCyc: INDOLE_PYRUVATE|KEGG: C00331|MetaCyc: INDOLE_PYRUVATE	O=C([O-])C(=O)Cc1c[nH]c2ccccc12	GC|EQ|EQU
c0	Tryptamine	cpd00318	Tryptamine	C10H13N2	161	Primary Database	APJYDQYYACXCRM-UHFFFAOYSA-O	1	1	0	null	0	0.0467265	0.0501126	Name: 3-(2-Aminoethyl)indole; 3-(2-aminoethyl)indole; Tryptamine; tryptamine|AraCyc: TRYPTAMINE|BiGG: trypta|BrachyCyc: TRYPTAMINE|KEGG: C00398|MetaCyc: TRYPTAMINE	[NH3+]CCc1c[nH]c2ccccc12	GC|EQ|EQU
c0	Pretyrosine	cpd00616	CPD-659	C10H12NO5	226	Primary Database	MIEILDYWGANZNH-DSQUFTABSA-M	-1	1	0	null	0	1:9:4.07;1:14:1.96;1:16:16.54	1:12:9.50;1:16:-2.12	Name: L-Arogenate; L-Arogenic acid; L-arogenate; L-arogenic acid; Pretyrosine; pretyrosine|AraCyc: CPD-659|BiGG: Largn|BrachyCyc: CPD-659|KEGG: C00826|MetaCyc: CPD-659	[NH3+][C@@H](CC1(C(=O)[O-])C=CC(O)C=C1)C(=O)[O-]	GC|EQ|EQU
c0	L-Phenylalanine	cpd00066	phe-L	C9H11NO2	165	Primary Database	COLNVLDHVKWLRT-QMMMGPOBSA-N	0	1	0	null	0	0.0486397	0.0501094	Name: (S)-alpha-Amino-beta-phenylpropionic acid; 2S-alpha-phenylalanine; L-Phenylalanine; L-phe; L-phenylalanine; endophenyl; phe; phenylalanine|AraCyc: PHE|BiGG: phe__L|BrachyCyc: PHE|KEGG: C00079|MetaCyc: PHE	[NH3+][C@@H](Cc1ccccc1)C(=O)[O-]	GC|EQ|EQU
c0	Phenylpyruvate	cpd00143	phpyr	C9H7O3	163	Primary Database	BTNMPGBKDVTSJY-UHFFFAOYSA-M	-1	1	0	null	0	1:7:15.80;1:10:3.33	1:11:-9.76	Name: 2-Oxo-3-phenylpropanoate; 2-keto-phenyl-pyruvate; 2-oxo-3-phenylpropanoate; 3-Phenyl-2-oxopropanoate; 3-phenyl-2-oxopropanoate; 3-phenylpyruvate; 3-phenylpyruvic acid; Phenylpyruvate; Phenylpyruvic acid; alpha-Ketohydrocinnamic acid; alpha-ketohydrocinnamic acid; keto-Phenylpyruvate; keto-phenylpyruvate; phenylpyruvate|AraCyc: PHENYL-PYRUVATE|BiGG: phpyr|BrachyCyc: PHENYL-PYRUVATE|KEGG: C00…	O=C([O-])C(=O)Cc1ccccc1	GC|EQ|EQU
c0	(E)-Cinnamate	cpd00333	cinnm	C9H7O2	147	Primary Database	WBYWAXJHAXSJNI-VOTSOKGWSA-M	-1	1	0	null	0	0.0424111	0	Name: (E)-Cinnamate; (E)-cinnamate; 3-phenyl-2-propenoic acid; Benzeneacrylic acid; Cinnamic acid; beta-phenylacrylic acid; cinnamate; cinnamic acid; trans-Cinnamate; trans-Cinnamic acid; trans-cinnamate; trans-cinnamic acid|AraCyc: CPD-674|BiGG: cinnm|BrachyCyc: CPD-674|KEGG: C00423; C10438|MetaCyc: CPD-674	O=C([O-])/C=C/c1ccccc1	GC|EQ|EQU
c0	Phenethylamine	cpd03161	peamn	C8H12N	122	Primary Database	BHHGXPLMPWCGHP-UHFFFAOYSA-O	1	1	0	null	0	0	0.04803	Name: 2-Phenylethylamine; 2-phenylethylamine; Phenethylamine; Phenylethylamine; beta-Phenylethylamine; beta-phenylethylamine; phenethylamine; phenylethylamine|AraCyc: PHENYLETHYLAMINE|BiGG: peamn|BrachyCyc: PHENYLETHYLAMINE|KEGG: C05332|MetaCyc: PHENYLETHYLAMINE	[NH3+]CCc1ccccc1	GC|EQ|EQU
c0	3-Oxopropanoate	cpd00191	msa	C3H3O3	87	Primary Database	OAKURXIZZOAYBC-UHFFFAOYSA-M	-1	1	0	null	0	1:1:17.27;1:4:3.76	1:6:-7.17	Name: 3-Oxopropanoate; 3-oxopropanoate; Malonate semialdehyde; malonate semialdehyde; malonate-S-ald; malonic semialdehyde|AraCyc: MALONATE-S-ALD|BiGG: msa|BrachyCyc: MALONATE-S-ALD|KEGG: C00222|MetaCyc: MALONATE-S-ALD	O=CCC(=O)[O-]	GC|EQ|EQU
c0	1-Pyrroline-5-carboxylate	cpd02431	1pyr5c	C5H6NO2	112	Primary Database	DWAKNKKXGALPNW-BYPYZUCNSA-M	-1	1	0	null	0	0.0465488	0.0452091	Name: (S)-1-Pyrroline-5-carboxylate; (S)-1-pyrroline-5-carboxylate; 1-Pyrroline-5-carboxylate; 1-pyrroline-5-carboxylate; L-1-Pyrroline-5-carboxylate; L-1-pyrroline-5-carboxylate; L-delta1-pyrroline-5-carboxylate; delta-1-pyrroline-5-carboxylate; delta-1-pyrroline-5-carboxylic acid; pyrroline 5-carboxylate|AraCyc: L-DELTA1-PYRROLINE_5-CARBOXYLATE|BiGG: 1pyr5c|BrachyCyc: L-DELTA1-PYRROLINE_5-CARBO…	O=C([O-])[C@@H]1CCC=N1	GC
c0	4-Oxobutanoate	cpd00199	sucsal	C4H5O3	101	Primary Database	UIUJIQZEACWQSV-UHFFFAOYSA-M	-1	1	0	null	0	1:3:17.81;1:4:4.13	1:7:-6.96	Name: 4-Oxobutanoate; Succinate semialdehyde; Succinic semialdehyde; succ-S-ald; succinate semialdehyde; succinic semialdehyde; succinyl semialdehyde|AraCyc: SUCC-S-ALD|BiGG: sucsal|ChlamyCyc: SUCC-S-ALD|KEGG: C00232|MetaCyc: SUCC-S-ALD	O=CCCC(=O)[O-]	GC|EQ|EQU
c0	Saccharopine	cpd00351	saccrp-L	C11H19N2O6	275	Primary Database	ZDGJAHTZVHVLOT-YUMQZZPRSA-M	-1	1	0	null	0	1:1:1.44;1:7:4.47;1:17:2.38	1:10:10.89;1:18:9.51	Name: L-Saccharopine; L-saccharopine; N-[(S)-5-Amino-5-carboxypentyl]-L-glutamic acid; N6-(L-1,3-Dicarboxypropyl)-L-lysine; N6-(L-1,3-dicarboxypropyl)-L-lysine; Saccharopine; epsilon-N-(L-glutar-2-yl)-L-lysine; saccharopine|AraCyc: SACCHAROPINE|BiGG: saccrp__L|BrachyCyc: SACCHAROPINE|KEGG: C00449|MetaCyc: SACCHAROPINE	[NH3+][C@@H](CCCC[NH2+][C@@H](CCC(=O)[O-])C(=O)[O-])C(=O)[O-]	GC|EQ|EQU
c0	ITP	cpd00068	itp	C10H12N4O14P3	505	Primary Database	HAEJPQIATWHALX-KQYNXXCUSA-K	-3	1	0	null	0	1:14:12.46;1:15:8.95;1:18:13.98;1:22:3.30;1:26:1.06;1:29:7.41;1:30:2.54	1:9:0.41;1:14:-3.85;1:18:-3.67	Name: ITP; Inosine 5'-triphosphate; Inosine triphosphate; Inosine tripolyphosphate; inosine triphosphate; inosine, 5'-(tetrahydrogen triphosphate)|AraCyc: ITP|BiGG: itp|EcoCyc: ITP|KEGG: C00081|MetaCyc: ITP	O=c1[nH]cnc2c1ncn2[C@@H]1O[C@H](COP(=O)([O-])OP(=O)([O-])OP(=O)([O-])O)[C@@H](O)[C@H]1O	GC|EQ|EQU
c0	IDP	cpd00090	idp	C10H12N4O11P2	426	Primary Database	JPXZQMKKFWMMGK-KQYNXXCUSA-L	-2	1	0	null	0	1:14:12.46;1:15:8.95;1:18:13.98;1:22:3.21;1:25:1.80;1:26:7.41	1:6:-4.98;1:9:0.56;1:14:-3.85;1:18:-3.67	Name: IDP; Inosine 5'-diphosphate; Inosine diphosphate; inosine diphosphate; riboxin|BiGG: idp|EcoCyc: IDP|KEGG: C00104|MetaCyc: IDP|PlantCyc: IDP	O=c1[nH]cnc2c1ncn2[C@@H]1O[C@H](COP(=O)([O-])OP(=O)([O-])O)[C@@H](O)[C@H]1O	GC|EQ|EQU
c0	L-Tyrosine	cpd00069	tyr-L	C9H11NO3	181	Primary Database	OUYCCCASQSFEME-QMMMGPOBSA-N	0	1	0	null	0	1:8:9.79;1:11:2.00	1:8:-5.96;1:13:9.19	Name: (S)-2-Amino-3-(p-hydroxyphenyl)propionic acid; (S)-3-(p-Hydroxyphenyl)alanine; L-Tyrosine; L-tyr; L-tyrosine; Tyrosine; tyr; tyrosine|AraCyc: TYR|BiGG: tyr__L|BrachyCyc: TYR|KEGG: C00082|MetaCyc: TYR	[NH3+][C@@H](Cc1ccc(O)cc1)C(=O)[O-]	GC|EQ|EQU
c0	p-hydroxyphenylpyruvate	cpd00868	34hpp	C9H7O4	179	Primary Database	KKADPXVIOXHVKN-UHFFFAOYSA-M	-1	1	0	null	0	1:3:16.18;1:5:2.91;1:13:9.50	1:4:-9.76;1:13:-5.96	Name: 3-(4-Hydroxyphenyl)pyruvate; 3-(4-hydroxyphenyl)pyruvate; 3--4-Hydroxyphenylpyruvate; 4-Hydroxyphenylpyruvate; 4-hydroxyphenylpyruvate; hydroxyphenylpyruvate; p-Hydroxyphenylpyruvic acid; p-hydroxyphenylpyruvate; p-hydroxyphenylpyruvic acid|AraCyc: P-HYDROXY-PHENYLPYRUVATE|BiGG: 2h34hppr; 34hpp|BrachyCyc: P-HYDROXY-PHENYLPYRUVATE|KEGG: C01179|MetaCyc: P-HYDROXY-PHENYLPYRUVATE	O=C([O-])C(=O)Cc1ccc(O)cc1	GC|EQ|EQU
c0	Tyramine	cpd00374	tym	C8H12NO	138	Primary Database	DZGWFCGJZKJUFP-UHFFFAOYSA-O	1	1	0	null	0	0.0487316	1:9:9.66;1:10:-5.45	Name: 2-(p-Hydroxyphenyl)ethylamine; 2-(p-hydroxyphenyl)ethylamine; 4-(2-aminoethyl)phenol; Tyramine; p-hydroxyphenethylamine; tyramine; tyrosamine|AraCyc: TYRAMINE|BiGG: tym|BrachyCyc: TYRAMINE|KEGG: C00483|MetaCyc: TYRAMINE	[NH3+]CCc1ccc(O)cc1	GC|EQ|EQU
c0	4-Coumarate	cpd00604	T4hcinnm	C9H7O3	163	Primary Database	NGSWKAQJJWESNS-ZZXKWVIFSA-M	-1	1	0	null	0	1:7:9.51;1:11:3.81	1:7:-5.95	Name: 4-Coumarate; 4-Hydroxycinnamate; 4-Hydroxycinnamic acid; 4-coumarate; 4-hydroxycinnamate; 4-hydroxycinnamic acid; p-Coumaric acid; p-coumarate; p-coumaric acid; trans-4-Hydroxycinnamate; trans-4-coumarate; trans-4-hydroxycinnamate; trans-p-Hydroxycinnamate; trans-p-hydroxycinnamate|AraCyc: COUMARATE|BiGG: T4hcinnm|BrachyCyc: COUMARATE|KEGG: C00811|MetaCyc: COUMARATE	O=C([O-])/C=C/c1ccc(O)cc1	GC|EQ|EQU
c0	Ethanol	cpd00363	etoh	C2H6O	46	Primary Database	LFQSCWFLJHTTHZ-UHFFFAOYSA-N	0	1	0	null	0	0.0439406	1:3:-2.16	Name: Dehydrated ethanol; ETOH; EtOH; Ethanol; Ethyl alcohol; Methylcarbinol; absolute alcohol; alcohol; eth; ethanol; ethyl alcohol; grain alcohol|AraCyc: ETOH|BiGG: etoh|BrachyCyc: ETOH|KEGG: C00469|MetaCyc: ETOH	CCO	GC|EQ|EQU
c0	Phosphonoacetaldehyde	cpd02024	ppaca	C2H4O4P	122	Primary Database	YEMKIGUKNDOZEG-UHFFFAOYSA-M	-1	1	0	null	0	1:1:19.12;1:4:8.19;1:5:1.69	1:7:-7.26	Name: 2-Oxoethylphosphonate; 2-Phosphonoacetaldehyde; 2-phosphonoacetaldehyde; Phosphonoacetaldehyde; acetylphosphonate; phosphonic acid, (2-oxoethyl)-; phosphonoacetaldehyde|AlgaGEM: S_Phosphonoacetaldehyde_c|BiGG: Pald|EcoCyc: CPD-551|KEGG: C03167|MetaCyc: CPD-551	O=CCP(=O)([O-])O	GC|EQ|EQU
c0	Aminoethanol	cpd00162	etha	C2H8NO	62	Primary Database	HZAXFHJVJLSVMW-UHFFFAOYSA-O	1	1	0	null	0	0.0446251	1:3:9.55;1:4:-2.53	Name: 2-Hydroxyethylamine; 2-aminoethanol; Aminoethanol; Ethanolamine; colamine; ethanol-amine; ethanolamine; monoethanolamine|AraCyc: ETHANOL-AMINE|BiGG: etha|BrachyCyc: ETHANOL-AMINE|KEGG: C00189|MetaCyc: ETHANOL-AMINE	[NH3+]CCO	GC|EQ|EQU
c0	4-Hydroxy-2-oxovalerate	cpd02258	4h2opntn	C5H7O4	131	Primary Database	HFKQINMYQUXOCH-VKHMYHEASA-M	-1	1	0	null	0	1:6:3.11;1:7:15.50	1:7:-2.59;1:8:-9.71	Name: (S)-2-oxo-4-hydroxyvalerate; (S)-2-oxo-4S-hydroxypentanoate; (S)-4-hydroxy-2-keto-pentanoic acid; (S)-4-hydroxy-2-ketovalerate; (S)-4-hydroxy-2-ketovaleric acid; (S)-4-hydroxy-2-oxo-pentanoic acid; (S)-4-hydroxy-2-oxo-valerate; (S)-4-hydroxy-2-oxo-valeric acid; (S)-4-hydroxy-2-oxopentanoate; (S)-4-hydroxy-2-oxovalerate; (S)-4-hydroxy-2-oxovaleric acid; 2-oxo-4-hydroxyvalerate; 2-oxo-4S-hydr…	C[C@H](O)CC(=O)C(=O)[O-]	GC|EQ|EQU
c0	L-Threonine	cpd00161	thr-L	C4H9NO3	119	Primary Database	AYFVYJQAPQTCCC-GBXIJSLDSA-N	0	1	0	null	0	1:1:2.21;1:8:14.95	1:7:9.00;1:8:-2.94	Name: 2-Amino-3-hydroxybutyric acid; 2-amino-3-hydroxybutyric acid; L-Threonine; L-thr; L-threonine; thr; thre; threonine|AraCyc: THR|BiGG: thr__L|BrachyCyc: THR|KEGG: C00188|MetaCyc: THR	C[C@@H](O)[C@H]([NH3+])C(=O)[O-]	GC|EQ|EQU
c0	D-fructose-6-phosphate	cpd00072	f6p	C6H11O9P	259	Primary Database	BGWGXPAPYGQALX-VRPWFDPXSA-L	-2	1	0	null	0	1:7:13.99;1:10:10.28;1:11:12.73;1:13:14.68;1:14:1.22;1:15:6.25	1:2:-4.42;1:7:-3.69;1:10:-4.86;1:11:-4.03;1:13:-3.45	Name: CPD-18719; D-Fructose 6-phosphate; D-Fructose 6-phosphoric acid; D-Fructose6-phosphate; Neuberg ester|AlgaGEM: S_D_45_Fructose_32_6_45_phosphate_c; S_D_45_Fructose_32_6_45_phosphate_p|AraGEM: S_D_45_Fructose_32_6_45_phosphate_c; S_D_45_Fructose_32_6_45_phosphate_p|BiGG: f6p; f6p_B|KEGG: C00085|MetaCyc: CPD-18719	O=P([O-])([O-])OC[C@H]1OC(O)(CO)[C@@H](O)[C@@H]1O	GC|EQ|EQU
c0	D-fructose-1,6-bisphosphate	cpd00290	fdp	C6H10O12P2	338	Primary Database	RNBGYGVWRKECFJ-VRPWFDPXSA-J	-4	1	0	null	0	1:6:14.17;1:7:12.75;1:10:10.29;1:16:1.49;1:17:6.52;1:19:0.89;1:20:5.92	1:4:-4.42;1:6:-3.69;1:7:-4.03;1:10:-4.88	Name: D-Fructose 1,6-bisphosphate; D-Fructose1-6-bisphosphate|AlgaGEM: S_D_45_Fructose_32_1_44_6_45_bisphosphate_c; S_D_45_Fructose_32_1_44_6_45_bisphosphate_p|AraGEM: S_D_45_Fructose_32_1_44_6_45_bisphosphate_c; S_D_45_Fructose_32_1_44_6_45_bisphosphate_p|BiGG: fdp|JP_Creinhardtii_NMeth: M_fdp_c; M_fdp_f; M_fdp_h|KEGG: C00354	O=P([O-])([O-])OC[C@H]1OC(O)(COP(=O)([O-])[O-])[C@@H](O)[C@@H]1O	GC|EQ|EQU
c0	D-Fructose	cpd00082	fru	C6H12O6	180	Primary Database	RFSUNEUAIZKAJO-VRPWFDPXSA-N	0	1	0	null	0	1:5:10.28;1:7:12.73;1:9:14.47;1:10:13.91;1:12:15.00	1:3:-4.42;1:5:-4.86;1:7:-4.03;1:9:-3.45;1:10:-3.69;1:12:-2.98	Name: D-Fructose; D-arabino-Hexulose; Fructofuranose; Fruit sugar; Levulose|AlgaGEM: S_D_45_Fructose_c|AraGEM: S_D_45_Fructose_c|BiGG: fru|KEGG: C00095|MetaCyc: Fructofuranose	OC[C@H]1OC(O)(CO)[C@@H](O)[C@@H]1O	GC|EQ|EQU
c0	D-Glucosamine phosphate	cpd00288	gam6p	C6H13NO8P	259	Primary Database	XHMJOUIAFHJHBW-IVMDWMLBSA-M	-1	1	0	null	0	1:3:1.22;1:4:6.24;1:11:12.98;1:14:14.46;1:15:11.73	1:9:-6.13;1:11:-3.63;1:14:-3.51;1:15:-4.22;1:16:8.23	Name: D-GLUCOSAMINE-6-P; D-Glucosamine 6-phosphate; D-Glucosamine phosphate; D-Glucosamine6-phosphate; d-glucosamine-6-phosphate|AraCyc: D-GLUCOSAMINE-6-P|BiGG: gam6p|BrachyCyc: D-GLUCOSAMINE-6-P|KEGG: C00352|MetaCyc: D-GLUCOSAMINE-6-P	[NH3+][C@H]1C(O)O[C@H](COP(=O)([O-])[O-])[C@@H](O)[C@@H]1O	GC|EQ|EQU
c0	D-mannose-6-phosphate	cpd00235	man6p	C6H11O9P	259	Primary Database	NBSCHQHZLSJFNQ-QTVWNMPRSA-L	-2	1	0	null	0	1:3:1.22;1:4:6.25;1:11:12.69;1:14:14.90;1:15:11.30;1:16:13.62	1:9:-4.39;1:11:-3.65;1:14:-3.68;1:15:-4.39;1:16:-3.94	Name: CPD-15979; D-Mannose 6-phosphate; D-Mannose6-phosphate; D-mannose 6-phosphate; D-mannose-6-phosphate; alpha-D-mannopyranose 6-phosphate; alpha-D-mannose-6-P; alpha-D-mannose-6-phosphate; mannose-6-phosphate|AraCyc: MANNOSE-6P|BiGG: man6p|BrachyCyc: MANNOSE-6P|KEGG: C00275|MetaCyc: CPD-15979; MANNOSE-6P	O=P([O-])([O-])OC[C@H]1OC(O)[C@@H](O)[C@@H](O)[C@@H]1O	GC|EQ|EQU
c0	Allophanate	cpd00742	allphn	C2H3N2O3	103	Primary Database	AVWRKZWQTYIKIY-UHFFFAOYSA-M	-1	1	0	null	0	1:2:14.75;1:3:19.62;1:6:3.20	1:4:-9.85	Name: Allophanate; Allophanic acid; Urea-1-carboxylate; allophanate; allophanic acid; urea-1-carboxylate|BiGG: allphn|ChlamyCyc: CPD-578|KEGG: C01010|MetaCyc: CPD-578|PlantCyc: CPD-578	NC(=O)NC(=O)[O-]	GC|EQ|EQU
c0	L-Cysteine	cpd00084	cys-L	C3H7NO2S	121	Primary Database	XUJNEKJLAYXESH-REOHCLBHSA-N	0	1	0	null	0	1:5:2.35;1:7:10.17	0.0445492	Name: Cys; L-2-Amino-3-mercaptopropionic acid; L-Cysteine; L-cys; L-cysteine; cys; cysteine|AraCyc: CYS|BiGG: cys__L|BrachyCyc: CYS|KEGG: C00097|MetaCyc: CYS	[NH3+][C@@H](CS)C(=O)[O-]	GC|EQ|EQU
c0	H2S	cpd00239	h2s	HS	34	Primary Database	RWSOTUBLDIXVET-UHFFFAOYSA-M	-1	1	0	cpd24697	0	0	0	Name: H2S; HS-; Hydrogen sulfide; Hydrogen-sulfide; Hydrogensulfide; S2-; Sulfide; hydrogen sulfide; hydrogen sulfide ion; sulfanediide; sulfide; sulfide(2-); sulfur(2-)|AraCyc: CPD-7046; HS|BiGG: h2s|BrachyCyc: CPD-7046; HS|KEGG: C00283|MetaCyc: CPD-7046; CPD-846; HS	[SH-]	GC|EQ|EQU
c0	Nitrate	cpd00209	no3	NO3	62	Primary Database	NHNBFGGVMKEFGY-UHFFFAOYSA-N	-1	1	0	null	0	1:2:-1.40	1:2:-9.97	Name: NO3; NO3-; Nitrate; Nitric acid; aqua fortis; nitrate; nitric acid|AraCyc: NITRATE|BiGG: no3|BrachyCyc: NITRATE|KEGG: C00244|MetaCyc: CPD-15028; NITRATE	O=[N+]([O-])[O-]	GC|EQ|EQU
c0	cis-Benzeneglycol	cpd02529	cis-Benzeneglycol	C6H8O2	112	Primary Database	YDRSQRPHLBEPTP-OLQVQODUSA-N	0	1	0	null	0	1:4:13.47;1:6:14.91	1:4:-3.34;1:6:-3.34	Name: (1R,2S)-cyclohexa-3,5-diene-1,2-diol; cis-1,2-Dihydrobenzene-1,2-diol; cis-1,2-dihydrobenzene-1,2-diol; cis-Benzeneglycol; cis-Cyclohexa-3,5-diene-1,2-diol; cis-benzene glycol; cis-cyclohexa-3,5-diene-1,2-diol|KEGG: C04091|MetaCyc: CPD-288	O[C@H]1C=CC=C[C@H]1O	GC|EQ|EQU
c0	Catechol	cpd00077	catechol	C6H6O2	110	Primary Database	YCIMNLLNPGFGHC-UHFFFAOYSA-N	0	1	0	null	0	1:4:9.34;1:6:12.79	1:4:-6.29;1:6:-6.29	Name: 1,2-Benzenediol; 1,2-Dihydroxybenzene; 1,2-benzenediol; 1,2-dihydroxybenzene; 2-hydroxyphenol; Benzenediol; Brenzcatechin; C15571; Catechol; Pyrocatechol; catechol; o-Benzenediol; pyrocatechin|AraCyc: CATECHOL|BiGG: catechol|BrachyCyc: CATECHOL|KEGG: C00090; C01785; C15571|MetaCyc: CATECHOL	Oc1ccccc1O	GC|EQ|EQU
c0	cis-1,2-dihydroxybenzoate	cpd03762	bencisdiol	C7H7O4	155	Primary Database	PUCYIVFXTPWJDD-CAHLUQPWSA-M	-1	1	0	null	0	1:5:12.50;1:7:14.40;1:9:3.55	1:5:-4.54;1:7:-3.54	Name: (1R,6S)-1,6-Dihydroxycyclohexa-2,4-diene-1-carboxylate; (1R,6S)-1,6-dihydroxycyclohexa-2,4-diene-1-carboxylate; 1,2-cis-dihydroxybenzoate; 1,2-dihydroxycyclohexa-3,5-diene-1-carboxylate; 1,6-Dihydroxy-cis-2,4-cyclohexadiene-1-carboxylic acid; 1,6-cis-dihydroxybenzoate; 1,6-dihydroxycyclohexa-2,4-diene-1-carboxylate; 3,5-cyclohexadiene-1,2-diol-1-carboxylate; 3,5-cyclohexadiene-l,2-diol-1-ca…	O=C([O-])[C@@]1(O)C=CC=C[C@@H]1O	GC|EQ|EQU
c0	2-Hydroxymuconic semialdehyde	cpd00518	2hmcnsad	C6H5O4	141	Primary Database	KGLCZTRXNNGESL-WFTYEQLWSA-M	-1	1	0	null	0	1:8:11.69;1:9:3.30	1:1:-4.95;1:8:-6.12	Name: (2Z,4E)-2-hydroxy-6-oxohexa-2,4-dienoate; 2-Hydroxymuconate semialdehyde; 2-Hydroxymuconate-6-semialdehyde; 2-Hydroxymuconic semialdehyde; 2-hydroxymuconate semialdehyde; 2-hydroxymuconate-6-semialdehyde; 2-hydroxymuconic semialdehyde; HMS|BiGG: 2hmcnsad|KEGG: C00682|MetaCyc: HYDROXYMUCONATE-SALD|TS_Athaliana: met178_c|iJN746: 2hmcnsad	O=C/C=C/C=C(\O)C(=O)[O-]	GC|EQ|EQU
c0	cis,cis-Muconate	cpd01630	muc	C6H4O4	140	Primary Database	TXXHDPDFNKHHGW-CCAGOZQPSA-L	-2	1	0	null	0	1:4:3.64;1:9:4.42	0	Name: (2Z,4Z)-hexa-2,4-dienedioate; cis,cis-2,4-Hexadienedioic acid; cis,cis-Hexadienedioate; cis,cis-Muconate; cis,cis-hexadienedioate; cis,cis-muconate|BiGG: ccmuac|KEGG: C02480|MetaCyc: CIS-CIS-MUCONATE|iAbaylyiv4: CIS-CIS-MUCONATE|iJN746: ccmuac	O=C([O-])/C=C\C=C/C(=O)[O-]	GC|EQ|EQU
c0	SALC	cpd00599	salc	C7H5O3	137	Primary Database	YGSDEFSMJLZEOE-UHFFFAOYSA-M	-1	1	0	null	0	1:6:13.23;1:8:2.79	1:6:-6.29	Name: 2-HBA; 2-hydroxybenzoate; 2-hydroxybenzoic acid; SA; SALC; Salicylate; Salicylic acid; o-Hydroxybenzoic acid; o-hydroxybenzoate; o-hydroxybenzoic acid; salicylate; salicylic acid|AraCyc: CPD-110|BiGG: salc|BrachyCyc: CPD-110|KEGG: C00805|MetaCyc: CPD-110	O=C([O-])c1ccccc1O	GC|EQ|EQU
c0	1,2-Dihydroxycyclohexa-3,5-diene-1-carboxylate	cpd02821	1,2-Dihydroxycyclohexa-3,5-diene-1-carboxylate	C7H7O4	155	Primary Database	PUCYIVFXTPWJDD-UHFFFAOYSA-M	-1	1	0	null	0	1:5:12.50;1:7:14.40;1:9:3.55	1:5:-4.54;1:7:-3.54	Name: 1,2-Dihydroxycyclohexa-3,5-diene-1-carboxylate; 1,6-Dihydroxycyclohexa-2,4-diene-1-carboxylate|KEGG: C04634	O=C([O-])C1(O)C=CC=CC1O	GC|EQ|EQU
c0	3-Oxoadipyl-CoA	cpd01507	oxadpcoa	C27H37N7O20P3S	905	Primary Database	VKKKAAPGXHWXOO-BIEWRJSYSA-I	-5	1	0	null	0	1:24:3.19;1:34:0.92;1:35:5.94;1:49:0.83;1:58:3.99	1:41:-1.06;1:43:4.93;1:45:-7.46	Name: 3-Oxoadipyl-CoA; 3-keto-adipyl-coa; 3-ketoadipyl-CoA; 3-oxoadipyl-CoA; beta-Ketoadipyl-CoA; beta-ketoadipyl-CoA|AraCyc: 3-KETO-ADIPYL-COA|BiGG: oxadpcoa|CornCyc: 3-KETO-ADIPYL-COA|KEGG: C02232|MetaCyc: 3-KETO-ADIPYL-COA	CC(C)(COP(=O)([O-])OP(=O)([O-])OC[C@H]1O[C@@H](n2cnc3c(N)ncnc32)[C@H](O)[C@@H]1OP(=O)([O-])[O-])[C@@H](O)C(=O)NCCC(=O)NCCSC(=O)CC(=O)CCC(=O)[O-]	GC|EQ|EQU
c0	N2-Succinyl-L-arginine	cpd02103	sucarg	C10H17N4O5	273	Primary Database	UMOXFSXIFQOWTD-LURJTMIESA-M	-1	1	0	null	0	1:1:3.19;1:11:14.23;1:18:3.98	1:7:-0.74;1:10:12.15;1:17:-2.01	Name: (2S)-2-(3-Carboxypropanoylamino)-5- (diaminomethylideneamino)pentanoic acid; (2S)-2-(3-Carboxypropanoylamino)-5-(diaminomethylideneamino)pentanoic acid; N2-Succinyl-L-arginine; N2-succinyl-L-arginine; N2-succinylarginine|BiGG: sucarg|EcoCyc: CPD-421|KEGG: C03296|MetaCyc: CPD-421|RiceCyc: CPD-421	NC(=[NH2+])NCCC[C@H](NC(=O)CCC(=O)[O-])C(=O)[O-]	GC|EQ|EQU
c0	6-phospho-D-glucono-1-5-lactone	cpd00911	6pgl	C6H9O9P	257	Primary Database	IJOJIVNDFQSGAB-SQOUGZDYSA-L	-2	1	0	null	0	1:3:1.30;1:4:6.33;1:11:13.07;1:14:14.64;1:16:11.62	1:11:-3.66;1:14:-3.72;1:15:-7.45;1:16:-4.26	Name: 6-Phospho-D-glucono-1,5-lactone; 6-phospho D-glucono-1,5-lactone; 6-phospho-D-glucono-1,5-lactone; 6-phospho-D-glucono-1-5-lactone; 6-phosphogluconolactone; D-6-P-glucono-delta-lactone; D-6-phospho-glucono-delta-lactone; D-6-phosphoglucono-delta-lactone; D-Glucono-1,5-lactone 6-phosphate; D-glucono-1,5-lactone 6-phosphate; D-glucono-1,5-lactone-6-phosphate; D-glucono-delta-lactone 6-phospha…	O=C1O[C@H](COP(=O)([O-])[O-])[C@@H](O)[C@H](O)[C@H]1O	GC|EQ|EQU
c0	Trehalose 6-phosphate	cpd00523	tre6p	C12H21O14P	421	Primary Database	LABSPYBHMPDTEL-LIZSDCNHSA-L	-2	1	0	null	0	1:8:11.91;1:13:12.99;1:16:12.43;1:17:14.46;1:21:13.49;1:23:15.04;1:25:1.22;1:26:6.25	1:8:-3.95;1:13:-3.68;1:16:-3.95;1:17:-3.65;1:21:-3.68;1:23:-3.65	Name: D-trehalose-6-phosphate; Trehalose 6-phosphate; alpha,alpha'-Trehalose 6-phosphate; alpha,alpha-D-trehalose 6-phosphate; alpha,alpha-trehalose 6-phosphate; trehalose 6-phosphate; trehalose phosphate|AraCyc: TREHALOSE-6P|BiGG: tre6p|BrachyCyc: TREHALOSE-6P|KEGG: C00689; G09795|MetaCyc: TREHALOSE-6P	O=P([O-])([O-])OC[C@H]1O[C@H](O[C@H]2O[C@H](CO)[C@@H](O)[C@H](O)[C@H]2O)[C@H](O)[C@@H](O)[C@@H]1O	GC|EQ|EQU
c0	Glycerol-3-phosphate	cpd00080	glyc3p	C3H7O6P	171	Primary Database	AWUCVROLDVIAJX-GSVOUGTGSA-L	-2	1	0	null	0	1:1:15.57;1:6:13.66;1:8:1.51;1:10:6.53	1:1:-2.97;1:6:-3.39	Name: D-Glycerol 1-phosphate; D-glycerol 1-phosphate; D-glycerol-1-phosphate; GLYC-3-P; Glycerol 3-phosphate; Glycerol-3-phosphate; Glycerol3-phosphate; Glycerophosphoric acid; L-G3P; L-glycerol 3-phosphate; alpha-glycerophosphate; alpha-glycerophosphoric acid; glycerol 3-phosphate; glycerol-3-phosphate; sn-Glycerol 3-phosphate; sn-glycerol 3-phosphate; sn-glycerol-3-phosphate|AraCyc: GLYCEROL-3P…	O=P([O-])([O-])OC[C@H](O)CO	GC|EQ|EQU
c0	Glycerone-phosphate	cpd00095	dhap	C3H5O6P	169	Primary Database	GNGACRATGGDKBX-UHFFFAOYSA-L	-2	1	0	null	0	1:1:13.80;1:4:16.69;1:7:1.19;1:8:6.22	1:1:-3.32;1:9:-8.44	Name: 3-hydroxy-2-oxopropyl phosphate; DHAP; Dihydroxyacetone phosphate; Dihydroxyacetonephosphate; Glycerone phosphate; di-OH-acetone-P; dihydroxy-acetone phosphate; dihydroxy-acetone-phosphate; dihydroxyacetone 3-phosphate; dihydroxyacetone phosphate; dihydroxyacetone-P; dihydroxyacetone-phosphate; glycerone phosphate; glycerone-phosphate|AraCyc: DIHYDROXY-ACETONE-PHOSPHATE|BiGG: dhap|BrachyCyc…	O=C(CO)COP(=O)([O-])[O-]	GC|EQ|EQU
c0	Glycerol	cpd00100	glyc	C3H8O3	92	Primary Database	PEDCQBHIVMGVHV-UHFFFAOYSA-N	0	1	0	null	0	1:4:13.61;1:5:15.17;1:6:16.06	1:4:-3.37;1:5:-2.97;1:6:-2.97	Name: 1,2,3-Propanetriol; 1,2,3-Trihydroxypropane; 1,2,3-trihydroxypropane; 1,2,3-trihydroxypropanol; GLYC; Glycerin; Glycerol; glycerin; glycerol|AraCyc: GLYCEROL|BiGG: glyc|BrachyCyc: GLYCEROL|KEGG: C00116|MetaCyc: GLYCEROL	OCC(O)CO	GC|EQ|EQU
c0	Sulfite	cpd00081	so3	HO3S	81	Primary Database	LSNNMFCWUKXFEE-UHFFFAOYSA-M	-1	1	0	null	0	1:2:7.30;1:3:1.70	0	Name: Bisulfite; H2SO3; HSO3; HSO3-; Hydrogen sulfite; SO3; SO3-2; Sulfite; Sulfite (HSO3)-; Sulfurous acid; bisulfite; hydrogen sulfite; hydrogensulfite; sulfite; sulfurous acid; trioxosulfate(2-)|AraCyc: HSO3; SO3|BiGG: so3|BrachyCyc: SO3|KEGG: C00094; C11481|MetaCyc: H2SO3; HSO3; SO3	O=S([O-])O	GC|EQ|EQU
c0	GDP-mannose	cpd00083	gdpmann	C16H23N5O16P2	603	Primary Database	MVMSCBBUIHUTGJ-WONUKNIPSA-L	-2	1	0	null	0	1:14:12.58;1:15:10.15;1:19:13.98;1:23:3.18;1:27:1.73;1:34:12.02;1:37:14.81;1:38:13.22	1:14:-3.85;1:19:-3.67;1:34:-3.96;1:37:-3.68;1:38:-3.65	Name: GDP-D-mannose; GDP-alpha-D-mannose; GDP-mannose; guanosine diphosphate mannose; guanosine diphosphomannose; guanosine pyrophosphate mannose|AraCyc: GDP-MANNOSE|BiGG: gdpmann|BrachyCyc: GDP-MANNOSE|KEGG: C00096; G10614|MetaCyc: GDP-MANNOSE	Nc1nc2c(ncn2C2O[C@H](COP(=O)([O-])OP(=O)([O-])O[C@H]3O[C@H](CO)[C@@H](O)[C@H](O)[C@@H]3O)[C@@H](O)[C@H]2O)c(=O)[nH]1	GC
c0	GDP-D-mannuronate	cpd00719	gdpmanur	C16H20N5O17P2	616	Primary Database	DNBSDUDYNPJVCN-LTDTZPPRSA-K	-3	1	0	null	0	1:14:12.70;1:15:10.15;1:23:2.91;1:27:1.72;1:32:19.49;1:34:12.13;1:38:13.39;1:39:3.56	1:14:-3.85;1:34:-3.96;1:38:-3.73	Name: GDP-D-mannuronate; GDP-D-mannuronic acid; GDP-alpha-D-mannuronate; GDP-alpha-D-mannuronic acid; GDP-mannuronate; GDP-mannuronic acid|AraCyc: CPD-1828|CornCyc: CPD-1828|KEGG: C00976|MetaCyc: CPD-1828|iAbaylyiv4: CPD-1828	Nc1nc2c(ncn2C2O[C@H](COP(=O)([O-])OP(=O)([O-])O[C@H]3O[C@H](C(=O)[O-])[C@@H](O)[C@H](O)[C@@H]3O)[C@@H](O)[C@H]2O)c(=O)[nH]1	GC
c0	D-Mannose1-phosphate	cpd00485	man1p	C6H11O9P	259	Primary Database	HXXFSFRBOHSIMQ-RWOPYEJCSA-L	-2	1	0	null	0	1:7:12.22;1:11:14.42;1:12:1.16;1:13:6.22;1:15:13.20;1:16:15.03	1:2:-4.40;1:7:-3.96;1:11:-3.68;1:15:-3.65;1:16:-2.98	Name: D-Mannose 1-phosphate; D-Mannose1-phosphate; D-mannose-1-phosphate; alpha-D-Mannose 1-phosphate; alpha-D-mannopyranose 1-phosphate; alpha-D-mannose 1-phosphate; mannose-1-P; mannose-1-phosphate|AraCyc: MANNOSE-1P|BiGG: man1p|BrachyCyc: MANNOSE-1P|KEGG: C00636|MetaCyc: MANNOSE-1P	O=P([O-])([O-])O[C@H]1O[C@H](CO)[C@@H](O)[C@H](O)[C@@H]1O	GC|EQ|EQU
c0	GDP-4-dehydro-D-rhamnose	cpd00900	gdpddman	C16H21N5O15P2	585	Primary Database	PNHLMHWWFOPQLK-LCYPLHFISA-L	-2	1	0	null	0	1:14:13.32;1:15:10.15;1:19:14.07;1:23:3.18;1:27:1.74;1:33:12.52;1:36:11.83	1:6:-0.36;1:14:-3.85;1:19:-3.67;1:33:-4.01;1:36:-4.02	Name: GDP-4-dehydro-6-deoxy-D-mannose; GDP-4-dehydro-6-deoxy-D-talose; GDP-4-dehydro-6-deoxy-alpha-D-mannose; GDP-4-dehydro-6-deoxy-alpha-D-talose; GDP-4-dehydro-6-deoxymannose; GDP-4-dehydro-D-rhamnose; GDP-4-dehydro-alpha-D-rhamnose; GDP-4-keto-6-deoxy-D-mannose; GDP-4-keto-6-deoxy-alpha-D-mannose; GDP-4-keto-6-deoxymannose; GDP-4-oxo-6-deoxy-D-mannose; GDP-4-oxo-6-deoxy-alpha-D-mannose; GDP-4-…	C[C@H]1O[C@H](OP(=O)([O-])OP(=O)([O-])OC[C@H]2OC(n3cnc4c(=O)[nH]c(N)nc43)[C@H](O)[C@@H]2O)[C@@H](O)[C@@H](O)C1=O	GC
c0	Mercaptopyruvate	cpd00706	mercppyr	C3H3O3S	119	Primary Database	OJOLFAIGOXZBCI-UHFFFAOYSA-M	-1	1	0	null	0	1:3:19.63;1:6:2.91;1:7:9.61	1:4:-9.88	Name: 2-oxo-3-sulfanylpropanoate; 3-Mercaptopyruvate; 3-Mercaptopyruvic acid; 3-mercaptopyruvate; 3-mercaptopyruvic acid; Mercaptopyruvate; beta-mercaptopyruvate; beta-thiopyruvate; mercaptopyruvate|AraCyc: 3-MERCAPTO-PYRUVATE|BiGG: mercppyr|BrachyCyc: 3-MERCAPTO-PYRUVATE|KEGG: C00957|MetaCyc: 3-MERCAPTO-PYRUVATE	O=C([O-])C(=O)CS	GC|EQ|EQU
c0	beta-Alanine	cpd00085	ala-B	C3H7NO2	89	Primary Database	UCMIRNVEIXFBKS-UHFFFAOYSA-N	0	1	0	null	0	0.0444917	0.0459527	Name: 3-Aminopropanoate; 3-Aminopropionic acid; 3-aminopropanoate; 3-ammoniopropanoate; 3-azaniumylpropanoate; beta-Alanine; beta-alanine|AraCyc: B-ALANINE|BiGG: ala_B|BrachyCyc: B-ALANINE|KEGG: C00099|MetaCyc: B-ALANINE	[NH3+]CCC(=O)[O-]	GC|EQ|EQU
c0	3-Aminopropanal	cpd01504	aproa	C3H8NO	74	Primary Database	PCXDJQZLDDHMGX-UHFFFAOYSA-O	1	1	0	null	0	0.0425598	1:4:9.68;1:5:-7.47	Name: 3-APA; 3-Aminopropanal; 3-amino-propanal; 3-aminopropanal; 3-aminopropionaldehyde; APAL; beta-Aminopropion aldehyde|AraCyc: CPD-6082|BiGG: aproa|BrachyCyc: CPD-6082|KEGG: C05665|MetaCyc: CPD-6082	[NH3+]CCC=O	GC|EQ|EQU
c0	3-Ureidopropanoate	cpd01720	cala	C4H7N2O3	131	Primary Database	JSJWCHRYRHKBBW-UHFFFAOYSA-M	-1	1	0	null	0	1:3:15.09;1:7:4.23	1:8:-2.05	Name: 3-Ureidopropanoate; 3-Ureidopropionate; 3-ureidopropanoate; 3-ureidopropionate; N-Carbamoyl-beta-alanine; N-carbamoyl-beta-alanine; beta-Ureidopropionic acid; beta-ureidopropionic acid|AraCyc: 3-UREIDO-PROPIONATE|BiGG: cala|BrachyCyc: 3-UREIDO-PROPIONATE|KEGG: C02642|MetaCyc: 3-UREIDO-PROPIONATE	NC(=O)NCCC(=O)[O-]	GC|EQ|EQU
c0	Acrylyl-CoA	cpd00663	Acrylyl-CoA	C24H34N7O17P3S	818	Primary Database	POODSGUMUCVRTR-IEXPHMLFSA-J	-4	1	0	null	0	1:24:3.27;1:31:12.61;1:34:0.92;1:35:5.94;1:49:0.83	1:31:-3.87;1:41:-1.06;1:43:4.89;1:45:-7.46	Name: Acryloyl-CoA; Acrylyl-CoA; Propenoyl-CoA; acryloyl-CoA; acrylyl-CoA; acrylyl-coenzyme A; propenoyl-CoA|AraCyc: ACRYLYL-COA|BiGG: pp2coa; prpncoa|BrachyCyc: ACRYLYL-COA|KEGG: C00894|MetaCyc: ACRYLYL-COA	C=CC(=O)SCCNC(=O)CCNC(=O)[C@H](O)C(C)(C)COP(=O)([O-])OP(=O)([O-])OC[C@H]1O[C@@H](n2cnc3c(N)ncnc32)[C@H](O)[C@@H]1OP(=O)([O-])[O-]	GC|EQ|EQU
c0	Propionyl-CoA	cpd00086	ppcoa	C24H36N7O17P3S	820	Primary Database	QAQREVBBADEHPA-IEXPHMLFSA-J	-4	1	0	null	0	1:24:3.27;1:31:12.61;1:34:0.92;1:35:5.94;1:49:0.83	1:31:-3.87;1:41:-1.06;1:43:4.89;1:45:-7.46	Name: Propanoyl-CoA; Propionyl coenzyme A; Propionyl-CoA; n-propionyl-CoA; propanoyl-CoA; propionyl-CoA; propionyl-coenzyme A|AraCyc: PROPIONYL-COA|BiGG: ppcoa|BrachyCyc: PROPIONYL-COA|KEGG: C00100|MetaCyc: PROPIONYL-COA	CCC(=O)SCCNC(=O)CCNC(=O)[C@H](O)C(C)(C)COP(=O)([O-])OP(=O)([O-])OC[C@H]1O[C@@H](n2cnc3c(N)ncnc32)[C@H](O)[C@@H]1OP(=O)([O-])[O-]	GC|EQ|EQU
c0	Propionate	cpd00141	ppa	C3H5O2	73	Primary Database	XBDQKXXYIPTUBI-UHFFFAOYSA-M	-1	1	0	null	0	0.043805	0	Name: Propanoate; Propanoic acid; Propionate; Propionate (n-C3:0); Propionic acid; ethylformic acid; methylacetic acid; propanoate; propionate; propionic acid|AraCyc: PROPIONATE|BiGG: ppa|BrachyCyc: PROPIONATE|KEGG: C00163|MetaCyc: PROPIONATE	CCC(=O)[O-]	GC|EQ|EQU
c0	Propionyl phosphate	cpd01844	ppap	C3H5O5P	153	Primary Database	FMNMEQSRDWIBFO-UHFFFAOYSA-L	-2	1	0	null	0	1:3:1.23;1:4:6.27	1:8:-7.42	Name: Propanoyl phosphate; Propionyl phosphate; propanoyl phosphate; propanoyl-P; propionyl-P; propionyl-phosphate|BiGG: ppap|ChlamyCyc: PROPIONYL-P|EcoCyc: PROPIONYL-P|KEGG: C02876|MetaCyc: PROPIONYL-P	CCC(=O)OP(=O)([O-])[O-]	GC|EQ|EQU
c0	3-Oxo-2-methylpropanoate	cpd00287	2mop	C4H5O3	101	Primary Database	VOKUMXABRRXHAR-UHFFFAOYSA-M	-1	1	0	cpd23282	0	1:1:17.49;1:5:3.98	1:7:-7.23	Name: 2-Methyl-3-oxopropanoate; 3-Oxo-2-methylpropanoate; CPD-12179; Methylmalonate semialdehyde; methylmalonate-semialdehyde|AraCyc: CPD-12179|BiGG: 2mop; mmtsa|BrachyCyc: CPD-12179|KEGG: C00349|MetaCyc: CPD-12179	CC(C=O)C(=O)[O-]	GC|EQ|EQU
c0	D-methylmalonyl-CoA	cpd00519	mmcoa-S	C25H35N7O19P3S	863	Primary Database	MZFOKIKEPGUZEN-IBNUZSNCSA-I	-5	1	0	null	0	1:24:3.17;1:34:0.92;1:35:5.94;1:49:0.83;1:53:3.90	1:41:-1.06;1:43:4.92;1:45:-7.46	Name: (2S)-Methylmalonyl-CoA; (2S)-methyl-malonyl-CoA; (S)-2-Methyl-3-oxopropionyl-CoA; (S)-3-Oxo-2-methylpropanoyl-CoA; (S)-Methylmalonyl-CoA; (S)-Methylmalonyl-coenzyme A; (S)-methylmalonyl-CoA; CH3-malonyl-CoA; D-Methylmalonyl-CoA; D-methylmalonyl-CoA; methyl-malonyl-coenzyme A|BiGG: mmcoa__S|EcoCyc: D-METHYL-MALONYL-COA|KEGG: C00683|MetaCyc: D-METHYL-MALONYL-COA|iAF1260: mmcoa-S	C[C@@H](C(=O)[O-])C(=O)SCCNC(=O)CCNC(=O)[C@H](O)C(C)(C)COP(=O)([O-])OP(=O)([O-])OC[C@H]1O[C@@H](n2cnc3c(N)ncnc32)[C@H](O)[C@@H]1OP(=O)([O-])[O-]	GC|EQ|EQU
c0	Propionyladenylate	cpd03560	Propionyladenylate	C13H17N5O8P	402	Primary Database	ZGNGGJLVZZHLQM-ZRFIDHNTSA-M	-1	1	0	null	0	1:14:12.46;1:16:18.54;1:18:13.98;1:22:0.83	1:6:-7.80;1:7:-5.00;1:9:-1.06;1:14:-3.85;1:15:3.94;1:16:-6.38;1:18:-3.67	Name: (propanoyl)adenylate; (propionyl)adenylate; Propionyl-adenosine monophosphate; Propionyladenylate; propanoyl-AMP; propionyl adenylate|JP_Creinhardtii_MSB: M_ppad_m|KEGG: C05983|MetaCyc: PROPIONYL_ADENYLATE|TS_Athaliana: met301_p|iRS1563: M_C05983_c	CCC(=O)OP(=O)([O-])OC[C@H]1O[C@@H](n2cnc3c(N)ncnc32)[C@H](O)[C@@H]1O	GC|EQ
c0	2-Methylacetoacetyl-CoA	cpd02124	2maacoa	C26H38N7O18P3S	862	Primary Database	NHNODHRSCRALBF-NQNBQJKNSA-J	-4	1	0	null	0	1:1:11.00;1:24:3.27;1:34:0.92;1:35:5.94;1:49:0.83	1:41:-1.06;1:43:4.89;1:45:-7.46	Name: 2-Methyl-3-acetoacetyl-CoA; 2-Methylacetoacetyl-CoA; 2-methyl-3-acetoacetyl-CoA; 2-methyl-acetoacetyl-CoA; 2-methylacetoacetyl coenzyme A; 2-methylacetoacetyl-CoA; Coenzyme A, S-(2-methyl-3-oxobutanoate); M_2_Methyl_3_acetoacetyl_CoA|AraCyc: 2-METHYL-ACETO-ACETYL-COA|BiGG: 2maacoa|BrachyCyc: 2-METHYL-ACETO-ACETYL-COA|KEGG: C03344|MetaCyc: 2-METHYL-ACETO-ACETYL-COA	CC(=O)C(C)C(=O)SCCNC(=O)CCNC(=O)[C@H](O)C(C)(C)COP(=O)([O-])OP(=O)([O-])OC[C@H]1O[C@@H](n2cnc3c(N)ncnc32)[C@H](O)[C@@H]1OP(=O)([O-])[O-]	GC|EQ|EQU
c0	2-Methylcitrate	cpd01501	2mcit	C7H7O7	203	Primary Database	YNOXCRMFGMSKIJ-WVBDSBKLSA-K	-3	1	0	null	0	1:6:5.50;1:9:13.73;1:11:4.79;1:13:3.18	1:9:-4.26	Name: (2R,3S)-2-Hydroxybutane-1,2,3-tricarboxylate; 2-Hydroxybutane-1,2,3-tricarboxylate; 2-Methylcitrate; 2-methyl-citrate|BiGG: 2mcit|KEGG: C02225|TS_Athaliana: met202_c; met202_m; met202_p; met202_r; met202_v|iAF1260: 2mcit|iAG612: cbs_104	C[C@H](C(=O)[O-])[C@](O)(CC(=O)[O-])C(=O)[O-]	GC
c0	Tetrahydrofolate	cpd00087	thf	C19H21N7O6	443	Primary Database	MSTNYGQPCMXVAQ-RYUDHWBXSA-L	-2	1	0	null	0	1:1:7.82;1:12:17.62;1:22:15.90;1:28:4.20;1:32:3.46	1:3:0.73;1:12:-3.23;1:14:2.78	Name: (6S)-THFA; (6S)-Tetrahydrofolate; (6S)-Tetrahydrofolic acid; (6S)-tetrahydrofolate; 5,6,7,8-Tetrahydrofolate; 5,6,7,8-tetrahydrofolate; 5,6,7,8-tetrahydrofolic acid; 5-6-7-8-Tetrahydrofolate; FH4; H4F; H4PteGlu; H4PteGlu1; THF; Tetrahydrofolate; Tetrahydrofolic acid; folate-H4; tetra-H-folate; tetrahydrafolate; tetrahydrofolate; tetrahydrofolic acid; tetrahydropteroyl mono-L-glutamate; tetr…	Nc1nc2c(c(=O)[nH]1)N[C@@H](CNc1ccc(C(=O)N[C@@H](CCC(=O)[O-])C(=O)[O-])cc1)CN2	GC|EQ
c0	Dihydrofolate	cpd00330	dhf	C19H19N7O6	441	Primary Database	OZRNSSUDZOLUSN-LBPRGKRZSA-L	-2	1	0	null	0	1:10:7.63;1:12:17.53;1:14:17.93;1:28:3.37;1:31:4.17	1:4:-4.93;1:5:-0.12;1:12:-1.58;1:14:2.09	Name: 7,8-Dihydrofolate; 7,8-Dihydrofolic acid; 7,8-Dihydropteroylglutamate; 7,8-dihydrofolate; 7,8-dihydrofolate monoglutamate; 7,8-dihydropteroyl monoglutamate; 7,8-dihydropteroylglutamate; 7-8-Dihydrofolate; DHF; Dihydrofolate; Dihydrofolic acid; FH2; H2PteGlu; H2PteGlu1; dihydrofolate|AraCyc: DIHYDROFOLATE|BiGG: dhf|BrachyCyc: DIHYDROFOLATE|KEGG: C00415|MetaCyc: DIHYDROFOLATE	Nc1nc2c(c(=O)[nH]1)N=C(CNc1ccc(C(=O)N[C@@H](CCC(=O)[O-])C(=O)[O-])cc1)CN2	GC|EQ
c0	THF-L-glutamate	cpd06227	thfglu	C29H33N9O12	571	Primary Database	0	-4	1	0	null	0	0	0	Name: (6S)-H4PteGlu(n); THF-polyglutamate; Tetrahydrofolyl-[Glu](n); Tetrahydrofolyl-[Glu](n+1); Tetrahydrofolyl-[Glu](n-1); Tetrahydropteroyl-[gamma-Glu]n; Tetrahydropteroyl-[gamma-Glu]n+1|AlgaGEM: S_Tetrahydrofolyl_45__91_Glu_93__40_n_41__c|AraGEM: S_Tetrahydrofolyl_45__91_Glu_93__40_n_41__c|BiGG: thfglu|JP_Creinhardtii_MSB: M_thfglu_c|KEGG: C03541	0	null
c0	10-Formyltetrahydrofolate	cpd00201	10fthf	C20H21N7O7	471	Primary Database	AUFGTPPARQZWDO-YPMHNXCESA-L	-2	1	0	null	0	1:1:7.82;1:12:17.62;1:22:15.04;1:28:3.96;1:32:3.13	1:3:0.62;1:12:-3.17;1:23:-1.22	Name: 10-Formyl-THF; 10-Formyltetrahydrofolate; 10-formyl-H4PteGlu1; 10-formyl-THF; 10-formyl-THF mono-L-glutamate; 10-formyl-tetrahydrofolate; 10-formyl-tetrahydrofolate mono-L-glutamate; N10-formyl-H4F; N10-formyl-H4F mono-L-glutamate; N10-formyl-H4PteGlu1; N10-formyl-THF; N10-formyl-THF mono-L-glutamate; N10-formyl-tetrahydrofolate; N10-formyl-tetrahydrofolate mono-L-glutamate|AraCyc: 10-FORMY…	Nc1nc2c(c(=O)[nH]1)N[C@@H](CN(C=O)c1ccc(C(=O)N[C@@H](CCC(=O)[O-])C(=O)[O-])cc1)CN2	GC|EQ
c0	5-10-Methylenetetrahydrofolate	cpd00125	mlthf	C20H21N7O6	455	Primary Database	QYNUQALWYRSVHF-OLZOCXBDSA-L	-2	1	0	null	0	1:12:7.81;1:15:17.62;1:23:15.84;1:30:3.24;1:32:4.10	1:11:0.69;1:15:-3.18;1:28:-1.01	Name: (6R)-5,10-Methylenetetrahydrofolate; 5,10-Methylene-THF; 5,10-Methylenetetrahydrofolate; 5,10-methylene-H4PteGlu1; 5,10-methylene-THF; 5,10-methylenetetrahydrofolate; 5,10-methylenetetrahydrofolate mono-L-glutamate; 5,10-methylenetetrahydropteroyl mono-L-glutamate; 5-10-Methylenetetrahydrofolate; N5,N10-methylenetetrahydrofolate; N5,N10-methylenetetrahydrofolate mono-L-glutamate|AraCyc: MET…	Nc1nc2c(c(=O)[nH]1)N1CN(c3ccc(C(=O)N[C@@H](CCC(=O)[O-])C(=O)[O-])cc3)C[C@H]1CN2	GC|EQ
c0	5-Methyltetrahydrofolate	cpd00345	5mthf	C20H23N7O6	457	Primary Database	ZNOVTXRBGFNYRX-STQMWFEESA-L	-2	1	0	null	0	1:1:7.81;1:12:17.62;1:14:20.00;1:22:15.90;1:28:4.21;1:32:3.48	1:3:0.73;1:12:-3.22;1:14:2.82	Name: 5-Methyltetrahydrofolate; 5-methyl-5,6,7,8-tetrahydrofolate; 5-methyl-5,6,7,8-tetrahydrofolate mono-L-glutamate; 5-methyl-5,6,7,8-tetrahydropteroyl-L-glutamate; 5-methyl-5,6,7,8-tetrahydropteroyl-L-glutamic acid; 5-methyl-THF; 5-methyl-THF mono-L-glutamate; 5-methyl-tetrahydrofolate; 5-methyltetrahydrofolate mono-L-glutamate; 5-methyltetrahydropteroyl mono-L-glutamate; N5-methyl--H4PteGlu1;…	CN1c2c(nc(N)[nH]c2=O)NC[C@@H]1CNc1ccc(C(=O)N[C@@H](CCC(=O)[O-])C(=O)[O-])cc1	GC|EQ
c0	ADPglucose	cpd00387	adpglc	C16H23N5O15P2	587	Primary Database	WFPZSXYXPSUOPY-ROYWQJLOSA-L	-2	1	0	null	0	1:14:12.75;1:22:2.19;1:26:1.73;1:33:12.11;1:36:13.93	1:6:-7.46;1:9:-1.05;1:14:-3.85;1:15:4.93;1:33:-3.96;1:36:-3.68	Name: ADP-D-glucose; ADP-alpha-D-glucose; ADP-glucose; ADPglucose; Adenosine diphosphoglucose; adenosine diphosphate glucose|AraCyc: ADP-D-GLUCOSE|BiGG: adpglc|BrachyCyc: ADP-D-GLUCOSE|KEGG: C00498; G11109|MetaCyc: ADP-D-GLUCOSE	Nc1ncnc2c1ncn2[C@@H]1O[C@H](COP(=O)([O-])OP(=O)([O-])O[C@H]2O[C@H](CO)[C@@H](O)[C@H](O)[C@H]2O)[C@@H](O)[C@H]1O	GC|EQ|EQU
c0	Uridine	cpd00249	uri	C9H12N2O6	244	Primary Database	DRTQHJPVMGBUCF-XVFCMESISA-N	0	1	0	null	0	1:9:12.62;1:10:9.70;1:14:13.97;1:16:14.80	1:3:-4.29;1:9:-3.79;1:14:-3.66;1:16:-2.98;1:17:-5.40	Name: Uridine; uridine|AraCyc: URIDINE|BiGG: uri|BrachyCyc: URIDINE|KEGG: C00299|MetaCyc: URIDINE	O=c1ccn([C@@H]2O[C@H](CO)[C@@H](O)[C@H]2O)c(=O)[nH]1	GC|EQ|EQU
c0	Orotidylic acid	cpd00810	orot5p	C10H10N2O11P	366	Primary Database	KYOBSHFOBAOFBF-XVFCMESISA-K	-3	1	0	null	0	1:9:12.63;1:12:9.68;1:15:14.07;1:17:2.70;1:22:1.21;1:23:6.36	1:3:-4.32;1:9:-3.79;1:15:-3.66;1:20:-5.90	Name: Orotidine 5'-phosphate; Orotidine5-phosphate; Orotidylic acid; orotidine 5'-phosphate; orotidine 5-phosphate; orotidine-5'-phosphate|AraCyc: OROTIDINE-5-PHOSPHATE|BiGG: orot5p|BrachyCyc: OROTIDINE-5-PHOSPHATE|KEGG: C01103|MetaCyc: OROTIDINE-5-PHOSPHATE	O=C([O-])c1cc(=O)[nH]c(=O)n1[C@@H]1O[C@H](COP(=O)([O-])[O-])[C@@H](O)[C@H]1O	GC|EQ|EQU
c0	Uracil	cpd00092	ura	C4H4N2O2	112	Primary Database	ISAKRJDGNUQOIC-UHFFFAOYSA-N	0	1	0	null	0	1:1:8.80;1:6:13.76	1:5:-5.51	Name: 2,4-(1H,3H)-pyrimidinedione (9CI); Uracil; uracil|AraCyc: URACIL|BiGG: ura|BrachyCyc: URACIL|KEGG: C00106|MetaCyc: URACIL	O=c1cc[nH]c(=O)[nH]1	GC|EQ|EQU
c0	Hydrouracil	cpd00337	56dura	C4H6N2O2	114	Primary Database	OIVLITBTBDPEFK-UHFFFAOYSA-N	0	1	0	null	0	1:1:11.73;1:6:18.61	1:7:-7.63	Name: 2,4(1H,3H)-Pyrimidinedione, dihydro-; 2,4-Dioxotetrahydropyrimidine; 5,6-Dihydro-2,4-dihydroxypyrimidine; 5,6-Dihydrouracil; 5,6-dihydrouracil; DI-H-uracil; Dihydro-2,4(1H,3H)-pyrimidinedione; Dihydrouracil; Dihydrouracile; Hydrouracil; dihydrouracil|AraCyc: DI-H-URACIL|BiGG: 56dura|BrachyCyc: DI-H-URACIL|KEGG: C00429|MetaCyc: DI-H-URACIL	O=C1CCNC(=O)N1	GC|EQ|EQU
c0	Chorismate	cpd00216	chor	C10H8O6	224	Primary Database	WTFXTQVDAKGDEY-HTQZYQBOSA-L	-2	1	0	null	0	1:7:13.74;1:13:3.95;1:16:3.18	1:4:-5.10;1:7:-3.36	Name: (3R,4R)-3-[(1-Carboxyethenyl)oxy]-4-hydroxycyclohexa-1,5-diene-1-carboxylate; Chorismate; Chorismic acid; chorismate; chorismic acid|AraCyc: CHORISMATE|BiGG: chor|BrachyCyc: CHORISMATE|KEGG: C00251|MetaCyc: CHORISMATE	C=C(O[C@@H]1C=C(C(=O)[O-])C=C[C@H]1O)C(=O)[O-]	GC|EQ|EQU
c0	Anthranilate	cpd00093	anth	C7H6NO2	136	Primary Database	RWZYAGGXGHYGMB-UHFFFAOYSA-M	-1	1	0	null	0	1:6:19.44;1:8:4.89	0.0458559	Name: 2-Aminobenzoate; 2-aminobenzoate; 2-aminobenzoic acid; Anthranilate; Anthranilic acid; Vitamin L1; anthranilate; anthranilic acid; o-Aminobenzoic acid; o-aminobenzoate; o-aminobenzoic acid; vitamin L1|AraCyc: ANTHRANILATE|BiGG: anth|BrachyCyc: ANTHRANILATE|KEGG: C00108|MetaCyc: ANTHRANILATE	Nc1ccccc1C(=O)[O-]	GC|EQ|EQU
c0	D-erythro-3-Methylmalate	cpd03593	D-erythro-3-Methylmalate	C5H6O5	146	Primary Database	NPYQJIHHTGFBLN-STHAYSLISA-L	-2	1	0	null	0	1:6:14.06;1:7:5.26;1:9:3.39	1:6:-4.01	Name: (2R,3S)-3-Methylmalate; D-erythro-3-Methylmalate|AlgaGEM: S_D_45_erythro_45_3_45_Methylmalate_c|AraGEM: S_D_45_erythro_45_3_45_Methylmalate_c|BiGG: r3mmal|KEGG: C06032|TS_Athaliana: met305_p	C[C@H](C(=O)[O-])[C@@H](O)C(=O)[O-]	GC|EQ|EQU
c0	Methyloxaloacetate	cpd03591	Methyloxaloacetate	C5H4O5	144	Primary Database	CXJNNMFPXAHDPF-REOHCLBHSA-L	-2	1	0	null	0	1:1:15.98;1:7:3.74;1:9:2.61	1:6:-9.94	Name: 2-methyl-3-oxo-succinic acid; 2-methyl-3-oxosuccinate; Methyloxaloacetate; methyloxalo-acetate; methyloxaloacetate|BiGG: 2m3osuc|KEGG: C06030|MetaCyc: METHYLOXALO-ACETATE	C[C@H](C(=O)[O-])C(=O)C(=O)[O-]	GC|EQ|EQU
c0	Cystathionine	cpd00424	Cystathionine	C7H14N2O4S	222	Primary Database	ILRYLPWNYFXEMH-RFZPGFLSSA-N	0	1	0	null	0	1:7:1.79;1:13:2.51	1:4:9.66;1:12:8.98	Name: Cystathionine; D-allocystathionine; D-cystathionine|EcoCyc: CPD0-1563|JM_Creinhardtii: CST_c|KEGG: C00542|Maize_C4GEM: S_Cystathionine_c|MetaCyc: CPD0-1563	[NH3+][C@H](CSCC[C@@H]([NH3+])C(=O)[O-])C(=O)[O-]	GC|EQ|EQU
c0	Glycerone	cpd00157	dha	C3H6O3	90	Primary Database	RXKJFZQQPQGTFL-UHFFFAOYSA-N	0	1	0	null	0	1:5:13.50;1:6:14.20	1:4:-8.41;1:5:-3.32;1:6:-3.32	Name: 1,3-Dihydroxy-2-propanone; 1,3-Dihydroxyacetone; 1,3-Dihydroxypropan-2-one; 1,3-dihydroxyacetone; Dihydroxyacetone; Glycerone; dihydroxy-acetone; dihydroxyacetone; glycerone|AraCyc: DIHYDROXYACETONE|BiGG: dha|BrachyCyc: DIHYDROXYACETONE|KEGG: C00184|MetaCyc: DIHYDROXYACETONE	O=C(CO)CO	GC|EQ|EQU
c0	Glyceraldehyde3-phosphate	cpd00102	g3p	C3H5O6P	169	Primary Database	LXJXRIRHZLFYRP-VKHMYHEASA-L	-2	1	0	null	0	1:6:12.86;1:8:1.40;1:10:6.42	1:1:-7.63;1:6:-3.76	Name: (2R)-2-Hydroxy-3-(phosphonooxy)-propanal; (2R)-2-hydroxy-3-(phosphonooxy)-propanal; (2R)-2-hydroxy-3-(phosphooxy)-propanal; 3-phosphoglyceraldehyde; D-Glyceraldehyde 3-phosphate; D-glyceraldehyde 3-phosphate; D-glyceraldehyde-3-P; D-glyceraldehyde-3-phosphate; GAP; Glyceraldehyde 3-phosphate; Glyceraldehyde-3-phosphate; Glyceraldehyde3-phosphate; gap; glyceraldehyde 3-phosphate; glyceraldeh…	O=C[C@H](O)COP(=O)([O-])[O-]	GC|EQ|EQU
c0	Phosphocholine	cpd00457	cholp	C5H13NO4P	183	Primary Database	YHHSONZFOIEMCP-UHFFFAOYSA-M	-1	1	0	null	0	1:9:1.15;1:10:6.18	0	Name: Choline phosphate; O-Phosphocholine; O-phosphocholine; Phosphocholine; Phosphorylcholine; choline-phosphate; phosphocholine; phosphoryl-choline|AraCyc: PHOSPHORYL-CHOLINE|BiGG: cholp|BrachyCyc: PHOSPHORYL-CHOLINE|KEGG: C00588|MetaCyc: PHOSPHORYL-CHOLINE	C[N+](C)(C)CCOP(=O)([O-])[O-]	GC|EQ
c0	D-Glyceraldehyde	cpd00448	glyald	C3H6O3	90	Primary Database	MNQZXJOMYWMBOU-VKHMYHEASA-N	0	1	0	null	0	1:4:12.84;1:5:15.45	1:4:-3.74;1:5:-3.00;1:6:-7.62	Name: D-(+)-glyceraldehyde; D-2,3-dihydroxypropanal; D-2,3-dihydroxypropionaldehyde; D-Glyceraldehyde; D-aldotriose; D-glyceraldehyde; D-glycerose; alpha,beta-dihydroxypropionaldehyde; glyceraldehyde|AraCyc: GLYCERALD|BiGG: glyald|BrachyCyc: GLYCERALD|KEGG: C00577|MetaCyc: GLYCERALD	O=C[C@H](O)CO	GC|EQ|EQU
c0	D-Ribose	cpd00105	rib-D	C5H10O5	150	Primary Database	HMFHBZSHGGEWLO-SOOFDHNKSA-N	0	1	0	null	0	1:6:12.90;1:8:14.86;1:9:14.15;1:10:11.31	1:3:-4.39;1:6:-3.68;1:8:-2.98;1:9:-3.94;1:10:-4.39	Name: D-Ribofuranose; D-Ribose; alpha D-ribose; alpha-D-ribofuranose|AlgaGEM: S_D_45_Ribose_c|BiGG: rib__D|BrachyCyc: CPD-10330|KEGG: C00121|MetaCyc: CPD-10330; D-Ribofuranose	OC[C@H]1OC(O)[C@H](O)[C@@H]1O	GC|EQ|EQU
c0	D-Ribulose5-phosphate	cpd00171	ru5p-D	C5H9O8P	229	Primary Database	FNZLKVNUWIIPSJ-UHNVWZDZSA-L	-2	1	0	null	0	1:4:12.24;1:6:14.35;1:10:13.71;1:12:1.48;1:13:6.50	1:4:-3.98;1:6:-3.58;1:8:-8.53;1:10:-3.33	Name: D-Ribulose 5-phosphate; D-Ribulose5-phosphate; D-ribulose 5-phosphate; D-ribulose-5-P; ribulose-5P|AraCyc: RIBULOSE-5P|BiGG: ru5p__D|BrachyCyc: RIBULOSE-5P|KEGG: C00199|MetaCyc: RIBULOSE-5P	O=C(CO)[C@H](O)[C@H](O)COP(=O)([O-])[O-]	GC|EQ|EQU
c0	Ribose 1-phosphate	cpd00475	r1p	C5H9O8P	229	Primary Database	YXJDFQJKERBOBM-TXICZTDVSA-L	-2	1	0	null	0	1:6:12.29;1:9:13.83;1:11:1.16;1:12:6.22;1:14:14.77	1:3:-4.40;1:6:-3.96;1:9:-3.68;1:14:-2.98	Name: D-Ribose 1-phosphate; D-ribose-1-phosphate; Ribose 1-phosphate; alpha-D-Ribose 1-phosphate; alpha-D-Ribose1-phosphate; alpha-D-ribofuranose 1-phosphate; alpha-D-ribose-1-phosphate; alpha-D-ribose-1P; ribose-1-phosphate|AraCyc: RIBOSE-1P|BiGG: r1p|BrachyCyc: RIBOSE-1P|KEGG: C00620|MetaCyc: RIBOSE-1P	O=P([O-])([O-])O[C@H]1O[C@H](CO)[C@@H](O)[C@H]1O	GC|EQ|EQU
c0	3-Phosphoglycerate	cpd00169	3pg	C3H4O7P	184	Primary Database	OSJPPGNTCRNQQC-UWTATZPHSA-K	-3	1	0	null	0	1:3:1.30;1:4:6.48;1:9:13.53;1:10:3.49	1:9:-4.15	Name: 3-P-D-glycerate; 3-Phospho-(R)-glycerate; 3-Phospho-D-glycerate; 3-Phosphoglycerate; 3-phospho-(R)-glycerate; 3-phospho-D-glycerate; 3-phospho-D-glyceric acid; 3-phosphoglycerate; D-3-phosphoglycerate; D-Glycerate 3-phosphate; D-glycerate 3-phosphate; D-glycerate-3-P; Glycerate 3-phosphate|AraCyc: G3P|BiGG: 3pg|BrachyCyc: G3P|KEGG: C00197|MetaCyc: G3P	O=C([O-])[C@H](O)COP(=O)([O-])[O-]	GC|EQ|EQU
c0	1,3-Bisphospho-D-glycerate	cpd00203	13dpg	C3H4O10P2	264	Primary Database	LJQLQCAXBUHEAZ-UWTATZPHSA-J	-4	1	0	null	0	1:3:1.61;1:4:6.64;1:10:11.96;1:13:1.01;1:14:6.04	1:8:-7.80;1:10:-4.19	Name: (R)-2-Hydroxy-3-(phosphonooxy)-1-monoanhydride with phosphoric propanoic acid; 1,3-Bisphospho-D-glycerate; 1,3-bisphospho-D-glycerate; 13-DPG; 3-P-glyceroyl-P; 3-Phospho-D-glyceroyl phosphate; 3-Phospho-D-glyceroylphosphate; 3-phospho-D-glyceroyl-phosphate; 3-phospho-d-glyceroyl-phosphate; 3-phosphoglyceroyl-P; 3-phosphoglyceroyl-phosphate; 3-phosphonato-D-glyceroyl phosphate; D-Glycerate 1…	O=C(OP(=O)([O-])[O-])[C@H](O)COP(=O)([O-])[O-]	GC|EQ|EQU
c0	2-Dehydro-3-deoxy-D-galactonate 6-phosphate	cpd00945	2dh3dgal6p	C6H8O9P	256	Primary Database	OVPRPPOVAXRCED-NQXXGFSBSA-K	-3	1	0	null	0	1:8:2.98;1:11:1.48;1:12:6.62;1:13:13.33;1:14:14.91	1:13:-3.51;1:14:-3.27;1:15:-9.71	Name: 2-Dehydro-3-deoxy-6-phospho-D-galactonate; 2-Dehydro-3-deoxy-D-galactonate 6-phosphate; 2-dehydro-3-deoxy-D-galactonate 6-phosphate; 2-dehydro-3-deoxy-D-galactonate-6-phosphate; 2-keto-3-deoxy-D-galactonate 6-phosphate; 2-keto-3-deoxy-D-galactonate-6-phosphate|BiGG: 2dh3dgal6p|EcoCyc: DEHYDRO-DEOXY-GALACTONATE-PHOSPHATE|KEGG: C01286|MetaCyc: DEHYDRO-DEOXY-GALACTONATE-PHOSPHATE|iAF1260: 2dh3…	O=C([O-])C(=O)C[C@@H](O)[C@H](O)COP(=O)([O-])[O-]	GC|EQ|EQU
c0	D-Xylulose5-phosphate	cpd00198	xu5p-D	C5H9O8P	229	Primary Database	FNZLKVNUWIIPSJ-RFZPGFLSSA-L	-2	1	0	null	0	1:4:12.24;1:6:14.35;1:10:13.71;1:12:1.48;1:13:6.50	1:4:-3.98;1:6:-3.58;1:8:-8.53;1:10:-3.33	Name: D-Xylulose 5-phosphate; D-Xylulose5-phosphate; D-xylulose 5-phosphate; D-xylulose-5-P; D-xylulose-5-phosphate; xylulose 5-phosphate; xylulose-P; xylulose-phosphate|AraCyc: XYLULOSE-5-PHOSPHATE|BiGG: xu5p__D|BrachyCyc: XYLULOSE-5-PHOSPHATE|KEGG: C00231|MetaCyc: XYLULOSE-5-PHOSPHATE	O=C(CO)[C@@H](O)[C@H](O)COP(=O)([O-])[O-]	GC|EQ|EQU
c0	D-Erythrose4-phosphate	cpd00236	e4p	C4H7O7P	199	Primary Database	NGHMDNPXVRFFGS-IUYQGCFVSA-L	-2	1	0	null	0	1:6:12.45;1:8:14.19;1:10:1.48;1:12:6.51	1:6:-3.88;1:7:-7.63;1:8:-3.57	Name: D-Erythrose 4-phosphate; D-Erythrose4-phosphate; D-erythrose 4-phosphate; D-erythrose-4-P; erythrose-4-P; erythrose-4-phosphate; erythrose-4P; threose 4-phosphate|AraCyc: ERYTHROSE-4P|BiGG: e4p|BrachyCyc: ERYTHROSE-4P|KEGG: C00279|MetaCyc: ERYTHROSE-4P	O=C[C@H](O)[C@H](O)COP(=O)([O-])[O-]	GC|EQ|EQU
c0	Phosphoribosyl-ATP	cpd01775	prbatp	C15H20N5O20P4	715	Primary Database	RKNHJBVBFHDXGR-TYASJMOZSA-I	-5	1	0	null	0	1:16:12.60;1:30:3.31;1:36:1.10;1:38:1.58;1:39:6.22;1:42:7.45;1:43:2.56	1:4:0.60;1:16:-3.85	Name: 1-(5-Phospho-D-ribosyl)-ATP; 1-(5-Phospho-beta-D-ribosyl)-ATP; 1-(5-Phosphoribosyl)-ATP; 1-(5-phospho-D-ribosyl)-ATP; 1-(5-phospho-beta-D-ribosyl)-ATP; 1-(5-phosphoribosyl)-ATP; 5-phosphoribosyl-ATP; N1-(5-Phospho-D-ribosyl)-ATP; N1-(5-phospho-D-ribosyl)-ATP; Phosphoribosyl-ATP; phosphoribosyl-ATP|AraCyc: PHOSPHORIBOSYL-ATP|BiGG: prbatp|BrachyCyc: PHOSPHORIBOSYL-ATP|KEGG: C02739|MetaCyc: PH…	N=c1c2ncn(C3O[C@H](COP(=O)([O-])OP(=O)([O-])OP(=O)([O-])O)[C@@H](O)[C@H]3O)c2ncn1[C@@H]1O[C@H](COP(=O)([O-])[O-])[C@@H](O)[C@H]1O	GC
c0	5-Phosphoribosylamine	cpd01982	pram	C5H11NO7P	229	Primary Database	SKCBPEVYGOQGJN-TXICZTDVSA-M	-1	1	0	null	0	1:3:1.23;1:4:6.24;1:11:14.05;1:13:12.59	1:9:-6.00;1:11:-3.66;1:13:-3.77;1:14:8.00	Name: 5-P-beta-D-ribosyl-amine; 5-P-beta-D-ribosylamine; 5-Phospho-D-ribosylamine; 5-Phospho-beta-D-ribosylamine; 5-Phosphoribosyl-1-amine; 5-Phosphoribosylamine; 5-phospho-beta-D-ribosyl-amine; 5-phospho-beta-D-ribosylamine; 5-phosphoribosylamine; PRA|AraCyc: 5-P-BETA-D-RIBOSYL-AMINE|BiGG: pram|BrachyCyc: 5-P-BETA-D-RIBOSYL-AMINE|KEGG: C03090|MetaCyc: 5-P-BETA-D-RIBOSYL-AMINE	[NH3+][C@@H]1O[C@H](COP(=O)([O-])[O-])[C@@H](O)[C@H]1O	GC|EQ|EQU
c0	N-5-phosphoribosyl-anthranilate	cpd02642	pran	C12H13NO9P	347	Primary Database	PMFMJXPRNJUYMB-GWOFURMSSA-K	-3	1	0	null	0	1:2:12.06;1:8:12.93;1:12:14.22;1:18:4.48;1:21:1.23;1:22:6.26	1:2:-2.12;1:3:-4.32;1:8:-3.78;1:12:-3.66	Name: 5'-P-ribosyl-anthranilate; 5'-phosphoribosyl-anthranilate; 5-P-ribosyl-anthranilate; 5-phosphoribosyl-anthranilate; N-(5'-phosphoribosyl)-anthranilate; N-(5-Phospho-D-ribosyl)anthranilate; N-(5-Phospho-beta-D-ribosyl)anthranilate; N-(5-Phosphoribosyl)anthranilic acid; N-(5-phospho-D-ribosyl)-anthranilate; N-(5-phospho-beta-D-ribosyl)-anthranilate; N-(5-phosphoribosyl)-anthranilate; N--5-Pho…	O=C([O-])c1ccccc1N[C@@H]1O[C@H](COP(=O)([O-])[O-])[C@@H](O)[C@H]1O	GC|EQ|EQU
c0	Adenylosuccinate	cpd02375	dcamp	C14H14N5O11P	460	Primary Database	OFBHPPMPBOJXRT-DPXQIYNJSA-J	-4	1	0	null	0	1:14:12.60;1:25:2.13;1:27:1.22;1:28:6.28;1:30:5.10	1:6:-7.66;1:9:-1.14;1:14:-3.85;1:16:4.50	Name: Adenylosuccinate; Adenylosuccinic acid; N6-(1,2-Dicarboxyethyl)-AMP; N6-(1,2-Dicarboxyethyl)AMP; N6-(1,2-dicarboxyethyl)-AMP; N6--1-2-Dicarboxyethyl-AMP; adenylo-succ; adenylo-succinate|AraCyc: ADENYLOSUCC|BiGG: dcamp|BrachyCyc: ADENYLOSUCC|KEGG: C03794|MetaCyc: ADENYLOSUCC	O=C([O-])CC(Nc1ncnc2c1ncn2[C@@H]1O[C@H](COP(=O)([O-])[O-])[C@@H](O)[C@H]1O)C(=O)[O-]	GC|EQ|EQU
c0	L-Argininosuccinate	cpd02152	argsuc	C10H17N4O6	289	Primary Database	KDZOASGQNOPSCU-ZBHICJROSA-M	-1	1	0	null	0	1:7:3.23;1:11:5.02;1:19:2.14	1:9:-0.64;1:10:12.39;1:18:9.13	Name: 2-(Nomega-L-Arginino)succinate; L-Argininosuccinate; L-Argininosuccinic acid; L-Arginosuccinic acid; L-arginino-succinate; N-(L-Arginino)succinate; N-(L-arginino)-succinate; N-omega-(L-Arginino)succinate; arginino-succinate; l-arginino-succinate|AraCyc: L-ARGININO-SUCCINATE|BiGG: argsuc|BrachyCyc: L-ARGININO-SUCCINATE|KEGG: C03406|MetaCyc: L-ARGININO-SUCCINATE	[NH2+]=C(NCCC[C@H]([NH3+])C(=O)[O-])NC(CC(=O)[O-])C(=O)[O-]	GC|EQ|EQU
c0	Maleate	cpd00996	male	C4H2O4	114	Primary Database	VZCYOOQTPOCHFL-UPHRSURJSA-L	-2	1	0	null	0	1:3:2.85;1:7:5.72	0	Name: Maleate; Maleic acid; cis-Butenedioic acid; cis-butenedioic acid; maleate; maleic acid|AraCyc: MALEATE|BiGG: male|EcoCyc: MALEATE|KEGG: C01384|MetaCyc: MALEATE	O=C([O-])/C=C\C(=O)[O-]	GC|EQ|EQU
c0	L-Leucine	cpd00107	leu-L	C6H13NO2	131	Primary Database	ROHFNLRQFUQHCH-YFKPBYRVSA-N	0	1	0	null	0	0.0458656	0.0445546	Name: (2S)-alpha-2-Amino-4-methylvaleric acid; (2S)-alpha-2-amino-4-methylvaleric acid; (2S)-alpha-Leucine; (2S)-alpha-leucine; 2-Amino-4-methylvaleric acid; 2-amino-4-methylvaleric acid; L-Leucine; L-leu; L-leucine; leu; leucine|AraCyc: LEU|BiGG: leu__L|BrachyCyc: LEU|KEGG: C00123|MetaCyc: LEU	CC(C)C[C@H]([NH3+])C(=O)[O-]	GC|EQ|EQU
c0	4MOP	cpd00200	4mop	C6H9O3	129	Primary Database	BKAJNAXTPSGJCU-UHFFFAOYSA-M	-1	1	0	null	0	0.0458742	1:4:-9.66	Name: 2-Oxoisocaproate; 2-keto-4-methyl-pentanoate; 2-ketoisocaproate; 2-ketoisocaproic acid; 2-oxo-4-methylpentanoate; 2-oxoisocaproate; 4-Methyl-2-oxopentanoate; 4-methyl-2-oxopentanoate; 4-methyl-2-oxopentanoic acid; 4MOP; alpha-ketoisocaproate; alpha-oxoisocaproate; ketoleucine|AraCyc: 2K-4CH3-PENTANOATE|BiGG: 4mop|BrachyCyc: 2K-4CH3-PENTANOATE|KEGG: C00233|MetaCyc: 2K-4CH3-PENTANOATE	CC(C)CC(=O)C(=O)[O-]	GC|EQ|EQU
c0	Isopentenyldiphosphate	cpd00113	ipdp	C5H10O7P2	244	Primary Database	NUHSROFQTUXZQQ-UHFFFAOYSA-L	-2	1	0	null	0	1:4:3.22;1:8:1.78;1:9:7.42	0	Name: 3-methylbut-3-enyl diphosphate; 3-methylbut-3-enyl pyrophosphate; IPP; Isopentenyl diphosphate; Isopentenyldiphosphate; delta(3)-isopentenyl-PP; delta3-Isopentenyl diphosphate; delta3-Methyl-3-butenyl diphosphate; delta3-isopentenyl-PP; isopentenyl diphosphate; isopentenyl pyrophosphate; isopentenyl-pp|AraCyc: DELTA3-ISOPENTENYL-PP|BiGG: ipdp|BrachyCyc: DELTA3-ISOPENTENYL-PP|KEGG: C00129|Me…	C=C(C)CCOP(=O)([O-])OP(=O)([O-])O	GC|EQ|EQU
c0	DMAPP	cpd00202	dmpp	C5H10O7P2	244	Primary Database	CBIDRCWHNCKSTO-UHFFFAOYSA-L	-2	1	0	null	0	1:4:3.20;1:8:1.77;1:9:7.42	0	Name: 2-Isopentenyl diphosphate; 2-isopentenyl diphosphate; DMAPP; DMPP; DPP; Dimethylallyl diphosphate; Dimethylallyl pyrophosphate; Dimethylallyldiphosphate; Monoprenyl diphosphate; Prenyl diphosphate; delta-Prenyl diphosphate; delta-prenyl diphosphate; delta2-Isopentenyl diphosphate; delta2-isopentenyl-diphosphate; di-CH3-allyl-PPi; dimethylallyl diphosphate; dimethylallyl pyrophosphate; dimet…	CC(C)=CCOP(=O)([O-])OP(=O)([O-])O	GC|EQ|EQU
c0	Inosine	cpd00246	ins	C10H12N4O5	268	Primary Database	UGQMRVRMYYASKQ-KQYNXXCUSA-N	0	1	0	null	0	1:14:12.45;1:15:8.93;1:18:13.89;1:19:14.78	1:6:-5.28;1:7:-4.48;1:9:0.58;1:14:-3.85;1:18:-3.67;1:19:-2.98	Name: Inosine; hypoxanthine-ribose; inosine; iso-prinosine; riboxine|AraCyc: INOSINE|BiGG: ins|BrachyCyc: INOSINE|KEGG: C00294|MetaCyc: INOSINE	O=c1[nH]cnc2c1ncn2[C@@H]1O[C@H](CO)[C@@H](O)[C@H]1O	GC|EQ|EQU
c0	FAICAR	cpd02884	fprica	C10H13N4O9P	365	Primary Database	ABCOOORLYAOBOZ-KQYNXXCUSA-L	-2	1	0	null	0	1:8:12.89;1:12:12.28;1:16:14.21;1:17:13.63;1:22:1.21;1:23:6.25	1:9:2.68;1:12:-3.85;1:16:-3.67;1:18:-3.99	Name: 1-(5'-Phosphoribosyl)-5-formamido-4-imidazolecarboxamide; 5'-Phosphoribosyl-5-formamido-4-imidazolecarboxamide; 5'-p-ribosyl-5-formamido-4-imidazole carboxamide; 5'-p-ribosyl-5-formamido-4-imidazolecarboxamide; 5'-phosphoribosyl-5-formamido-4-imidazole carboxamide; 5'-phosphoribosyl-formamido-carboxamide; 5-Formamido-1-(5-phospho-D-ribosyl)imidazole-4-carboxamide; 5-Formamido-1-(5-phosphori…	NC(=O)c1ncn([C@@H]2O[C@H](COP(=O)([O-])[O-])[C@@H](O)[C@H]2O)c1NC=O	GC|EQ|EQU
c0	XMP	cpd00497	xmp	C10H11N4O9P	363	Primary Database	DCTLYFZHFGENCW-UUOKFMHZSA-L	-2	1	0	null	0	1:4:17.16;1:12:9.03;1:17:12.46;1:19:13.98;1:22:1.26;1:23:6.25	1:7:0.07;1:10:-4.68;1:17:-3.85;1:19:-3.67	Name: (9-D-Ribosylxanthine)-5'-phosphate; (9-D-ribosylxanthine) 5'-phosphate; (9-D-ribosylxanthine)-5'-phosphate; 9-(5-phospho-beta-D-ribosyl)xanthine; XMP; Xanthosine 5'-phosphate; Xanthosine5-phosphate; Xanthylic acid; xanthosine 5'-phosphate; xanthosine 5-phosphate; xanthosine-5'-P; xanthosine-5'-phosphate; xanthosine-5-P; xanthosine-5-phosphate|AraCyc: XANTHOSINE-5-PHOSPHATE|BiGG: xmp|BrachyC…	O=c1[nH]c(=O)c2ncn([C@@H]3O[C@H](COP(=O)([O-])[O-])[C@@H](O)[C@H]3O)c2[nH]1	GC|EQ|EQU
c0	HYXN	cpd00226	hxan	C5H4N4O	136	Primary Database	FDGQSTZJBFJUBT-UHFFFAOYSA-N	0	1	0	null	0	1:5:8.89;1:10:10.27	1:4:-4.44;1:8:1.00	Name: HYXN; Hypoxanthine; Purine-6-ol; hypoxanthine|AraCyc: HYPOXANTHINE|BiGG: hxan|BrachyCyc: HYPOXANTHINE|KEGG: C00262|MetaCyc: HYPOXANTHINE	O=c1[nH]cnc2[nH]cnc12	GC|EQ|EQU
c0	dADP	cpd00177	dadp	C10H13N5O9P2	409	Primary Database	DAEAPNUQQAICNR-RRKCRQDMSA-L	-2	1	0	null	0	1:15:18.54;1:17:13.98;1:21:2.22;1:24:7.42;1:25:1.77	1:6:-7.43;1:9:-1.03;1:14:4.95;1:15:-6.37;1:17:-3.24	Name: 2'-Deoxyadenosine 5'-diphosphate; 2'-deoxyadenosine 5'-(trihydrogen diphosphate); 2'-deoxyadenosine-5'-diphosphate; dADP; deoxyadenosine-diphosphate|AraCyc: DADP|BiGG: dadp|BrachyCyc: DADP|KEGG: C00206|MetaCyc: DADP	Nc1ncnc2c1ncn2[C@H]1C[C@H](O)[C@@H](COP(=O)([O-])OP(=O)([O-])O)O1	GC|EQ|EQU
c0	dATP	cpd00115	datp	C10H13N5O12P3	488	Primary Database	SUYVUBYJARFZHO-RRKCRQDMSA-K	-3	1	0	null	0	1:17:13.98;1:21:3.29;1:25:0.90;1:28:7.42;1:29:1.55	1:6:-7.43;1:9:-1.03;1:14:4.95;1:17:-3.24	Name: 2'-Deoxyadenosine 5'-triphosphate; 2'-deoxyATP; 2'-deoxyadenosine triphosphate; 2'-deoxyadenosine-5'-triphosphate; Deoxyadenosine 5'-triphosphate; Deoxyadenosine triphosphate; dATP; deoxy-ATP; deoxyadenosine-triphosphate|AraCyc: DATP|BiGG: datp|BrachyCyc: DATP|KEGG: C00131|MetaCyc: DATP	Nc1ncnc2c1ncn2[C@H]1C[C@H](O)[C@@H](COP(=O)([O-])OP(=O)([O-])OP(=O)([O-])O)O1	GC|EQ|EQU
c0	Ala-Ala	cpd00731	alaala	C6H12N2O3	160	Primary Database	DEFJQIDDEAULHB-QWWZWVQMSA-N	0	1	0	null	0	1:4:13.82;1:7:3.73	1:1:8.39;1:9:-4.48	Name: Ala-Ala; D-Ala-D-Ala; D-Alanyl-D-alanine; D-alanyl-D-alanine|AraCyc: D-ALA-D-ALA|BiGG: alaala; diala__L|BrachyCyc: D-ALA-D-ALA|KEGG: C00993|MetaCyc: D-ALA-D-ALA	C[C@@H]([NH3+])C(=O)N[C@H](C)C(=O)[O-]	GC|EQ|EQU
c0	4-Aminobutanal	cpd00434	4abutn	C4H10NO	88	Primary Database	DZQLQEYLEYWJIB-UHFFFAOYSA-O	1	1	0	null	0	0.0432588	1:5:9.79;1:6:-7.00	Name: 4-Aminobutanal; 4-Aminobutyraldehyde; 4-amino-butyraldehyde; 4-aminobutanal; 4-aminobutyraldehyde; ABAL; Butyraldehyde, 4-amino-; gamma-aminobutyraldehyde|AraCyc: 4-AMINO-BUTYRALDEHYDE|BiGG: 4abutn|BrachyCyc: 4-AMINO-BUTYRALDEHYDE|KEGG: C00555|MetaCyc: 4-AMINO-BUTYRALDEHYDE	[NH3+]CCCC=O	GC|EQ|EQU
c0	N-Carbamoylputrescine	cpd00341	cbmps	C5H14N3O	132	Primary Database	YANFYYGANIYHGI-UHFFFAOYSA-O	1	1	0	null	0	0.0460168	1:1:9.90;1:9:-1.73	Name: N-Carbamoylputrescine; N-carbamoylputrescine|AraCyc: CPD-597|BiGG: Ncbmpts|BrachyCyc: CPD-597|KEGG: C00436|MetaCyc: CPD-597	NC(=O)NCCCC[NH3+]	GC|EQ|EQU
c0	L-Histidinol	cpd00641	histd	C6H12N3O	142	Primary Database	ZQISRDCJNBUVMM-YFKPBYRVSA-O	1	1	0	null	0	1:5:14.32;1:9:15.19	1:2:6.27;1:9:-2.75;1:10:9.22	Name: L-Histidinol; L-histidinol; histidinol; histidol|AraCyc: HISTIDINOL|BiGG: histd|BrachyCyc: HISTIDINOL|KEGG: C00860|MetaCyc: HISTIDINOL	[NH3+][C@H](CO)Cc1c[nH]cn1	GC|EQ|EQU
c0	L-Histidine	cpd00119	his-L	C6H9N3O2	155	Primary Database	HNDVDQJCIGZPNO-YFKPBYRVSA-N	0	1	0	null	0	1:5:13.10;1:9:1.85	1:2:6.14;1:11:9.25	Name: (S)-alpha-Amino-1H-imidazole-4-propionic acid; (S)-alpha-amino-1H-imidazole-4-propanoic acid; L-Histidine; L-his; L-histidine; alpha-amino-4-imidazoleproprionic acid; glyoxaline-5-alanine; his; histidine|AraCyc: HIS|BiGG: his__L|BrachyCyc: HIS|KEGG: C00135|MetaCyc: HIS	[NH3+][C@@H](Cc1c[nH]cn1)C(=O)[O-]	GC|EQ|EQU
c0	L-Histidinal	cpd01324	cbs_412	C6H10N3O	140	Primary Database	VYOIELONWKIZJS-YFKPBYRVSA-O	1	1	0	null	0	1:5:13.09;1:7:19.44	1:2:6.06;1:9:-7.67;1:10:7.51	Name: L-Histidinal; L-histidinal; histidinal|AraCyc: HISTIDINAL|BrachyCyc: HISTIDINAL|ChlamyCyc: HISTIDINAL|KEGG: C01929|MetaCyc: HISTIDINAL	[NH3+][C@H](C=O)Cc1c[nH]cn1	GC|EQ|EQU
c0	Histamine	cpd00312	hista	C5H10N3	112	Primary Database	NTYJJOPFIAHURM-UHFFFAOYSA-O	1	1	0	null	0	0.0439174	1:4:6.24;1:8:9.58	Name: 1H-Imidazole-4-ethanamine; 2-(4-Imidazolyl)ethylamine; Histamine; histamine; peremin|AraCyc: HISTAMINE|BiGG: hista|BrachyCyc: HISTAMINE|KEGG: C00388|MetaCyc: HISTAMINE	[NH3+]CCc1c[nH]cn1	GC|EQ|EQU
c0	Urocanate	cpd00581	urcan	C6H5N2O2	137	Primary Database	LOIYMIARKYCTBW-OWOJBTEDSA-M	-1	1	0	null	0	1:5:13.89;1:9:3.66	0.0431265	Name: Urocanate; Urocanic acid; imidazoleacrylic acid; trans-urocanate; urocanate; urocanic acid|BiGG: urcan|JP_Creinhardtii_MSB: M_urcan_c|KEGG: C00785|MetaCyc: UROCANATE|iAG612: cbs_416	O=C([O-])/C=C/c1c[nH]cn1	GC|EQ|EQU
c0	Butyryl-CoA	cpd00120	btcoa	C25H38N7O17P3S	834	Primary Database	CRFNGMNYKDXRTN-HDRJHVAISA-J	-4	1	0	null	0	1:24:3.27;1:31:12.61;1:34:0.92;1:35:5.94;1:49:0.83	1:31:-3.87;1:41:-1.06;1:43:4.89;1:45:-7.46	Name: Butanoyl-CoA; Butyryl-CoA; Coenzyme A, S-butanoate; butanoyl-CoA; butyryl-CoA; butyryl-coenzyme A|AraCyc: BUTYRYL-COA|BiGG: btcoa|CornCyc: BUTYRYL-COA|KEGG: C00136|MetaCyc: BUTYRYL-COA	CCCC(=O)SCCNC(=O)CCNC(=O)[C@H](O)C(C)(C)COP(=O)([O-])OP(=O)([O-])OC[C@@H]1O[C@H](n2cnc3c(N)ncnc32)C(O)C1OP(=O)([O-])[O-]	GC
c0	Crotonyl-CoA	cpd00650	butd2coa	C25H36N7O17P3S	832	Primary Database	KFWWCMJSYSSPSK-BOGFJHSMSA-J	-4	1	0	null	0	1:24:3.27;1:31:12.61;1:34:0.92;1:35:5.94;1:49:0.83	1:31:-3.87;1:41:-1.06;1:43:4.89;1:45:-7.46	Name: (E)-But-2-enoyl-CoA; (E)-but-2-enoyl-CoA; 2-Butenoyl-CoA; 2-butenoyl-CoA; But-2-enoyl-CoA; Crotonoyl-CoA; Crotonyl-CoA; M_Crotonyl_Coa; but-2-enoyl-CoA; crotonoyl-CoA; crotonyl-CoA; crotonyl-S-CoA; crotonyl-coenzyme A; trans-But-2-enoyl-CoA; trans-but-2-enoyl-CoA; trans-butyr-2-enoyl-CoA|AraCyc: CROTONYL-COA|BiGG: b2coa|BrachyCyc: CROTONYL-COA|KEGG: C00877|MetaCyc: CROTONYL-COA	C/C=C/C(=O)SCCNC(=O)CCNC(=O)C(O)C(C)(C)COP(=O)([O-])OP(=O)([O-])OC[C@H]1O[C@@H](n2cnc3c(N)ncnc32)[C@H](O)[C@@H]1OP(=O)([O-])[O-]	GC
c0	Butanal	cpd01011	btal	C4H8O	72	Primary Database	ZTQSAGDEMFDKMZ-UHFFFAOYSA-N	0	1	0	null	0	0.0425697	1:5:-6.94	Name: 1-butanal; Butanal; Butyraldehyde; butan-1-al; butanal; butyraldehyde; n-butyraldehyde|AraCyc: BUTANAL|BiGG: btal|CornCyc: BUTANAL|KEGG: C01412|MetaCyc: BUTANAL	CCCC=O	GC|EQ|EQU
c0	FADH2	cpd00982	fadh2	C27H33N9O15P2	785	Primary Database	YPZRHBJKEMOYQH-UYBVJOGSSA-L	-2	1	0	null	0	1:1:8.20;1:3:11.76;1:31:2.28;1:35:1.85;1:43:12.67	1:43:-3.85;1:44:4.93;1:46:-7.46;1:52:-1.05	Name: 1,5-dihydro-FAD; FADH2; Flavin adenine dinucleotide reduced; Flavinadeninedinucleotidereduced; flavin adenine dinucleotide reduced|AraCyc: FADH2|BiGG: fadh2|BrachyCyc: FADH2|KEGG: C01352|MetaCyc: FADH2	Cc1cc2c(cc1C)N(C[C@H](O)[C@H](O)[C@H](O)COP(=O)([O-])OP(=O)([O-])OC[C@H]1O[C@@H](n3cnc4c(N)ncnc43)[C@H](O)[C@@H]1O)c1[nH]c(=O)[nH]c(=O)c1N2	GC|EQ|EQU
c0	Butyrate	cpd00211	but	C4H7O2	87	Primary Database	FERIUCNNQQJTOY-UHFFFAOYSA-M	-1	1	0	null	0	0.0445013	0	Name: 1-propanecarboxylic acid; Butanoate; Butanoic acid; Butyrate; Butyrate (n-C4:0); Butyric acid; M_Butyrate; butanoate; butanoic acid; butyrate; butyric acid; ethylacetic acid; n-butanoate; propylformic acid|AraCyc: BUTYRIC_ACID|BiGG: but|CornCyc: BUTYRIC_ACID|KEGG: C00246|MetaCyc: BUTYRIC_ACID	CCCC(=O)[O-]	GC|EQ|EQU
c0	3-Oxohexanoyl-CoA	cpd03123	3ohcoa	C27H40N7O18P3S	876	Primary Database	NFOYYXQAVVYWKV-HDRQGHTBSA-J	-4	1	0	null	0	1:21:3.27;1:31:0.92;1:32:5.94;1:46:0.83;1:50:10.12	1:38:-1.06;1:40:4.89;1:42:-7.46	Name: 3-Ketohexanoyl-CoA; 3-Oxohexanoyl-CoA; 3-ketohexanoyl-CoA; 3-oxohexanoyl-CoA; beta-hexanoyl-CoA; ketohexanoyl-CoA; ketohexanoyl-coenzyme-A|AraCyc: K-HEXANOYL-COA|BiGG: 3ohcoa|CornCyc: K-HEXANOYL-COA|KEGG: C05269|MetaCyc: K-HEXANOYL-COA	CCCC(=O)CC(=O)SCCNC(=O)CCNC(=O)[C@H](O)C(C)(C)COP(=O)([O-])OP(=O)([O-])OC[C@H]1O[C@@H](n2cnc3c(N)ncnc32)[C@H](O)[C@@H]1OP(=O)([O-])[O-]	GC|EQ|EQU
c0	Inositol 1-phosphate	cpd00867	mi1p-D	C6H11O9P	259	Primary Database	INAPMGSXUVUWAF-UOTPTPDRSA-L	-2	1	0	null	0	1:3:1.16;1:4:6.19;1:10:12.37;1:12:13.01;1:14:14.56;1:15:15.37;1:16:13.73	1:10:-3.67;1:12:-3.67;1:14:-3.65;1:15:-3.65;1:16:-3.65	Name: 1-D-myo-inositol-1-p; 1D-myo-Inositol 1-monophosphate; 1D-myo-Inositol 1-phosphate; 1D-myo-inositol (1)-monophosphate; 1D-myo-inositol 1-monophosphate; 1D-myo-inositol 1-phosphate; D-myo-Inositol 1-phosphate; D-myo-inositol (1)-monophosphate; Inositol 1-phosphate; Ins(1)P; Ins(1)P1; Ins1P; myo-Inositol 1-phosphate|AraCyc: D-MYO-INOSITOL-1-MONOPHOSPHATE|BiGG: mi1p__D|BrachyCyc: D-MYO-INOSITO…	O=P([O-])([O-])O[C@H]1[C@H](O)[C@@H](O)[C@H](O)[C@@H](O)[C@H]1O	GC|EQ|EQU
c0	L-Inositol	cpd00121	inost	C6H12O6	180	Primary Database	CDAISMWEOUEBRE-GPIVLXJGSA-N	0	1	0	null	0	1:4:15.69;1:6:15.07;1:8:14.39;1:10:13.60;1:11:12.91;1:12:12.29	1:4:-3.65;1:6:-3.65;1:8:-3.65;1:10:-3.65;1:11:-3.65;1:12:-3.65	Name: 1,2,3,5/4,6 inositol; 1D-myo-Inositol; 1L-myo-Inositol; Bios I; Cyclohexitol; D-myo-Inositol; Dambose; Inositol; L-myo-Inositol; M-inositol; Meat sugar; chiro-inositol; cis-1,2,3,5-trans-4,6-Cyclohexanehexol; dambose; inositol; m-inositol; meso-Inositol; meso-inositol; mesoinositol; myo-Inositol; myo-inositol|AraCyc: MYO-INOSITOL|BiGG: inost|BrachyCyc: MYO-INOSITOL|KEGG: C00137|MetaCyc: MYO…	O[C@H]1[C@H](O)[C@@H](O)[C@H](O)[C@@H](O)[C@H]1O	GC|EQ|EQU
c0	Inositol 4-phosphate	cpd02230	mi4p-D	C6H11O9P	259	Primary Database	INAPMGSXUVUWAF-CNWJWELYSA-L	-2	1	0	null	0	1:3:1.16;1:4:6.19;1:10:12.37;1:12:13.01;1:14:14.56;1:15:15.37;1:16:13.73	1:10:-3.67;1:12:-3.67;1:14:-3.65;1:15:-3.65;1:16:-3.65	Name: 1D-myo-Inositol 4-monophosphate; 1D-myo-Inositol 4-phosphate; 1D-myo-inositol (4)-monophosphate; 1D-myo-inositol (4)-phosphate; 1D-myo-inositol 4-monophosphate; D-myo-Inositol 4-phosphate; D-myo-inositol (4)-monophosphate; D-myo-inositol (4)-phosphate; D-myo-inositol 4-monophosphate; D-myo-inositol 4-phosphate; Inositol 4-phosphate; Ins(4)P; Ins(4)P1; Ins4P; inositol 4-phosphate; myo-Inosit…	O=P([O-])([O-])O[C@@H]1[C@@H](O)[C@@H](O)[C@@H](O)[C@H](O)[C@H]1O	GC|EQ|EQU
c0	Inositol 3-phosphate	cpd02484	mi3p-D	C6H11O9P	259	Primary Database	INAPMGSXUVUWAF-PTQMNWPWSA-L	-2	1	0	null	0	1:3:1.16;1:4:6.19;1:10:12.37;1:12:13.01;1:14:14.56;1:15:15.37;1:16:13.73	1:10:-3.67;1:12:-3.67;1:14:-3.65;1:15:-3.65;1:16:-3.65	Name: 1-L-myo-inositol-1-p; 1D-myo-Inositol 3-monophosphate; 1D-myo-Inositol 3-phosphate; 1D-myo-inositol (3)-monophosphate; 1D-myo-inositol 3-monophosphate; 1D-myo-inositol 3-phosphate; 1L-myo-Inositol 1-phosphate; 1L-myo-inositol 1-phosphate; D-myo-Inositol 3-monophosphate; D-myo-Inositol 3-phosphate; D-myo-inositol (3)-monophosphate; Inositol 3-monophosphate; Inositol 3-phosphate; Ins(3)P; Ins…	O=P([O-])([O-])O[C@H]1[C@@H](O)[C@@H](O)[C@H](O)[C@@H](O)[C@@H]1O	GC|EQ|EQU
c0	N-Acetyl-D-mannosamine	cpd00492	acmana	C8H15NO6	221	Primary Database	OVRNDRQMDRJTHS-ZTVVOAFPSA-N	0	1	0	null	0	1:5:14.29;1:7:11.60;1:9:13.45;1:11:14.92;1:12:12.81	1:5:-3.52;1:6:-4.53;1:7:-4.23;1:9:-3.63;1:11:-2.98;1:15:-1.57	Name: 2-Acetamido-2-deoxy-D-mannose; N-Acetyl-D-mannosamine; N-acetyl-D-mannosamine|BiGG: acmana|KEGG: C00645|MetaCyc: N-acetyl-D-mannosamine|iAF1260: acmana|iAF692: acmana	CC(=O)N[C@@H]1C(O)O[C@H](CO)[C@@H](O)[C@@H]1O	GC
c0	2,3-Dihydroxy-isovalerate	cpd02498	23dhmb	C5H9O4	133	Primary Database	JTEYKUFKXGDTEU-UHFFFAOYSA-M	-1	1	0	null	0	1:4:13.14;1:7:15.19;1:8:3.80	1:4:-4.27;1:7:-3.21	Name: 2,3-Dihydroxy-3-methylbutanoate; 2,3-Dihydroxy-isovalerate; 2,3-Dihydroxy-isovaleric acid; R-2-3-Dihydroxy-3-methylbutanoate|AlgaGEM: S_2_44_3_45_Dihydroxy_45_3_45_methylbutanoate_c|AraGEM: S_2_44_3_45_Dihydroxy_45_3_45_methylbutanoate_c|BiGG: 23dhmb|KEGG: C04039|Maize_C4GEM: S_2_44_3_45_Dihydroxy_45_3_45_methylbutanoate_c	CC(C)(O)C(O)C(=O)[O-]	GC|EQ|EQU
c0	3-Methyl-2-oxobutanoate	cpd00123	3mob	C5H7O3	115	Primary Database	QHKABHOOEWYVLI-UHFFFAOYSA-M	-1	1	0	null	0	0.0465668	1:4:-9.72	Name: 2-Keto-3-methylbutyric acid; 2-Ketovaline; 2-Oxo-3-methylbutanoate; 2-Oxoisopentanoate; 2-Oxoisovalerate; 2-keto-3-methylbutyric acid; 2-keto-isovalerate; 2-ketovaline; 2-oxo-3-methylbutanoate; 2-oxoisopentanoate; 2-oxoisovalerate; 3-Methyl-2-oxobutanoate; 3-Methyl-2-oxobutanoic acid; 3-Methyl-2-oxobutyric acid; 3-methyl-2-oxobutanoate; 3-methyl-2-oxobutyrate; 3MOB; alpha-Ketovaline; alpha-…	CC(C)C(=O)C(=O)[O-]	GC|EQ|EQU
c0	Isobutyryl-CoA	cpd00481	ibcoa	C25H38N7O17P3S	834	Primary Database	AEWHYWSPVRZHCT-NDZSKPAWSA-J	-4	1	0	null	0	1:24:3.27;1:31:12.61;1:34:0.92;1:35:5.94;1:49:0.83	1:31:-3.87;1:41:-1.06;1:43:4.89;1:45:-7.46	Name: 2-Methylpropanoyl-CoA; 2-Methylpropionyl-CoA; 2-methylpropanoyl-CoA; 2-methylpropionyl-CoA; Isobutyryl-CoA; M_Isobutyryl_CoA; S-(2-methylpropanoyl)-CoA; isobutanoyl-CoA; isobutyryl-CoA; isobutyryl-coenzyme A|AraCyc: ISOBUTYRYL-COA|BiGG: ibcoa|BrachyCyc: ISOBUTYRYL-COA|KEGG: C00630|MetaCyc: ISOBUTYRYL-COA	CC(C)C(=O)SCCNC(=O)CCNC(=O)[C@H](O)C(C)(C)COP(=O)([O-])OP(=O)([O-])OC[C@H]1O[C@@H](n2cnc3c(N)ncnc32)[C@H](O)[C@@H]1OP(=O)([O-])[O-]	GC|EQ|EQU
c0	2-Isopropylmalate	cpd01646	3c3hmp	C7H10O5	174	Primary Database	BITYXLXUCSKTJS-ZETCQYMHSA-L	-2	1	0	null	0	1:8:3.63;1:10:5.57;1:11:13.73	1:11:-4.14	Name: (2S)-2-Hydroxy-2-isopropylsuccinic acid; (2S)-2-Isopropylmalate; (2S)-2-isopropylmalate; 2-Hydroxy-2-isopropylbutanedioate; 2-Isopropylmalate; 2-Isopropylmalic acid; 3-Carboxy-3-hydroxy-4-methylpentanoate; 3-Carboxy-3-hydroxy-isocaproate; 3-Carboxy-3-hydroxyisocaproate; 3-Hydroxy-4-methyl-3-carboxypentanoate; 3-carboxy-3-hydroxy-4-methylpentanoate; 3-carboxy-3-hydroxy-isocaproate; 3-hydroxy…	CC(C)[C@@](O)(CC(=O)[O-])C(=O)[O-]	GC|EQ|EQU
c0	L-Valine	cpd00156	val-L	C5H11NO2	117	Primary Database	KZSNJWFQEVHDMF-BYPYZUCNSA-N	0	1	0	null	0	0.0465593	0.0445556	Name: 2-Amino-3-methylbutyric acid; L-Valine; L-val; L-valine; val; valine|AraCyc: VAL|BiGG: val__L|BrachyCyc: VAL|KEGG: C00183|MetaCyc: VAL	CC(C)[C@H]([NH3+])C(=O)[O-]	GC|EQ|EQU
c0	2-Dehydropantoate	cpd00712	2dhp	C6H9O4	145	Primary Database	PKVVTUWHANFMQC-UHFFFAOYSA-M	-1	1	0	null	0	1:1:14.98;1:6:3.25	1:1:-2.82;1:7:-9.84	Name: 2-Dehydropantoate; 2-dehydropantoate; 2-keto-pantoate; 2-ketopantoate; ketopantoate|AraCyc: 2-DEHYDROPANTOATE|BiGG: 2dhp|BrachyCyc: 2-DEHYDROPANTOATE|KEGG: C00966|MetaCyc: 2-DEHYDROPANTOATE	CC(C)(CO)C(=O)C(=O)[O-]	GC|EQ|EQU
c0	5-10-Methenyltetrahydrofolate	cpd00347	methf	C20H20N7O6	454	Primary Database	MEANFMOQMXYMCT-OLZOCXBDSA-M	-1	1	0	null	0	1:2:7.22;1:10:18.03;1:14:16.95;1:23:15.56;1:29:3.21;1:32:4.05	1:14:-1.68;1:24:-0.92	Name: 5,10-Methenyltetrahydrofolate; 5,10-methenyl-H4PteGlu1; 5,10-methenyl-THF; 5,10-methenyl-THF mono-L-glutamate; 5,10-methenyltetrahydrofolate; 5,10-methenyltetrahydrofolate mono-L-glutamate; 5-10-Methenyltetrahydrofolate; CH-THF; CH-THF mono-L-glutamate; N5-N10-CH-THF mono-L-glutamate; N5-N10-methenyltetrahydrofolate mono-L-glutamate; anhydroleucovorin; anhydroleucovorin mono-L-glutamate; me…	Nc1nc2c(c(=O)[nH]1)[N+]1=CN(c3ccc(C(=O)N[C@@H](CCC(=O)[O-])C(=O)[O-])cc3)C[C@H]1CN2	GC|EQ
c0	Guanosine	cpd00311	gsn	C10H13N5O5	283	Primary Database	NYHBQMYGNKIUIF-UUOKFMHZSA-N	0	1	0	null	0	1:12:10.16;1:17:12.46;1:19:13.89;1:20:14.78	1:4:-2.54;1:7:0.55;1:10:-4.74;1:14:-5.63;1:17:-3.85;1:19:-3.67;1:20:-2.98	Name: Guanosine; guanosine|AraCyc: GUANOSINE|BiGG: gsn|BrachyCyc: GUANOSINE|KEGG: C00387|MetaCyc: GUANOSINE	Nc1nc2c(ncn2[C@@H]2O[C@H](CO)[C@@H](O)[C@H]2O)c(=O)[nH]1	GC|EQ
c0	Guanine	cpd00207	gua	C5H5N5O	151	Primary Database	UYTPUPDQBNUYGX-UHFFFAOYSA-N	0	1	0	null	0	1:4:9.38;1:9:10.72	1:3:-2.27;1:6:0.96;1:11:-5.55	Name: 2-Amino-6-hydroxypurine; GNN; Guanine; guanine|AraCyc: GUANINE|BiGG: gua|BrachyCyc: GUANINE|KEGG: C00242|MetaCyc: GUANINE	Nc1nc2[nH]cnc2c(=O)[nH]1	GC|EQ
c0	1-Pyrroline-2-carboxylate	cpd02235	1-Pyrroline-2-carboxylate	C5H7NO2	112	Primary Database	RHTAIKJZSXNELN-UHFFFAOYSA-N	0	1	0	null	0	0.0465733	0.0451588	Name: 1-Pyrroline 2-carboxylate; 1-Pyrroline-2-carboxylate; 1-Pyrroline-2-carboxylic acid; 1-pyrroline-2-carboxylate; 1-pyrroline-2-carboxylic acid; delta1-Pyrroline 2-carboxylate|BiGG: 1p2cbxl|KEGG: C03564|MetaCyc: 1-PYROLINE-2-CARBOXYLATE	O=C([O-])C1=[NH+]CCC1	GC|EQ|EQU
c0	Nicotinamide	cpd00133	ncam	C6H6N2O	122	Primary Database	DFPAKSUCGFBDDF-UHFFFAOYSA-N	0	1	0	null	0	0.0466828	1:6:3.63;1:8:-1.95	Name: NICO; Niacinamide; Nicotinamide; Nicotinic acid amide; Vitamin PP; niacinamide; nicotinamide; vitamin PP|AraCyc: NIACINAMIDE|BiGG: ncam|BrachyCyc: NIACINAMIDE|KEGG: C00153|MetaCyc: NIACINAMIDE	NC(=O)c1cccnc1	GC|EQ|EQU
c0	Niacin	cpd00218	nac	C6H4NO2	122	Primary Database	PVNIIMVLHYAWGP-UHFFFAOYSA-M	-1	1	0	null	0	0.0465601	0.0458818	Name: 3-Pyridinecarboxylic acid; 3-pyridinecarboxylate; 3-pyridinecarboxylic acid; Niacin; Nicotinate; Nicotinic acid; niacin; niacine; nicamin; nico-400-; nicobid; nicocap; nicolar; nicotinate; nicotinic acid; pyridine-3-carboxylate; vitamin B3; wampocap|AraCyc: NIACINE|BiGG: nac|BrachyCyc: NIACINE|KEGG: C00253|MetaCyc: NIACINE	O=C([O-])c1cccnc1	GC|EQ|EQU
c0	N-Ribosylnicotinamide	cpd02016	rnam	C11H15N2O5	255	Primary Database	JLEBZPBDRKPWTD-TURQNECASA-O	1	1	0	null	0	1:5:18.93;1:9:11.99;1:13:13.68;1:16:14.74;1:17:11.39	1:3:-4.57;1:9:-4.22;1:13:-3.73;1:16:-2.98;1:18:-1.63	Name: 1-(beta-D ribofuranosyl)nicotinamide; 1-(beta-D-Ribofuranosyl)nicotinamide; N-Ribosylnicotinamide; N-ribosyl-nicotinamide; Nicotinamide-beta-riboside; nicotinamide ribonucleoside; nicotinamide ribose; nicotinamide riboside; nicotinamide-beta-riboside; ribosylnicotinamide|AraCyc: NICOTINAMIDE_RIBOSE|BiGG: rnam|BrachyCyc: NICOTINAMIDE_RIBOSE|KEGG: C03150|MetaCyc: NICOTINAMIDE_RIBOSE	NC(=O)c1ccc[n+]([C@@H]2O[C@H](CO)[C@@H](O)[C@H]2O)c1	GC|EQ|EQU
c0	Palmitoyl-CoA	cpd00134	pmtcoa	C37H62N7O17P3S	1002	Primary Database	MNBKLUUYKPBKDU-BBECNAHFSA-J	-4	1	0	null	0	1:24:3.27;1:31:12.61;1:34:0.92;1:35:5.94;1:49:0.83	1:31:-3.87;1:41:-1.06;1:43:4.89;1:45:-7.46	Name: Hexadecanoyl-CoA; Palmitoyl-CoA; Palmitoyl-CoA (n-C16:0CoA); hexadecanoyl CoA; palmitoyl CoA; palmitoyl coenzyme A; palmitoyl-CoA; palmityl-CoA|AraCyc: PALMITYL-COA|BiGG: pmtcoa|BrachyCyc: PALMITYL-COA|KEGG: C00154|MetaCyc: PALMITYL-COA	CCCCCCCCCCCCCCCC(=O)SCCNC(=O)CCNC(=O)[C@H](O)C(C)(C)COP(=O)([O-])OP(=O)([O-])OC[C@H]1O[C@@H](n2cnc3c(N)ncnc32)[C@H](O)[C@@H]1OP(=O)([O-])[O-]	GC|EQ|EQU
c0	Palmitate	cpd00214	hdca	C16H31O2	255	Primary Database	IPCSVZSSVZVIGE-UHFFFAOYSA-M	-1	1	0	null	0	0.0507517	0	Name: Cetylic acid; Hexadecanoate; Hexadecanoate (n-C16:0); Hexadecanoic acid; Hexadecylic acid; Palmitate; Palmitic acid; Palmitic_acid; hexadecanoate; hexadecanoate (n-C16:0); hexadecanoic acid; palmitate; palmitic acid|AraCyc: PALMITATE|BiGG: hdca|BrachyCyc: PALMITATE|KEGG: C00249|MetaCyc: PALMITATE	CCCCCCCCCCCCCCCC(=O)[O-]	GC|EQ|EQU
c0	(2E)-Hexadecenoyl-CoA	cpd03126	hdd2coa	C37H60N7O17P3S	1000	Primary Database	JUPAQFRKPHPXLD-MSHHSVQMSA-J	-4	1	0	null	0	1:21:3.27;1:28:12.61;1:31:0.92;1:32:5.94;1:46:0.83	1:28:-3.87;1:38:-1.06;1:40:4.89;1:42:-7.46	Name: (2E)-Hexadecenoyl-CoA; (2E)-hexadecenoyl-CoA; trans-2-Hexadecenoyl-CoA; trans-2-hexadecenoyl-CoA; trans-Hexadec-2-enoyl-CoA; trans-hexadec-2-enoyl-CoA|AlgaGEM: S_trans_45_Hexadec_45_2_45_enoyl_45_CoA_c; S_trans_45_Hexadec_45_2_45_enoyl_45_CoA_x|BiGG: hdd2coa|EcoCyc: CPD0-2117|KEGG: C05272|MetaCyc: CPD0-2117	CCCCCCCCCCCCC/C=C/C(=O)SCCNC(=O)CCNC(=O)[C@H](O)C(C)(C)COP(=O)([O-])OP(=O)([O-])OC[C@H]1O[C@@H](n2cnc3c(N)ncnc32)[C@H](O)[C@@H]1OP(=O)([O-])[O-]	GC|EQ|EQU
c0	p-Hydroxybenzaldehyde	cpd00484	4hbald	C7H6O2	122	Primary Database	RGHHSNMVTDWUBI-UHFFFAOYSA-N	0	1	0	null	0	0.0480014	1:7:-7.10;1:9:-7.42	Name: 4-Hydroxybenzaldehyde; 4-hydroxybenzaldehyde; p-Hydroxybenzaldehyde; p-hydroxybenzaldehyde|AraCyc: 4-HYDROXYBENZALDEHYDE|BiGG: 4hbald|CornCyc: 4-HYDROXYBENZALDEHYDE|KEGG: C00633|MetaCyc: 4-HYDROXYBENZALDEHYDE	O=Cc1ccc(O)cc1	GC|EQ|EQU
c0	4-Hydroxybenzoate	cpd00136	4hbz	C7H5O3	137	Primary Database	FJKROLUGYXJWQN-UHFFFAOYSA-M	-1	1	0	null	0	1:5:4.38;1:10:9.67	1:10:-6.06	Name: 4-Hydroxybenzoate; 4-Hydroxybenzoic Acid; 4-Hydroxybenzoic acid; 4-hydroxybenzoate; Hydroxybenzenecarboxylic acid; Hydroxybenzoic acid; p-hydroxybenzoate|AraCyc: 4-hydroxybenzoate|BiGG: 4hbz|BrachyCyc: 4-hydroxybenzoate|KEGG: C00156|MetaCyc: 4-hydroxybenzoate	O=C([O-])c1ccc(O)cc1	GC|EQ|EQU
c0	Protocatechuate	cpd00197	34dhbz	C7H5O4	153	Primary Database	YQUVCSBJEUQKSH-UHFFFAOYSA-M	-1	1	0	null	0	1:7:4.16;1:10:9.40;1:11:12.84	1:10:-6.34;1:11:-6.39	Name: 3,4-DHBA; 3,4-Dihydroxybenzoate; 3,4-Dihydroxybenzoic acid; 3,4-dihydrobenzoic acid; 3,4-dihydroxybenzoate; 3,4-dihydroxybenzoic acid; 4,5-dihydroxybenzoic acid; 4-carboxy-1,2-dihydroxybenzene; Pca; Protocatechuate; Protocatechuic acid; benzoic acid, 3,4-dihydroxy-; catechol-4-carboxylic acid; protocatechuate; protocatechuic acid; protocatehuic acid|AraCyc: 3-4-DIHYDROXYBENZOATE|BiGG: 34dhb…	O=C([O-])c1ccc(O)c(O)c1	GC|EQ|EQU
c0	cis-Aconitate	cpd00331	acon-C	C6H3O6	171	Primary Database	GTZCVFVGUGFEME-IWQZZHSRSA-K	-3	1	0	null	0	1:7:1.92;1:9:3.70;1:11:5.35	0	Name: (Z)-prop-1-ene-1,2,3-tricarboxylate; cis-Aconitate; cis-Aconitic acid; cis-aconitate; cis-aconitic acid|AraCyc: CIS-ACONITATE|BiGG: acon_C|BrachyCyc: CIS-ACONITATE|KEGG: C00417|MetaCyc: CIS-ACONITATE	O=C([O-])/C=C(/CC(=O)[O-])C(=O)[O-]	GC|EQ|EQU
c0	Glycolaldehyde	cpd00229	gcald	C2H4O2	60	Primary Database	WGCNASOHLSPBMP-UHFFFAOYSA-N	0	1	0	null	0	0.0439152	1:3:-3.12;1:4:-7.52	Name: 2-OH-acetaldehyde; 2-hydroxyethanal; Glycolaldehyde; Hydroxyacetaldehyde; glycoaldehyde; glycolaldehyde; hydroxyacetaldehyde|AraCyc: GLYCOLALDEHYDE|BiGG: gcald|BrachyCyc: GLYCOLALDEHYDE|KEGG: C00266|MetaCyc: GLYCOLALDEHYDE	O=CCO	GC|EQ|EQU
c0	2-Phosphoglycolate	cpd00727	2pglyc	C2H2O6P	154	Primary Database	ASCFNMCAHFUBCO-UHFFFAOYSA-K	-3	1	0	null	0	1:3:1.14;1:4:6.37;1:8:3.60	0	Name: 2-P-glycolate; 2-Phosphoglycolate; 2-phosphoglycolate; Phosphoglycolic acid; phosphoglycolate|AraCyc: CPD-67|BiGG: 2pglyc|BrachyCyc: CPD-67|KEGG: C00988|MetaCyc: CPD-67	O=C([O-])COP(=O)([O-])[O-]	GC|EQ|EQU
c0	Acetoacetate	cpd00142	acac	C4H5O3	101	Primary Database	WDJHALXBUFZDSR-UHFFFAOYSA-M	-1	1	0	null	0	1:2:15.57;1:7:4.02	1:4:-7.47	Name: 3-Oxobutanoic acid; 3-ketobutyrate; 3-oxobutanate; 3-oxobutanoic acid; 3-oxobutyric acid; Acetoacetate; Acetoacetic acid; acetoacetate; acetoacetic acid; beta-Ketobutyric acid; beta-ketobutyric acid; diacetic acid; oxobutyrate|AraCyc: 3-KETOBUTYRATE|BiGG: acac|BrachyCyc: 3-KETOBUTYRATE|KEGG: C00164|MetaCyc: 3-KETOBUTYRATE	CC(=O)CC(=O)[O-]	GC|EQ|EQU
c0	HMG-CoA	cpd00292	hmgcoa	C27H39N7O20P3S	907	Primary Database	CABVTRNMFUVUDM-VRHQGPGLSA-I	-5	1	0	null	0	1:24:3.22;1:34:0.92;1:35:5.95;1:49:0.83;1:55:4.12	1:41:-1.06;1:43:4.95;1:45:-7.46	Name: (S)-3-Hydroxy-3-methylglutaryl-CoA; (S)-3-hydroxy-3-methylglutaryl-CoA; 3-Hydroxy-3-methylglutaryl-CoA; 3-hydroxy-3-methyl-glutaryl-CoA; 3-hydroxy-3-methylglutaryl-coenzyme A; Coenzyme A, S-(hydrogen 3-hydroxy-3-methylpentanedioate); HMG-CoA; Hydroxymethylglutaroyl coenzyme A; Hydroxymethylglutaryl-CoA; hydroxymethylglutaryl-CoA|AraCyc: 3-HYDROXY-3-METHYL-GLUTARYL-COA|BiGG: hmgcoa|BrachyCyc…	CC(C)(COP(=O)([O-])OP(=O)([O-])OC[C@H]1O[C@@H](n2cnc3c(N)ncnc32)[C@H](O)[C@@H]1OP(=O)([O-])[O-])[C@@H](O)C(=O)NCCC(=O)NCCSC(=O)C[C@@](C)(O)CC(=O)[O-]	GC|EQ|EQU
c0	(R)-3-Hydroxybutanoate	cpd00797	bhb	C4H7O3	103	Primary Database	WHBMMWSBFZVSSR-GSVOUGTGSA-M	-1	1	0	null	0	1:5:4.41;1:7:15.70	1:7:-2.62	Name: (R)-3-Hydroxybutanoate; (R)-3-Hydroxybutanoic acid; (R)-3-Hydroxybutyric acid; (R)-3-hydroxybutanoate; (R)-3-hydroxybutanoic acid; (R)-3-hydroxybutyrate; (R)-3-hydroxybutyric acid; D-3-hydroxybutyrate; D-beta-Hydroxybutyric acid; D-beta-hydroxybutyrate; b-hydroxybutyric acid; beta-hydroxybutyric acid|BiGG: bhb|BrachyCyc: CPD-335|ChlamyCyc: CPD-335|KEGG: C01089|MetaCyc: CPD-335	C[C@@H](O)CC(=O)[O-]	GC|EQ|EQU
c0	Fumarylacetoacetate	cpd00780	4fumacac	C8H6O6	198	Primary Database	GACSIVHAIFQKTC-OWOJBTEDSA-L	-2	1	0	null	0	1:2:9.56;1:3:17.10;1:9:3.85;1:13:2.89	1:4:-8.24;1:8:-7.06	Name: (2E)-4,6-dioxooct-2-enedioate; 4-Fumarylacetoacetate; 4-Fumarylacetoacetic acid; 4-fumaryl-acetoacetate; Fumarylacetoacetate|AraCyc: 4-FUMARYL-ACETOACETATE|BiGG: 4fumacac|BrachyCyc: 4-FUMARYL-ACETOACETATE|KEGG: C01061|MetaCyc: 4-FUMARYL-ACETOACETATE	O=C([O-])/C=C/C(=O)CC(=O)CC(=O)[O-]	GC|EQ|EQU
c0	PLCT	cpd03331	cll_482	C9H9O3	165	Primary Database	VOXXWSYKYCBWHO-MRVPVSSYSA-M	-1	1	0	null	0	1:10:4.02;1:11:14.19	1:11:-3.84	Name: (R)-Phenyllactate; PLCT; Phenyllactate; phenyllactate; phenyllactic acid|KEGG: C05607|MetaCyc: CPD-7999|iAO358: cll_482; cll_483	O=C([O-])[C@H](O)Cc1ccccc1	GC|EQ|EQU
c0	2-Hydroxyphenylacetate	cpd03480	2-Hydroxyphenylacetate	C8H7O3	151	Primary Database	CCVYRRGZDBSHFU-UHFFFAOYSA-M	-1	1	0	null	0	1:6:9.38;1:10:4.00	1:6:-6.02	Name: (2-hydroxybenzene)acetic acid; (2-hydroxyphenyl)acetate; (2-hydroxyphenyl)acetic acid; (o-hydroxyphenyl)acetate; (o-hydroxyphenyl)acetic acid; 2-Hydroxyphenylacetate; 2-Hydroxyphenylacetic acid; 2-hydroxybenzeneacetic acid; 2-hydroxyphenylacetate; 2-hydroxyphenylacetic acid; acetic acid, (o-hydroxyphenyl)-; benzeneacetic acid, 2-hydroxy-; o-hydroxy phenylacetic acid; o-hydroxyphenylacetate;…	O=C([O-])Cc1ccccc1O	GC|EQ|EQU
c0	Prephenate	cpd00219	pphn	C10H8O6	224	Primary Database	FPWMCUPFBRFMLH-XGAOUMNUSA-L	-2	1	0	null	0	1:9:3.87;1:14:2.86;1:16:16.54	1:12:-9.69;1:16:-2.12	Name: Prephenate; Prephenic acid; prephenate; prephenate-phe; prephenate-tyr|AraCyc: PREPHENATE|BiGG: pphn|BrachyCyc: PREPHENATE|KEGG: C00254|MetaCyc: PREPHENATE	O=C([O-])C(=O)C[C@]1(C(=O)[O-])C=C[C@@H](O)C=C1	GC|EQ|EQU
c0	UDPgalacturonate	cpd00472	udpgalur	C15H19N2O18P2	577	Primary Database	HDYANYHVCAPMJV-GXNRKQDOSA-K	-3	1	0	null	0	1:9:12.82;1:10:9.70;1:20:2.91;1:24:1.72;1:29:19.49;1:31:12.19;1:35:13.44;1:36:3.56	1:9:-3.79;1:31:-3.96;1:35:-3.73	Name: UDP-D-galacturonate; UDP-D-galacturonic acid; UDP-alpha-D-galacturonate; UDP-galacturonate; UDPgalacturonate|AraCyc: UDP-D-GALACTURONATE|BiGG: udpgalur|BrachyCyc: UDP-D-GALACTURONATE|KEGG: C00617; G11110|MetaCyc: UDP-D-GALACTURONATE	O=C([O-])[C@H]1O[C@H](OP(=O)([O-])OP(=O)([O-])OC[C@H]2O[C@@H](n3ccc(=O)[nH]c3=O)[C@H](O)[C@@H]2O)[C@H](O)[C@@H](O)[C@H]1O	GC|EQ|EQU
c0	Glycerate	cpd00223	glyc-R	C3H5O4	105	Primary Database	RBNPOMFGQQGHHO-UWTATZPHSA-M	-1	1	0	null	0	1:4:13.50;1:5:3.42;1:7:15.65	1:4:-4.13;1:7:-3.04	Name: (R)-Glycerate; (R)-glycerate; D-Glycerate; D-glycerate; D-glyceric acid; Glycerate; Glyceric acid; glycerate|AraCyc: GLYCERATE|BiGG: glyc__R|BrachyCyc: GLYCERATE|KEGG: C00258|MetaCyc: GLYCERATE	O=C([O-])[C@H](O)CO	GC|EQ|EQU
c0	Hydroxypyruvate	cpd00145	hpyr	C3H3O4	103	Primary Database	HHDDCCUIIUWNGJ-UHFFFAOYSA-M	-1	1	0	null	0	1:5:2.57;1:7:14.01	1:7:-3.39	Name: 3-Hydroxypyruvate; 3-Hydroxypyruvic acid; 3-hydroxypyruvate; Hydroxypyruvate; Hydroxypyruvic acid; OH-pyr; OH-pyruvate; beta-hydroxypyruvate; hydroxypyruvate|AraCyc: OH-PYR|BiGG: hpyr|BrachyCyc: OH-PYR|KEGG: C00168|MetaCyc: OH-PYR	O=C([O-])C(=O)CO	GC|EQ|EQU
c0	Carbamate	cpd01101	Carbamate	CH2NO2	60	Primary Database	KXDHJXZQYSOELW-UHFFFAOYSA-M	-1	1	0	null	0	0.0437954	0	Name: Aminoformic acid; Carbamate; Carbamic acid; aminoformic acid; carbamate; carbamic acid|AraCyc: CARBAMATE|BiGG: cbm|BrachyCyc: CARBAMATE|KEGG: C01563|MetaCyc: CARBAMATE	NC(=O)[O-]	GC|EQ|EQU
c0	N-Carbamoyl-L-aspartate	cpd00343	cbasp	C5H6N2O5	174	Primary Database	HLKXYZVTANABHZ-REOHCLBHSA-L	-2	1	0	null	0	1:1:3.33;1:6:5.25;1:8:14.73	1:11:-2.59	Name: N-Carbamoyl-L-aspartate; N-carbamoyl-L-aspartate; carbamoyl-aspartate; carbamyl-L-aspartate; carbamyl-aspartate; carbamyul-L-aspartate; carbamyul-aspartate|AraCyc: CARBAMYUL-L-ASPARTATE|BiGG: cbasp|BrachyCyc: CARBAMYUL-L-ASPARTATE|KEGG: C00438|MetaCyc: CARBAMYUL-L-ASPARTATE	NC(=O)N[C@@H](CC(=O)[O-])C(=O)[O-]	GC|EQ|EQU
c0	5-Methylthio-D-ribose	cpd01981	5mtr	C6H12O4S	180	Primary Database	OLVVOVIFTBSBBH-JDJSBBGDSA-N	0	1	0	null	0	1:6:12.94;1:8:14.33;1:9:11.31	1:3:-4.38;1:6:-3.66;1:8:-3.94;1:9:-4.39	Name: 5-(methylsulfanyl)-alpha-D-ribose; 5-Methylthio-D-ribose; 5-methylthio-D-ribose; 5-methylthioribose; MTR; S-Methyl-5-thio-D-ribose; S-methyl-5-thio-D-ribofuranose; S-methyl-5-thio-D-ribose; methylthioribose|AraCyc: CPD-560|BiGG: 5mtr|BrachyCyc: CPD-560|KEGG: C03089|MetaCyc: CPD-560	CSC[C@H]1OC(O)[C@H](O)[C@@H]1O	GC
c0	methylthioribose-1-phosphate	cpd02574	5mdr1p	C6H11O7PS	259	Primary Database	JTFITTQBRJDSTL-KVTDHHQDSA-L	-2	1	0	null	0	1:7:12.30;1:10:13.95;1:11:1.16;1:12:6.22	1:2:-4.39;1:7:-3.96;1:10:-3.66	Name: 1-PMTR; 1-phospho-5-S-methylthio-alpha-D-ribofuranoside; 1-phospho-5-S-methylthioribose; 1-phosphomethylthioribose; 5-MTR-1-P; 5-Methylthio-5-deoxy-D-ribose1-phosphate; 5-methylthio-D-ribose-1-phosphate; 5-methylthioribose-1-phosphate; S-Methyl-5-thio-5-deoxy-D-ribose 1-phosphate; S-Methyl-5-thio-D-ribose 1-phosphate; S-Methyl-5-thio-alpha-D-ribose 1-phosphate; S-methyl-5-thio-D-ribose 1-ph…	CSC[C@H]1O[C@H](OP(=O)([O-])[O-])[C@H](O)[C@@H]1O	GC|EQ|EQU
c0	5-Methylcytosine	cpd01587	5mcsn	C5H7N3O	125	Primary Database	LRSASMSXMSNRBT-UHFFFAOYSA-N	0	1	0	null	0	1:4:19.85;1:8:10.24	0.0438072	Name: 2(1H)-Pyrimidinone, 4-amino-5-methyl-; 5-Methylcytosine; 5-methylcytosine; Cytosine, 5-methyl-; Cytosine, 5-methyl- (VAN)|BiGG: 5mcsn|EcoCyc: CPD0-2018|KEGG: C02376|MetaCyc: CPD0-2018|iYO844: 5mcsn	Cc1c[nH]c(=O)nc1N	GC|EQ|EQU
c0	Thymine	cpd00151	thym	C5H6N2O2	126	Primary Database	RWQNBRDOKXIBIV-UHFFFAOYSA-N	0	1	0	null	0	1:3:9.06;1:8:14.00	1:4:-5.00	Name: 5-Methyluracil; 5-methyl-2,4(1H,3H)-pyrimidinedione; 5-methyluracil; Thymine; thymine|AraCyc: THYMINE|BiGG: thym|BrachyCyc: THYMINE|KEGG: C00178|MetaCyc: THYMINE	Cc1c[nH]c(=O)[nH]c1=O	GC|EQ|EQU
c0	Dihydrothymine	cpd00673	56dthm	C5H8N2O2	128	Primary Database	NBAKTGXDIBVZOO-UHFFFAOYSA-N	0	1	0	null	0	1:3:11.70;1:8:18.80	1:9:-7.38	Name: 5,6-Dihydro-5-methyluracil; 5,6-Dihydrothymine; 5,6-dihydrothymine; Dihydrothymine; dihydrothymine|AraCyc: DIHYDRO-THYMINE|BiGG: 56dthm|CornCyc: DIHYDRO-THYMINE|KEGG: C00906|MetaCyc: DIHYDRO-THYMINE	CC1CNC(=O)NC1=O	GC|EQ|EQU
c0	Benzaldehyde	cpd00225	bzal	C7H6O	106	Primary Database	HUMNYLRZRPPJDN-UHFFFAOYSA-N	0	1	0	null	0	0	1:7:-7.11	Name: Aromatic aldehyde; Benzaldehyde; Benzoic aldehyde; benzaldehyde; benzanoaldehyde|AraCyc: BENZALDEHYDE|BiGG: bzal|BrachyCyc: BENZALDEHYDE|KEGG: C00193; C00261|MetaCyc: BENZALDEHYDE	O=Cc1ccccc1	GC|EQ|EQU
c0	Benzoate	cpd00153	bz	C7H5O2	121	Primary Database	WPYMKLBDIGXBTP-UHFFFAOYSA-M	-1	1	0	null	0	0.046575	0	Name: Aromatic acid; Aromatic carboxylic acid; Benzenecarboxylic acid; Benzoate; Benzoic acid; Dracylic acid; Phenylformic acid; benzenecarboxylic acid; benzoate; benzoic acid; phenylformic acid|AraCyc: BENZOATE|BiGG: bz|BrachyCyc: BENZOATE|KEGG: C00180; C00539|MetaCyc: BENZOATE	O=C([O-])c1ccccc1	GC|EQ|EQU
c0	Xylitol	cpd00306	xylt	C5H12O5	152	Primary Database	HEBKCHPVOIAQTA-SCDXWVJYSA-N	0	1	0	null	0	1:1:15.51;1:7:16.09;1:8:13.74;1:9:12.76;1:10:14.70	1:1:-2.97;1:7:-2.97;1:8:-3.52;1:9:-3.63;1:10:-3.52	Name: (2R,3R,4S)-pentane-1,2,3,4,5-pentaol; D-Xylitol; D-xylitol; Xylitol; xylitol|AraCyc: XYLITOL|BiGG: xylt|BrachyCyc: XYLITOL|KEGG: C00379|MetaCyc: XYLITOL	OC[C@H](O)[C@@H](O)[C@H](O)CO	GC|EQ|EQU
c0	Xylose	cpd00154	xyl-D	C5H10O5	150	Primary Database	SRBFZHDQGSBBOR-IOVATXLUSA-N	0	1	0	null	0	1:4:14.97;1:6:12.79;1:8:13.76;1:10:11.31	1:4:-3.67;1:6:-3.94;1:8:-3.53;1:9:-4.35;1:10:-4.39	Name: D-(+)-Xylose; D-Xylopyranose; D-Xylose; Wood sugar|AlgaGEM: S_D_45_Xylose_c|AraGEM: S_D_45_Xylose_c|BiGG: xyl__D|KEGG: C00181|MetaCyc: D-Xylopyranose	OC1OC[C@@H](O)[C@H](O)[C@H]1O	GC|EQ|EQU
c0	L-Lactaldehyde	cpd00334	lald-L	C3H6O2	74	Primary Database	BSABBBMNWQWLLU-VKHMYHEASA-N	0	1	0	null	0	0.0446066	1:4:-3.23;1:5:-7.58	Name: (S)-Lactaldehyde; (S)-lactaldehyde; L-2-Hydroxypropionaldehyde; L-Lactaldehyde; L-lactaldehyde; lactald; lactaldehyde|AraCyc: LACTALD|BiGG: lald__L|CornCyc: LACTALD|KEGG: C00424|MetaCyc: LACTALD	C[C@H](O)C=O	GC|EQ|EQU
c0	O-Phospho-L-homoserine	cpd00809	phom	C4H8NO6P	198	Primary Database	FXDNYOANAXWZHG-VKHMYHEASA-L	-2	1	0	null	0	1:6:2.28;1:10:1.52;1:11:6.89	0.0452484	Name: O-Phospho-L-homoserine; O-phospho-L-homoserine; o-phosphohomoserine|AraCyc: O-PHOSPHO-L-HOMOSERINE|BiGG: phom|BrachyCyc: O-PHOSPHO-L-HOMOSERINE|KEGG: C01102|MetaCyc: O-PHOSPHO-L-HOMOSERINE	[NH3+][C@@H](CCOP(=O)([O-])[O-])C(=O)[O-]	GC|EQ|EQU
c0	3-Phosphonooxypyruvate	cpd02069	3php	C3H2O7P	182	Primary Database	LFLUCDOSQPJJBE-UHFFFAOYSA-K	-3	1	0	null	0	1:3:1.02;1:4:6.20;1:6:17.44;1:10:2.77	0	Name: 3-P-hydroxypyruvate; 3-Phosphohydroxypyruvate; 3-Phosphohydroxypyruvic acid; 3-Phosphonooxypyruvate; 3-Phosphonooxypyruvic acid; 3-p-OH-pyr; 3-p-OH-pyruvate; 3-p-hydroxy-pyr; 3-phospho-hydroxypyruvate; 3-phosphohydroxy-pyr; 3-phosphohydroxypyruvate; 3-phosphonooxypyruvate; 3-phosphooxypyruvate; phosphohydroxypyruate; phosphohydroxypyruvate|AraCyc: 3-P-HYDROXYPYRUVATE|BiGG: 3php|BrachyCyc: 3…	O=C([O-])C(=O)COP(=O)([O-])[O-]	GC|EQ|EQU
c0	DPG	cpd00853	23dpg	C3H3O10P2	263	Primary Database	XOHUEYCVLUUEJJ-UWTATZPHSA-I	-5	1	0	null	0	1:3:0.48;1:4:5.66;1:6:19.58;1:9:3.52;1:13:1.25;1:14:6.41	0	Name: 2,3-Bisphospho-D-glycerate; 2,3-Disphospho-D-glycerate; 2,3-P2-D-glycerate; 2,3-bisPGA; 2,3-bisphospho-D-glycerate; 2,3-bisphosphoglycerate; 2,3-diphospho-D-glycerate; 2,3-diphosphoglycerate; 3-Phospho-D-glycerol phosphate; D-Greenwald ester; DPG|AraCyc: 23-DIPHOSPHOGLYCERATE|BiGG: 23dpg|CornCyc: 23-DIPHOSPHOGLYCERATE|KEGG: C01159|MetaCyc: 23-DIPHOSPHOGLYCERATE	O=C([O-])[C@@H](COP(=O)([O-])[O-])OP(=O)([O-])[O-]	GC|EQ|EQU
c0	Gluconolactone	cpd00170	g15lac	C6H10O6	178	Primary Database	PHOQVHQSTUBQQK-SQOUGZDYSA-N	0	1	0	null	0	1:6:13.05;1:9:14.35;1:11:11.62;1:12:14.97	1:6:-3.66;1:9:-3.72;1:10:-7.45;1:11:-4.26;1:12:-2.99	Name: 1,5-Gluconolactone; 1,5-gluconolactone; 3,4,5-trihydroxy-6-(hydroxymethyl)tetrahydropyran-2-one; D-Glucono-1,5-lactone; D-Gluconolactone; D-aldonolactone; D-glucono-1,5-lactone; D-glucono-delta-lactone; D-gluconolactone; Gluconic acid lactone; Gluconic lactone; Gluconolactone; delta-Gluconolactone; delta-gluconolactone; gluconic acid lactone; gluconic lactone; glucono-1,5-lactone; glucono-d…	O=C1O[C@H](CO)[C@@H](O)[C@H](O)[C@H]1O	GC|EQ|EQU
c0	GLCN	cpd00222	glcn	C6H11O7	195	Primary Database	RGHNJXZEOKUKBD-SQOUGZDYSA-M	-1	1	0	null	0	1:1:15.09;1:8:3.39;1:9:15.87;1:10:12.59;1:11:13.36;1:12:14.22	1:1:-2.97;1:9:-3.52;1:10:-3.65;1:11:-4.25;1:12:-3.72	Name: D-Gluconate; D-Gluconic acid; D-gluco-Hexonic acid; D-gluconate; D-gluconic acid; GLCN; aldonic acid; dextronic acid; gluconate; gluconic acid; maltonic acid|AraCyc: GLUCONATE|BiGG: glcn; glcn__D|ChlamyCyc: GLUCONATE|KEGG: C00257|MetaCyc: GLUCONATE	O=C([O-])[C@H](O)[C@@H](O)[C@H](O)[C@H](O)CO	GC|EQ|EQU
c0	D-Arabinose5-phosphate	cpd00817	ara5p	C5H9O8P	229	Primary Database	PPQRONHOSHZGFQ-WDCZJNDASA-L	-2	1	0	null	0	1:7:12.34;1:8:14.83;1:9:13.45;1:11:1.49;1:13:6.52	1:7:-3.89;1:8:-3.68;1:9:-3.54;1:14:-7.63	Name: D-A-5-P; D-Arabinose 5-phosphate; D-Arabinose5-phosphate; D-arabinose 5-phosphate; D-arabinose, 5-(dihydrogen phosphate); D-arabinose-5-P; aldehydo-D-arabinose 5-phosphate; aldehydo-D-arabinose-5P; aldehydo-arabinose-5P; arabinose 5-phosphate; arabinose-5-P; arabinose-5P|AraCyc: ARABINOSE-5P|BiGG: ara5p|BrachyCyc: ARABINOSE-5P|KEGG: C01112|MetaCyc: ARABINOSE-5P	O=C[C@@H](O)[C@H](O)[C@H](O)COP(=O)([O-])[O-]	GC|EQ|EQU
c0	Undecaprenylphosphate	cpd00286	udcpp	C55H89O4P	845	Primary Database	UFPHFKCTOZIAFY-RDQGWRCRSA-L	-2	1	0	null	0	1:12:1.79;1:13:6.81	0	Name: Undecaprenylphosphate; all-trans-Undecaprenyl phosphate; all-trans-undecaprenyl phosphate|BiGG: udcpp|EcoCyc: UNDECAPRENYL-P|KEGG: C00348|MetaCyc: UNDECAPRENYL-P|RiceCyc: UNDECAPRENYL-P	CC(C)=CCC/C(C)=C/CC/C(C)=C/CC/C(C)=C/CC/C(C)=C/CC/C(C)=C/CC/C(C)=C/CC/C(C)=C/CC/C(C)=C/CC/C(C)=C/CC/C(C)=C/COP(=O)([O-])[O-]	GC|EQ|EQU
c0	alpha-D-Galactosyl-diphosphoundecaprenol	cpd02745	alpha-D-Galactosyl-diphosphoundecaprenol	C61H100O12P2	1086	Primary Database	YNTXUOTYVPQLEH-CTWFDOFHSA-L	-2	1	0	null	0	1:24:3.17;1:28:1.73;1:37:14.42;1:38:13.20;1:39:12.21;1:40:15.03	1:31:-4.40;1:37:-3.68;1:38:-3.65;1:39:-3.96;1:40:-2.98	Name: alpha-D-Galactosyl-diphosphoundecaprenol; alpha-D-galactosyl-diphosphoundecaprenol|KEGG: C04507|MetaCyc: CPD-191	C/C=C(/C)CC/C=C(/C)CC/C=C(/C)CC/C=C(/C)CC/C=C(/C)CC/C=C(/C)CC/C=C(/C)CC/C=C(/C)CC/C=C(\C)CC/C=C(\C)CC/C=C(\C)COP(=O)([O-])OP(=O)([O-])O[C@H]1O[C@H](CO)[C@H](O)[C@H](O)[C@H]1O	GC
c0	D-Altronate	cpd00608	altrn	C6H11O7	195	Primary Database	RGHNJXZEOKUKBD-AIHAYLRMSA-M	-1	1	0	null	0	1:4:14.22;1:6:12.59;1:8:13.36;1:10:15.87;1:12:3.39;1:13:15.09	1:4:-3.72;1:6:-3.65;1:8:-4.25;1:10:-3.52;1:13:-2.97	Name: D-Altronate; D-altronate; D-altronatete; altronate|BiGG: altrn|EcoCyc: D-ALTRONATE|KEGG: C00817|MetaCyc: D-ALTRONATE|iAF1260: altrn	O=C([O-])[C@@H](O)[C@H](O)[C@H](O)[C@H](O)CO	GC|EQ|EQU
c0	2-keto-3-deoxygluconate	cpd00176	2ddglcn	C6H9O6	177	Primary Database	WPAMZTWLKIDIOP-WVZVXSGGSA-M	-1	1	0	null	0	1:7:2.91;1:10:13.30;1:11:14.74;1:12:15.80	1:9:-9.71;1:10:-3.49;1:11:-3.27;1:12:-2.97	Name: 2-Dehydro-3-deoxy-D-gluconate; 2-Keto-3-deoxy-D-gluconate; 2-dehydro-3-deoxy-D-gluconate; 2-keto-3-deoxy-D-gluconate; 2-keto-3-deoxy-D-gluconic acid; 2-keto-3-deoxygluconate; 3-deoxy-2-oxo-D-gluconate; 3-deoxy-D-erythro-hex-2-ulosonic acid; KDG|BiGG: 2ddglcn|EcoCyc: 2-DEHYDRO-3-DEOXY-D-GLUCONATE|KEGG: C00204|MetaCyc: 2-DEHYDRO-3-DEOXY-D-GLUCONATE|RiceCyc: 2-DEHYDRO-3-DEOXY-D-GLUCONATE	O=C([O-])C(=O)C[C@H](O)[C@H](O)CO	GC|EQ|EQU
c0	2-Keto-3-deoxy-6-phosphogluconate	cpd02711	2ddg6p	C6H8O9P	256	Primary Database	OVPRPPOVAXRCED-WVZVXSGGSA-K	-3	1	0	null	0	1:8:2.98;1:10:1.48;1:12:6.62;1:13:13.33;1:14:14.91	1:13:-3.51;1:14:-3.27;1:15:-9.71	Name: 2-Dehydro-3-deoxy-6-phospho-D-gluconate; 2-Dehydro-3-deoxy-D-gluconate 6-phosphate; 2-Dehydro-3-deoxy-D-gluconate6-phosphate; 2-Keto-3-deoxy-6-phosphogluconate; 2-dehydro-3-deoxy-6-phospho-D-gluconate; 2-dehydro-3-deoxy-D-gluconate 6-phosphate; 2-dehydro-3-deoxy-D-gluconate-6-phosphate; 2-keto-3-deoxy-6-P-gluconate; 2-keto-3-deoxy-6-phospho-D-gluconate; 2-keto-3-deoxy-6-phospho-gluconate; 2…	O=C([O-])C(=O)C[C@H](O)[C@H](O)COP(=O)([O-])[O-]	GC|EQ|EQU
c0	2,5-Diketo-3-deoxy-D-gluconate	cpd02663	46dh25dohxn	C6H7O6	175	Primary Database	IBGYNIRCYXIAON-VKHMYHEASA-M	-1	1	0	null	0	1:2:19.47;1:4:13.08;1:10:13.98;1:11:2.74	1:4:-3.61;1:7:-8.46;1:9:-9.76;1:10:-3.33	Name: (4S)-4,6-Dihydroxy-2,5-dioxohexanoate; (4S)-4,6-dihydroxy-2,5-dioxohexanoate; 2,5-Diketo-3-deoxy-D-gluconate; 2,5-didehydro-3-deoxy-L-galactonate; 2,5-diketo-3-deoxy-D-gluconate; 2,5-diketo-3-deoxygluconate; 3-Deoxy-D-glycero-2,5-hexodiulosonate; 3-deoxy-D-glycero-2,5-hexodiulosonate; DKII|AlgaGEM: S__40_4S_41__45_4_44_6_45_Dihydroxy_45_2_44_5_45_dioxohexanoate_c|BiGG: 46dh25dohxn|KEGG: C04…	O=C([O-])C(=O)C[C@H](O)C(=O)CO	GC|EQ|EQU
c0	dAMP	cpd00294	damp	C10H12N5O6P	330	Primary Database	KHWCHTKSEGGWEX-RRKCRQDMSA-L	-2	1	0	null	0	1:15:18.54;1:17:13.98;1:20:1.23;1:21:6.28	1:6:-7.78;1:7:-4.98;1:9:-1.03;1:14:3.94;1:15:-6.37;1:17:-3.24	Name: 2'-Deoxyadenosine 5'-monophosphate; 2'-Deoxyadenosine 5'-phosphate; 2'-dAMP; 2'-deoxyadenosine 5''-monophosphate; 2'-deoxyadenosine 5'-phosphate; 2'-deoxyadenosine-5'-monophosphate; 2'-deoxyadenosine-5'-phosphate; Deoxyadenosine monophosphate; Deoxyadenylic acid; dAMP|AraCyc: DAMP|BiGG: damp|EcoCyc: DAMP|KEGG: C00360|MetaCyc: DAMP	Nc1ncnc2c1ncn2[C@H]1C[C@H](O)[C@@H](COP(=O)([O-])[O-])O1	GC|EQ|EQU
c0	Creatine	cpd00250	Creatine	C4H9N3O2	131	Primary Database	CVSVTCORWBXHQV-UHFFFAOYSA-N	0	1	0	null	0	0.0458738	1:1:-3.61;1:8:12.43	Name: Creatine; Methylglycocyamine; N-amidinosarcosine; N-methyl-N-guanylglycine; alpha-Methylguanidino acetic acid; creatine; methylglycocyamine; methylguanidinoacetic acid|AraCyc: CREATINE|BiGG: creat|ChlamyCyc: CREATINE|KEGG: C00300|MetaCyc: CREATINE	CN(CC(=O)[O-])C(N)=[NH2+]	GC|EQ|EQU
c0	Sarcosine	cpd00183	sarcs	C3H7NO2	89	Primary Database	FSYKKLYZXJSNPZ-UHFFFAOYSA-N	0	1	0	null	0	0.0451627	0.0438698	Name: N-Methylglycine; N-methylglycine; Sarcosine; sarcosine|AraCyc: SARCOSINE|BiGG: sarcs|BrachyCyc: SARCOSINE|KEGG: C00213|MetaCyc: SARCOSINE	C[NH2+]CC(=O)[O-]	GC|EQ|EQU
c0	dTMP	cpd00298	dtmp	C10H13N2O8P	321	Primary Database	GYOZYWVXFNDGLU-XLPZGREQSA-L	-2	1	0	null	0	1:9:9.96;1:13:14.01;1:19:1.23;1:20:6.26	1:3:-4.20;1:13:-3.24;1:17:-4.96	Name: 5'-Thymidylic acid; 5'-thymidylic acid; Deoxythymidine 5'-phosphate; Deoxythymidylic acid; Thymidine 5'-phosphate; Thymidine monophosphate; Thymidylate; Thymidylic acid; dTMP; deoxythymidine 5'-phosphate; deoxythymidylate; deoxythymidylic acid; thymidine 5'-monophosphate; thymidine 5'-phosphate; thymidine monophosphate; thymidine-5'-monophosphate; thymidine-5'-phosphate; thymidine-phosphate…	Cc1cn([C@H]2C[C@H](O)[C@@H](COP(=O)([O-])[O-])O2)c(=O)[nH]c1=O	GC|EQ|EQU
c0	Thymidine	cpd00184	thymd	C10H14N2O5	242	Primary Database	IQFYYKKMVGJFEH-XLPZGREQSA-N	0	1	0	null	0	1:7:13.91;1:8:14.79;1:12:9.96	1:2:-4.20;1:7:-3.24;1:8:-2.98;1:17:-4.96	Name: Deoxythymidine; Thymidine; deoxythymidine; thymidine|AraCyc: THYMIDINE|BiGG: thymd|BrachyCyc: THYMIDINE|KEGG: C00214|MetaCyc: THYMIDINE	Cc1cn([C@H]2C[C@H](O)[C@@H](CO)O2)c(=O)[nH]c1=O	GC|EQ|EQU
c0	D-Arabinose	cpd00185	arab-D	C5H10O5	150	Primary Database	SRBFZHDQGSBBOR-ZRMNMSDTSA-N	0	1	0	null	0	1:4:14.97;1:6:12.79;1:8:13.76;1:10:11.31	1:4:-3.67;1:6:-3.94;1:8:-3.53;1:9:-4.35;1:10:-4.39	Name: D-Arabinose; D-arabinopyranose|BiGG: arab__D|KEGG: C00216|MetaCyc: D-arabinopyranose|TS_Athaliana: met156_c; met156_m; met156_p; met156_x|iGT196: arab-D	OC1OC[C@@H](O)[C@@H](O)[C@@H]1O	GC|EQ|EQU
c0	D-Arabinono-1,4-lactone	cpd00496	Dara14lac	C5H8O5	148	Primary Database	CUOKHACJLGPRHD-JJYYJPOSSA-N	0	1	0	null	0	1:6:13.66;1:8:14.73;1:9:11.63	1:6:-3.73;1:8:-2.99;1:9:-4.26;1:10:-7.45	Name: D-Arabinono-1,4-lactone; D-arabinono-1,4-lactone|BiGG: Dara14lac|BrachyCyc: CPD-356|KEGG: C00652|MaizeCyc: CPD-356|MetaCyc: CPD-356	O=C1O[C@H](CO)[C@@H](O)[C@@H]1O	GC|EQ|EQU
c0	D-Glutamine	cpd00610	D-Glutamine	C5H10N2O3	146	Primary Database	ZDXPYRJPNDTMRX-GSVOUGTGSA-N	0	1	0	null	0	1:6:2.15;1:9:16.24	1:4:9.31;1:10:-1.63	Name: D-2-Aminoglutaramic acid; D-Glutamine; D-glutamine; glutamide|EcoCyc: GLUTAMIDE|KEGG: C00819|MetaCyc: GLUTAMIDE|PlantCyc: GLUTAMIDE	NC(=O)CC[C@@H]([NH3+])C(=O)[O-]	GC|EQ|EQU
c0	beta-D-Glucose 6-phosphate	cpd00863	g6p-B	C6H11O9P	259	Primary Database	NBSCHQHZLSJFNQ-VFUOTHLCSA-L	-2	1	0	null	0	1:3:1.22;1:4:6.25;1:11:12.69;1:14:14.90;1:15:11.30;1:16:13.62	1:9:-4.39;1:11:-3.65;1:14:-3.68;1:15:-4.39;1:16:-3.94	Name: D-glucose-6-P; D-glucose-6-phosphate; beta-D-Glucose 6-phosphate; beta-D-glucose 6-phosphate; beta-D-glucose-6-P; glucose-6-P; glucose-6-phosphate|AraCyc: GLC-6-P|BiGG: g6p_B|BrachyCyc: GLC-6-P|KEGG: C01172|MetaCyc: GLC-6-P	O=P([O-])([O-])OC[C@H]1O[C@@H](O)[C@H](O)[C@@H](O)[C@@H]1O	GC|EQ|EQU
c0	Hydracrylic acid	cpd00745	Hydracrylic acid	C3H5O3	89	Primary Database	ALRHLSYJTWAHJZ-UHFFFAOYSA-M	-1	1	0	null	0	1:4:4.20;1:6:16.02	1:6:-2.48	Name: 3-Hydroxypropanoate; 3-Hydroxypropanoic acid; 3-Hydroxypropionate; 3-Hydroxypropionic acid; 3-hydropropionic acid; 3-hydroxypropanoate; 3-hydroxypropanoic acid; 3-hydroxypropionate; 3-hydroxypropionic acid; Hydracrylic acid; beta-hydroxypropionate; hydracrylic acid; hydroxypropionate|AraCyc: 3-HYDROXY-PROPIONATE|BiGG: 3hpp|BrachyCyc: 3-HYDROXY-PROPIONATE|KEGG: C01013|MetaCyc: 3-HYDROXY-PROP…	O=C([O-])CCO	GC|EQ|EQU
c0	4-Coumaroyl-CoA	cpd00192	coucoa	C30H38N7O18P3S	910	Primary Database	DMZOKBALNZWDKI-MATMFAIHSA-J	-4	1	0	null	0	1:24:3.27;1:34:0.92;1:35:5.94;1:49:0.83;1:59:9.43	1:41:-1.06;1:43:4.89;1:45:-7.46;1:59:-5.95	Name: (E)-4-coumaroyl-CoA; 4-Coumaroyl-CoA; 4-Hydroxycinnamoyl-CoA; 4-coumaroyl-CoA; 4-coumaryl-CoA; 4-hydroxycinnamoyl-CoA; p-Coumaroyl-CoA; p-coumaroyl-CoA; trans-4-coumaroyl-CoA|AraCyc: P-COUMAROYL-COA|BiGG: 4cmcoa; coucoa|BrachyCyc: P-COUMAROYL-COA|KEGG: C00223|MetaCyc: P-COUMAROYL-COA	CC(C)(COP(=O)([O-])OP(=O)([O-])OC[C@H]1O[C@@H](n2cnc3c(N)ncnc32)[C@H](O)[C@@H]1OP(=O)([O-])[O-])[C@@H](O)C(=O)NCCC(=O)NCCSC(=O)/C=C/c1ccc(O)cc1	GC|EQ|EQU
c0	3-Dehydroshikimate	cpd01716	3dhsk	C7H7O5	171	Primary Database	SLWWJZMPHJJOPH-PHDIDXHHSA-M	-1	1	0	null	0	1:2:17.46;1:7:3.02;1:10:14.80;1:12:12.42	1:10:-3.27;1:11:-8.00;1:12:-3.93	Name: 3-Dehydroshikimate; 3-dehydro-shikimate; 3-dehydroshikimate; 3-dehydroshikimic acid; 5-dehydroshikimate; 5-dehydroshikimic acid|AraCyc: 3-DEHYDRO-SHIKIMATE|BiGG: 3dhsk|BrachyCyc: 3-DEHYDRO-SHIKIMATE|KEGG: C02637|MetaCyc: 3-DEHYDRO-SHIKIMATE	O=C([O-])C1=CC(=O)[C@@H](O)[C@H](O)C1	GC|EQ|EQU
c0	3-Hydroxybenzoate	cpd00456	3-Hydroxybenzoate	C7H5O3	137	Primary Database	IJFXRHURBJZNAO-UHFFFAOYSA-M	-1	1	0	null	0	1:7:3.84;1:10:9.55	1:10:-6.01	Name: 3-Hydroxybenzoate; 3-Hydroxybenzoic acid; 3-hydroxybenzoate; 3-hydroxybenzoic acid; m-Hydroxybenzoic acid; m-hydroxybenzoate|KEGG: C00587|MetaCyc: 3-HYDROXYBENZOATE|PlantCyc: 3-HYDROXYBENZOATE|RiceCyc: 3-HYDROXYBENZOATE|TS_Athaliana: met44_c; met44_p; met44_r	O=C([O-])c1cccc(O)c1	GC|EQ|EQU
c0	3-Carboxy-cis,cis-muconate	cpd00856	3cmuc	C7H3O6	183	Primary Database	KJOVGYUGXHIVAY-BXTBVDPRSA-K	-3	1	0	null	0	1:7:3.02;1:10:3.65;1:12:4.28	0	Name: (1E,3Z)-buta-1,3-diene-1,2,4-tricarboxylate; 3-Carboxy-cis,cis-muconate; 3-carboxy-cis,cis-muconate; beta-Carboxy-cis,cis-muconate; beta-carboxy-cis,cis-muconate; cis,cis-Butadiene-1,2,4-tricarboxylate; cis,cis-butadiene-1,2,4-tricarboxylate|BiGG: CCbuttc|KEGG: C01163|MetaCyc: CPD-245|iAbaylyiv4: CPD-245|iJN746: CCbuttc	O=C([O-])/C=C\C(=C/C(=O)[O-])C(=O)[O-]	GC|EQ|EQU
c0	3,4-Dihydroxyphthalate	cpd02061	3,4-Dihydroxyphthalate	C8H4O6	196	Primary Database	QXGJCWSBOZXWOV-UHFFFAOYSA-L	-2	1	0	null	0	1:8:14.32;1:10:1.81;1:12:5.33;1:14:9.87	1:8:-6.66;1:14:-6.44	Name: 3,4-Dihydroxyphthalate; 3,4-Dihydroxyphthalic acid; 3,4-dihydroxyphthalate|KEGG: C03223|MetaCyc: CPD-635	O=C([O-])c1ccc(O)c(O)c1C(=O)[O-]	GC|EQ|EQU
c0	Sedoheptulose7-phosphate	cpd00238	s7p	C7H13O10P	289	Primary Database	JDTUMPKOJBQPKX-GBNDHIKLSA-L	-2	1	0	null	0	1:9:15.17;1:10:12.97;1:11:13.73;1:12:14.28;1:13:12.11;1:16:1.49;1:18:6.52	1:9:-3.33;1:10:-3.65;1:11:-3.54;1:12:-3.69;1:13:-3.99	Name: D-SEDOHEPTULOSE-7-P; D-Sedoheptulose 7-phosphate; D-Sedoheptulose-7-P; D-altro-2-heptulose, 7-(dihydrogen phosphate); D-altro-Heptulose 7-phosphate; D-sedoheptulose 7-phosphate; Sedoheptulose 7-phosphate; Sedoheptulose7-phosphate; altro-Heptulose 7-phosphate; heptulose 7-phosphate; sedo-heptulose-7-phosphate; sedoheptulose-7-P; sedoheptulose-7-phosphate|AraCyc: D-SEDOHEPTULOSE-7-P|BiGG: s7p…	O=C(CO)[C@@H](O)[C@H](O)[C@H](O)[C@H](O)COP(=O)([O-])[O-]	GC|EQ|EQU
c0	4-Hydroxybutanoate	cpd00728	4hdxbutn	C4H7O3	103	Primary Database	SJZRECIVHVDYJC-UHFFFAOYSA-M	-1	1	0	null	0	1:4:4.44;1:7:15.98	1:7:-2.38	Name: 4-Hydroxyacid; 4-Hydroxyalkanoic acid; 4-Hydroxybutanoate; 4-Hydroxybutanoic acid; 4-Hydroxybutyric acid; 4-Hydroxycarboxylic acid; 4-OH-but; 4-hydroxybutanoate; 4-hydroxybutanoic acid; 4-hydroxybutyrate; 4-hydroxybutyric acid; GHB; g-hydroxybutyric acid; gamma-hydroxybutyrate; gamma-hydroxybutyric acid|AraCyc: 4-HYDROXY-BUTYRATE|BiGG: ghb|ChlamyCyc: 4-HYDROXY-BUTYRATE|KEGG: C00989; C01991|…	O=C([O-])CCCO	GC|EQ|EQU
c0	GABA	cpd00281	4abut	C4H9NO2	103	Primary Database	BTCSSZJGUNDROE-UHFFFAOYSA-N	0	1	0	null	0	0.0444969	0.0466461	Name: 4-Aminobutanoate; 4-Aminobutanoic acid; 4-Aminobutylate; 4-Aminobutyrate; 4-Aminobutyric acid; 4-NH2-but; 4-NH3-but; 4-amino-n-butyric acid; 4-aminobutanoate; 4-aminobutyrate; 4-aminobutyric acid; GABA; g-amino-n-butyric acid; gamma-Aminobutyric acid; gamma-amino-N-butyrate; gamma-amino-n-butyric acid; gamma-aminobutyrate|AraCyc: 4-AMINO-BUTYRATE|BiGG: 4abut|BrachyCyc: 4-AMINO-BUTYRATE|KEGG…	[NH3+]CCCC(=O)[O-]	GC|EQ|EQU
c0	Isovaleryl-CoA	cpd01882	ivcoa	C26H40N7O17P3S	848	Primary Database	UYVZIWWBJMYRCD-ZMHDXICWSA-J	-4	1	0	null	0	1:24:3.27;1:31:12.61;1:34:0.92;1:35:5.94;1:49:0.83	1:31:-3.87;1:41:-1.06;1:43:4.89;1:45:-7.46	Name: 3-Methylbutanoyl-CoA; 3-methylbutanoyl-CoA; 3-methylbutyryl-CoA; Isovaleryl-CoA; S-(3-methylbutanoate) coenzyme A; iso-valeryl-CoA; isovaleryl-CoA; isovaleryl-coenzyme A|AraCyc: ISOVALERYL-COA|BiGG: ivcoa|BrachyCyc: ISOVALERYL-COA|KEGG: C02939|MetaCyc: ISOVALERYL-COA	CC(C)CC(=O)SCCNC(=O)CCNC(=O)[C@H](O)C(C)(C)COP(=O)([O-])OP(=O)([O-])OC[C@H]1O[C@@H](n2cnc3c(N)ncnc32)[C@H](O)[C@@H]1OP(=O)([O-])[O-]	GC|EQ|EQU
c0	10-Formyl-THF-L-glutamate	cpd03524	10-Formyl-THF-L-glutamate	C25H27N8O10	599	Primary Database	BHBZPCBOCZGPTF-KBMXLJTQSA-K	-3	1	0	null	0	1:8:7.82;1:13:17.62;1:24:15.06;1:30:3.61;1:33:13.79;1:39:3.01;1:42:4.30	1:6:0.61;1:13:-3.17	Name: (6R)-10-Formyltetrahydropteroyldiglutamate; (6R)-10-HCO-H4PteGlu2; 10-Formyl-THF-L-glutamate; 10-Formyltetrahydrofolyl L-glutamate; 10-formyl-H4PteGlu2; 10-formyl-THF di-L-glutamate; 10-formyl-tetrahydrofolate di-L-glutamate; N10-formyl-H4F di-L-glutamate; N10-formyl-H4PteGlu2; N10-formyl-THF di-L-glutamate; N10-formyl-tetrahydrofolate di-L-glutamate|BiGG: 10fthfglu__L|JP_Creinhardtii_MSB: …	Nc1nc2c(c(=O)[nH]1)N[C@@H](CN(C=O)c1ccc(C(=O)N[C@@H](CCC(=O)N[C@@H](CCC(=O)[O-])C(=O)[O-])C(=O)[O-])cc1)CN2	GC|EQ
c0	Geranyldiphosphate	cpd00283	grdp	C10H18O7P2	312	Primary Database	GVVPGTZRZFNKDS-JXMROGBWSA-L	-2	1	0	null	0	1:5:3.20;1:10:1.77;1:11:7.42	0	Name: GPP; Geranyl diphosphate; Geranyldiphosphate; geranyl diphosphate; geranyl pyrophosphate; geranyl-diphosphate; geranyl-pyrophosphate; omega,E-geranyl diphosphate|AraCyc: GERANYL-PP|BiGG: grdp|BrachyCyc: GERANYL-PP|KEGG: C00341|MetaCyc: GERANYL-PP	CC(C)=CCC/C(C)=C/COP(=O)([O-])OP(=O)([O-])O	GC|EQ|EQU
c0	dCMP	cpd00206	dcmp	C9H12N3O7P	306	Primary Database	NCMVOABPESMRCP-SHYZEUOFSA-L	-2	1	0	null	0	1:14:13.99;1:15:19.22;1:18:1.15;1:19:6.26	1:5:-4.78;1:7:4.31;1:14:-3.24	Name: 2'-Deoxycytidine 5'-monophosphate; 2'-deoxycytidine 5'-monophosphate; 2'-deoxycytidine 5'-phosphate; 2'-deoxycytidine-5'-phosphate; Deoxycytidine monophosphate; Deoxycytidylate; Deoxycytidylic acid; dCMP; deoxycytidine monophosphate; deoxycytidine-phosphate; deoxycytidylate; deoxycytidylic acid|AraCyc: DCMP|BiGG: dcmp|BrachyCyc: DCMP|KEGG: C00239|MetaCyc: DCMP	Nc1ccn([C@H]2C[C@H](O)[C@@H](COP(=O)([O-])[O-])O2)c(=O)n1	GC|EQ|EQU
c0	Deoxycytidine	cpd00654	dcyt	C9H13N3O4	227	Primary Database	CKTSBUTUHBMZGZ-SHYZEUOFSA-N	0	1	0	null	0	1:13:13.89;1:15:14.79;1:16:19.22	1:3:-4.79;1:9:4.34;1:13:-3.24;1:15:-2.98	Name: 2'-Deoxycytidine; 2'-deoxycytidine; Deoxycytidine; d-cytidine; deoxycytidine|AraCyc: DEOXYCYTIDINE|BiGG: dcyt|BrachyCyc: DEOXYCYTIDINE|KEGG: C00881|MetaCyc: DEOXYCYTIDINE	Nc1ccn([C@H]2C[C@H](O)[C@@H](CO)O2)c(=O)n1	GC|EQ|EQU
c0	dCDP	cpd00533	dcdp	C9H13N3O10P2	385	Primary Database	FTDHDKPUHBLBTL-SHYZEUOFSA-L	-2	1	0	null	0	1:14:13.99;1:15:19.22;1:19:3.14;1:22:7.42;1:23:1.74	1:5:-4.78;1:7:4.44;1:14:-3.24	Name: 2'-Deoxycytidine 5'-diphosphate; 2'-Deoxycytidine diphosphate; 2'-deoxycytidine diphosphate; 2'-deoxycytidine-5'-diphosphate; dCDP; deoxycytidine-diphosphate|AraCyc: DCDP|BiGG: dcdp|BrachyCyc: DCDP|KEGG: C00705|MetaCyc: DCDP	Nc1ccn([C@H]2C[C@H](O)[C@@H](COP(=O)([O-])OP(=O)([O-])O)O2)c(=O)n1	GC|EQ|EQU
c0	XAN	cpd00309	xan	C5H4N4O2	152	Primary Database	LRFVTYWOQMYALW-UHFFFAOYSA-N	0	1	0	null	0	1:4:7.95;1:5:18.33;1:7:10.81	1:6:-0.70	Name: 1-H-purine-2,6-dione, 3,7-dihydro(9CI); 2,6-dioxopurine; XAN; Xanthine; xanthine|AraCyc: XANTHINE|BiGG: xan|BrachyCyc: XANTHINE|KEGG: C00385|MetaCyc: XANTHINE	O=c1[nH]c(=O)c2[nH]cnc2[nH]1	GC|EQ|EQU
c0	L-Cysteate	cpd00395	Lcyst	C3H6NO5S	168	Primary Database	XVOYSCVBGLVSOL-REOHCLBHSA-M	-1	1	0	null	0	1:3:-1.72;1:7:1.24	0.0459351	Name: (2R)-2-amino-3-sulfopropanoic acid; (R)-cysteate; 2-Amino-3-sulfopropionic acid; 2-amino-3-sulfopropionic acid; 3-Sulfoalanine; 3-sulfo-L-alanine; 3-sulfoalanine; L-Cysteate; L-Cysteic acid; L-cysteate; L-cysteic acid|AraCyc: L-CYSTEATE|BiGG: Lcyst|CornCyc: L-CYSTEATE|KEGG: C00506|MetaCyc: L-CYSTEATE	[NH3+][C@@H](CS(=O)(=O)[O-])C(=O)[O-]	GC|EQ
c0	Taurine	cpd00210	taur	C2H7NO3S	125	Primary Database	XOAAWQZATWQOTB-UHFFFAOYSA-N	0	1	0	null	0	1:4:-1.49	0.045247	Name: 2-Aminoethanesulfonic acid; 2-aminoethanesulfonate; 2-aminoethanesulfonic acid; Aminoethylsulfonic acid; Taurine; aminoetylsulphonic acid; ethylaminesulphonic acid; taufon; tauphon; taurine|BiGG: taur|EcoCyc: TAURINE|KEGG: C00245|MetaCyc: TAURINE|PoplarCyc: TAURINE	[NH3+]CCS(=O)(=O)[O-]	GC|EQ
c0	Sulfoacetaldehyde	cpd00460	2saa	C2H3O4S	123	Primary Database	JTJIXCMSHWPJJE-UHFFFAOYSA-M	-1	1	0	null	0	1:1:16.82;1:4:-1.69	1:7:-7.38	Name: 2-Sulfoacetaldehyde; 2-oxo-ethanesulfonate; 2-sulfoacetaldehyde; Sulfoacetaldehyde; sulfoacetaldehyde|BiGG: 2saa|KEGG: C00593|MetaCyc: SULFOACETALDEHYDE|PoplarCyc: SULFOACETALDEHYDE|SoyCyc: SULFOACETALDEHYDE	O=CCS(=O)(=O)[O-]	GC|EQ
c0	Dihydrolipoamide	cpd00449	dhlam	C8H17NOS2	207	Primary Database	VLYUGYAKYZETRF-SSDOTTSWSA-N	0	1	0	null	0	1:5:9.82;1:9:10.45;1:11:17.13	1:12:-1.38	Name: Dihydrolipoamide; Dihydrothioctamide; dihydrolipoamide|AraCyc: DIHYDROLIPOAMIDE|BiGG: dhlam|BrachyCyc: DIHYDROLIPOAMIDE|KEGG: C00579|MetaCyc: DIHYDROLIPOAMIDE	NC(=O)CCCC[C@@H](S)CCS	GC|EQ|EQU
c0	Lipoamide	cpd00213	lpam	C8H15NOS2	205	Primary Database	FCCDDURTIIUXBY-SSDOTTSWSA-N	0	1	0	null	0	0.0494959	1:12:-1.38	Name: 5-(1,2-dithiolan-3-yl)-pentanamide; 6,8-dithiooctanoic amide; DL-lipoamide; Lipoamide; Thioctic acid amide; lipoamide|AraCyc: LIPOAMIDE|BiGG: lpam|BrachyCyc: LIPOAMIDE|KEGG: C00248|MetaCyc: LIPOAMIDE	NC(=O)CCCC[C@@H]1CCSS1	GC|EQ|EQU
c0	S-Acetyldihydrolipoamide	cpd00836	adhlam	C10H19NO2S2	249	Primary Database	ARGXEXVCHMNAQU-UHFFFAOYSA-N	0	1	0	null	0	1:13:16.55;1:15:10.19	1:10:-6.03;1:14:-1.38	Name: 6-S-Acetyldihydrolipoamide; S-Acetyldihydrolipoamide; S-acetyldihydrolipoamide|AraCyc: S-ACETYLDIHYDROLIPOAMIDE|BiGG: adhlam|BrachyCyc: S-ACETYLDIHYDROLIPOAMIDE|KEGG: C01136|MetaCyc: S-ACETYLDIHYDROLIPOAMIDE	CC(=O)SC(CCS)CCCCC(N)=O	GC|EQ|EQU
c0	S-Succinyldihydrolipoamide	cpd00860	sdhlam	C12H20NO4S2	306	Primary Database	RJCJWONCSKSHES-VIFPVBQESA-M	-1	1	0	null	0	1:7:16.64;1:9:10.06;1:17:4.22	1:8:-1.38;1:18:-6.06	Name: S-Succinyldihydrolipoamide; S-succinyl-dihydrolipoamide|BiGG: sdhlam|EcoCyc: CPD0-341|JP_Creinhardtii_MSB: M_sdhlam_m|KEGG: C01169|MetaCyc: CPD0-341	NC(=O)CCCC[C@@H](CCS)SC(=O)CCC(=O)[O-]	GC
c0	S-(2-Methylpropionyl)-dihydrolipoamide	cpd02700	2mpdhl	C12H23NO2S2	277	Primary Database	XZUKURPVWDTXGE-UHFFFAOYSA-N	0	1	0	null	0	1:15:16.64;1:16:10.06	1:8:-6.08;1:17:-1.38	Name: S-(2-Methylpropanoyl)-dihydrolipoamide; S-(2-Methylpropionyl)-dihydrolipoamide; S-(2-methylpropanoyl)-dihydrolipoamide; S-(2-methylpropionyl)-dihydrolipoamide|AlgaGEM: S_S_45__40_2_45_Methylpropanoyl_41__45_dihydrolipoamide_c|AraGEM: S_S_45__40_2_45_Methylpropanoyl_41__45_dihydrolipoamide_c|BiGG: 2mpdhl|KEGG: C04424|MetaCyc: CPD-281	CC(C)C(=O)SC(CCS)CCCCC(N)=O	GC
c0	PM	cpd00419	pydam	C8H13N2O2	169	Primary Database	NHZMQXZHNVQTQA-UHFFFAOYSA-O	1	1	0	null	0	1:8:7.81;1:11:14.85	1:8:-6.39;1:9:9.61;1:10:3.77;1:11:-2.97	Name: PM; Pyridoxamine; pyridoxamine|AraCyc: PYRIDOXAMINE|BiGG: pydam|BrachyCyc: PYRIDOXAMINE|KEGG: C00534|MetaCyc: PYRIDOXAMINE	Cc1ncc(CO)c(C[NH3+])c1O	GC|EQ|EQU
c0	Pyridoxol	cpd00263	pydxn	C8H11NO3	169	Primary Database	LXNHXLLTXMVWPM-UHFFFAOYSA-N	0	1	0	null	0	1:8:9.40;1:9:15.20;1:11:14.53	1:8:-5.11;1:9:-3.04;1:10:5.58;1:11:-2.98	Name: 2-methyl-3-hydroxy-4,5-bis(hydroxy-methyl) pyridine; Pyridoxine; Pyridoxol; pyridoxine; pyridoxol|AraCyc: PYRIDOXINE|BiGG: pydxn|BrachyCyc: PYRIDOXINE|KEGG: C00314|MetaCyc: PYRIDOXINE	Cc1ncc(CO)c(CO)c1O	GC|EQ|EQU
c0	5-O--1-Carboxyvinyl-3-phosphoshikimate	cpd00932	3psme	C10H9O10P	321	Primary Database	QUTYKIXIUDQOLK-PRJMDXOYSA-J	-4	1	0	null	0	1:3:1.31;1:4:6.50;1:10:13.15;1:16:4.00;1:20:3.21	1:10:-3.64;1:12:-5.09	Name: 3-enolpyruvyl-shikimate 5-phosphate; 3-enolpyruvyl-shikimate-5-P; 3-enolpyruvyl-shikimate-5-phosphate; 5-O-(1-Carboxyvinyl)-3-phosphoshikimate; 5-O-(1-carboxyvinyl)-3-phosphoshikimate; 5-O--1-Carboxyvinyl-3-phosphoshikimate; 5-enolpyruvoyl-shikimate 3-phosphate; 5-enolpyruvyl-shikimate 3-phosphate; 5-enolpyruvyl-shikimate-3-phosphate; EPSP; O5-(1-Carboxyvinyl)-3-phosphoshikimate|AraCyc: 3-E…	C=C(O[C@@H]1CC(C(=O)[O-])=C[C@@H](OP(=O)([O-])[O-])[C@H]1O)C(=O)[O-]	GC|EQ|EQU
c0	ADC	cpd08210	4adcho	C10H10NO5	224	Primary Database	OIUJHGOLFKDBSU-HTQZYQBOSA-M	-1	1	0	null	0	1:13:3.80;1:15:3.01	1:4:-5.61;1:7:9.12	Name: 4-Amino-4-deoxychorismate; 4-amino-4-deoxychorismate; ADC|AraCyc: 4-AMINO-4-DEOXYCHORISMATE|BiGG: 4adcho|BrachyCyc: 4-AMINO-4-DEOXYCHORISMATE|KEGG: C11355|MetaCyc: 4-AMINO-4-DEOXYCHORISMATE	C=C(O[C@@H]1C=C(C(=O)[O-])C=C[C@H]1[NH3+])C(=O)[O-]	GC|EQ|EQU
c0	Nicotinate ribonucleotide	cpd00873	nicrnt	C11H12NO9P	334	Primary Database	JOUIQRNQJGXQDC-ZYUZMQFOSA-L	-2	1	0	null	0	1:5:19.16;1:9:11.72;1:13:13.73;1:17:2.77;1:20:1.20;1:21:6.24	1:3:-4.54;1:9:-4.22;1:13:-3.73	Name: NaMN; Nicotinate D-ribonucleotide; Nicotinate ribonucleotide; NicotinateD-ribonucleotide; Nicotinic acid ribonucleotide; beta-Nicotinate D-ribonucleotide; beta-nicotinate D-ribonucleotide; beta-nicotinate-D-nucleotide; deamido-NMN; deamido-nicotinamide mononucleotide; nicotinate D-ribonucleotide; nicotinate dinucleotide; nicotinate mononucleotide; nicotinate nucleotide; nicotinate ribonucle…	O=C([O-])c1ccc[n+]([C@@H]2O[C@H](COP(=O)([O-])[O-])[C@@H](O)[C@H]2O)c1	GC|EQ|EQU
c0	D-Lactaldehyde	cpd00693	lald-D	C3H6O2	74	Primary Database	BSABBBMNWQWLLU-GSVOUGTGSA-N	0	1	0	null	0	0.0446066	1:4:-3.23;1:5:-7.58	Name: (R)-Lactaldehyde; (R)-lactaldehyde; D-2-Hydroxypropionaldehyde; D-2-hydroxy-propionaldehyde; D-Lactaldehyde; D-lactaldehyde|BiGG: lald__D|BrachyCyc: CPD-358|EcoCyc: CPD-358|KEGG: C00937|MetaCyc: CPD-358	C[C@@H](O)C=O	GC|EQ|EQU
c0	(R)-S-Lactoylglutathione	cpd02182	lgt-S	C13H20N3O8S	378	Primary Database	VDYDCVUWILIYQF-CSMHCCOUSA-M	-1	1	0	null	0	1:2:12.13;1:7:14.41;1:19:13.30;1:21:3.34;1:24:1.74	1:10:-1.83;1:19:-3.54;1:23:9.31	Name: (R)-S-Lactoylglutathione; (R)-S-lactoylglutathione; D-lactoylglutathione; S-D-Lactoylglutathione; S-D-lactoylglutathione; S-lactoyl-glutathione|AraCyc: S-LACTOYL-GLUTATHIONE|BiGG: lgt__S|BrachyCyc: S-LACTOYL-GLUTATHIONE|KEGG: C03451|MetaCyc: S-LACTOYL-GLUTATHIONE	C[C@@H](O)C(=O)SC[C@H](NC(=O)CC[C@H]([NH3+])C(=O)[O-])C(=O)NCC(=O)[O-]	GC|EQ|EQU
c0	2-Dehydro-D-gluconate	cpd00480	2dhglcn	C6H9O7	193	Primary Database	VBUYCZFBVCCYFD-JJYYJPOSSA-M	-1	1	0	null	0	1:1:15.79;1:8:2.67;1:9:14.66;1:10:12.31;1:13:13.41	1:1:-2.97;1:9:-3.69;1:10:-4.07;1:13:-3.52	Name: 2-Dehydro-D-gluconate; 2-Dehydro-D-gluconic acid; 2-Keto-D-gluconic acid; 2-dehydro-D-gluconate; 2-keto-D-gluconate; alpha-D-arabino-2-Hexulosonic acid|BiGG: 2dhglcn|EcoCyc: CPD-377|KEGG: C06473|MetaCyc: CPD-377|iAF1260: 2dhglcn	O=C([O-])C(=O)[C@@H](O)[C@H](O)[C@H](O)CO	GC|EQ|EQU
c0	L-Lyxitol	cpd00417	abt-L	C5H12O5	152	Primary Database	HEBKCHPVOIAQTA-IMJSIDKUSA-N	0	1	0	null	0	1:4:12.76;1:6:13.74;1:8:14.70;1:9:15.51;1:10:16.09	1:4:-3.63;1:6:-3.52;1:8:-3.52;1:9:-2.97;1:10:-2.97	Name: (2S,4S)-pentane-1,2,3,4,5-pentol; 1,2,3,4,5-pentanepentol; L-Arabinitol; L-Arabinol; L-Arabitol; L-Lyxitol; L-arabinitol; L-arabinol; L-arabitol; L-lyxitol; arabinitol; arabitol|AraCyc: L-ARABITOL|BiGG: abt; abt__L|BrachyCyc: L-ARABITOL|KEGG: C00532|MetaCyc: L-ARABITOL	OC[C@H](O)C(O)[C@@H](O)CO	GC|EQ|EQU
c0	L-Arabinose	cpd00224	arab-L	C5H10O5	150	Primary Database	SRBFZHDQGSBBOR-HWQSCIPKSA-N	0	1	0	null	0	1:4:14.97;1:6:12.79;1:8:13.76;1:10:11.31	1:4:-3.67;1:6:-3.94;1:8:-3.53;1:9:-4.35;1:10:-4.39	Name: L-(+)-Arabinose; L-Arabinopyranose; L-Arabinose; L-arabinopyranose; aldehydo-L-arabinose|AlgaGEM: S_L_45_Arabinose_c|AraGEM: S_L_45_Arabinose_c|BiGG: arab__L|KEGG: C00259|MetaCyc: CPD-15699; L-arabinopyranose	OC1OC[C@H](O)[C@H](O)[C@H]1O	GC|EQ|EQU
c0	Phenylcarbinol	cpd00435	bzalc	C7H8O	108	Primary Database	WVDDGKGOMKODPV-UHFFFAOYSA-N	0	1	0	null	0	0.0467016	1:7:-2.79	Name: Aromatic alcohol; Aromatic primary alcohol; Benzenemethanol; Benzyl alcohol; Hydroxymethylbenzene; Phenylcarbinol; Phenylmethanol; alpha-Hydroxytoluene; alpha-hydroxytoluene; benzenemethanol; benzyl alcohol; hydroxymethylbenzene; phenylcarbinol; phenylmethanol|AraCyc: BENZYL-ALCOHOL|BiGG: bzalc|BrachyCyc: BENZYL-ALCOHOL|KEGG: C00556; C03485|MetaCyc: BENZYL-ALCOHOL	OCc1ccccc1	GC|EQ|EQU
c0	Mandelonitrile	cpd00439	Mandelonitrile	C8H7NO	133	Primary Database	NNICRUQPODTGRU-QMMMGPOBSA-N	0	1	0	null	0	1:2:19.08;1:6:11.80	1:6:-4.20	Name: (2R)-hydroxy(phenyl)acetonitrile; (R)-Mandelonitrile; (R)-mandelonitrile; Benzaldehyde cyanohydrin; Mandelonitrile|AraCyc: CPD-12702|KEGG: C00561|MetaCyc: CPD-12702|PlantCyc: CPD-12702|PoplarCyc: CPD-12702	N#C[C@H](O)c1ccccc1	GC
c0	HCN	cpd00150	cyan	CHN	27	Primary Database	LELOWRISYMNNSU-UHFFFAOYSA-N	0	1	0	cpd19012	0	0.0431655	0	Name: CN-; Cyanide; Cyanide ion; Cyano; HCN; Hydrogen cyanide; Prussiate; cyanide; hydrocyanic acid; hydrogen cyanide|AraCyc: HCN|BiGG: cyan|BrachyCyc: HCN|KEGG: C00177; C01326|MetaCyc: CPD-13584; HCN	C#N	GC
c0	L-Homoserine	cpd00227	hom-L	C4H9NO3	119	Primary Database	UKAUYVFTDYCKQA-VKHMYHEASA-N	0	1	0	null	0	1:6:2.22;1:8:15.93	1:4:9.16;1:8:-2.40	Name: 2-Amino-4-hydroxybutyric acid; 2-amino-4-hydroxybutanoate; 2-amino-4-hydroxybutanoic acid; L-Homoserine; L-homoserine; homo-ser; homoserine|AraCyc: HOMO-SER|BiGG: hom__L|BrachyCyc: HOMO-SER|KEGG: C00263|MetaCyc: HOMO-SER	[NH3+][C@@H](CCO)C(=O)[O-]	GC|EQ|EQU
c0	L-Aspartate4-semialdehyde	cpd00346	aspsa	C4H7NO3	117	Primary Database	HOSWPDPVFBCLSY-VKHMYHEASA-N	0	1	0	null	0	1:1:1.95;1:4:17.22	1:6:-7.48;1:8:8.98	Name: Aspartate beta-semialdehyde; L-Aspartate 4-semialdehyde; L-Aspartate4-semialdehyde; L-Aspartic 4-semialdehyde; L-aspartate 4-semialdehyde; L-aspartate beta-semialdehyde; L-aspartate-4-semialdehyde; L-aspartate-semialdehyde; L-aspartic 4-semialdehyde|AraCyc: L-ASPARTATE-SEMIALDEHYDE|BiGG: aspsa|BrachyCyc: L-ASPARTATE-SEMIALDEHYDE|KEGG: C00441|MetaCyc: L-ASPARTATE-SEMIALDEHYDE	[NH3+][C@@H](CC=O)C(=O)[O-]	GC|EQ|EQU
c0	O-Succinyl-L-homoserine	cpd00822	suchms	C8H12NO6	218	Primary Database	GNISQJGXJIDKDJ-YFKPBYRVSA-M	-1	1	0	null	0	1:9:1.69;1:14:4.11	1:3:-7.08;1:8:9.46	Name: O-Succinyl-L-homoserine; O-Succinylhomoserine; O-succinyl-homoserine; O4-Succinyl-L-homoserine; o-succinyl-L-homoserine; succinyl-homoserine|AraCyc: O-SUCCINYL-L-HOMOSERINE|BiGG: suchms|BrachyCyc: O-SUCCINYL-L-HOMOSERINE|KEGG: C01118; C05701|MetaCyc: O-SUCCINYL-L-HOMOSERINE	[NH3+][C@@H](CCOC(=O)CCC(=O)[O-])C(=O)[O-]	GC|EQ|EQU
c0	1,2-Ethanediol	cpd00992	1,2-Ethanediol	C2H6O2	62	Primary Database	LYCAIKOWRPUZTN-UHFFFAOYSA-N	0	1	0	null	0	1:3:14.83;1:4:16.40	1:3:-2.74;1:4:-2.74	Name: 1,2-Ethanediol; 1,2-ethanediol; 2-hydroxyethanol; Ethane-1,2-diol; Ethylene glycol; Glycol; ethanediol; ethylene glycol; glycol; monoethylene glycol|EcoCyc: GLYCOL|KEGG: C01380; C15588|MetaCyc: GLYCOL|RiceCyc: GLYCOL|SorghumCyc: GLYCOL	OCCO	GC|EQ|EQU
c0	Sorbitol	cpd00588	sbt-D	C6H14O6	182	Primary Database	FBPFZTCFMRRESA-JGWLITMVSA-N	0	1	0	null	0	1:1:15.57;1:8:14.94;1:9:16.11;1:10:12.59;1:11:13.38;1:12:14.19	1:1:-2.97;1:8:-2.97;1:9:-3.52;1:10:-3.64;1:11:-3.64;1:12:-3.52	Name: (2S,3R,4R,5R)-hexane-1,2,3,4,5,6-hexol; D-Glucitol; D-Sorbitol; D-glucitol; D-sorbitol; L-Gulitol; L-gulitol; Sorbitol; glucitol; iso-sorbide; meglumine; sorbitol|AraCyc: SORBITOL|BiGG: sbt__D|BrachyCyc: SORBITOL|KEGG: C00794|MetaCyc: SORBITOL	OC[C@H](O)[C@@H](O)[C@H](O)[C@H](O)CO	GC|EQ|EQU
c0	Dihydrobiopterin	cpd00231	dhbpt	C9H13N5O3	239	Primary Database	ZHQJVZLJDXWFFX-RPDRRWSUSA-N	0	1	0	null	0	1:3:18.15;1:12:19.30;1:15:13.30;1:17:15.33	1:5:-7.61;1:10:2.62;1:15:-3.53;1:17:-3.04	Name: (6R)-6,7-dihydrobiopterin; (6R)-6-(L-erythro-1,2-Dihydroxypropyl)-7,8-dihydro-6H-pterin; 6,7-Dihydrobiopterin; Dihydrobiopterin; Quinoid-dihydrobiopterin; quinoid dihydrobiopterin|AlgaGEM: S_Dihydrobiopterin_c|BiGG: dhbpt|KEGG: C00268|MetaCyc: CPD-15159|iJN746: dhbpt	C[C@H](O)[C@H](O)[C@H]1CNC2=NC(N)=NC(=O)C2=N1	GC
c0	Tetrahydrobiopterin	cpd00233	thbpt	C9H15N5O3	241	Primary Database	FNKQXYHWGSIFBK-RPDRRWSUSA-N	0	1	0	null	0	1:3:19.86;1:10:7.82;1:12:17.62;1:15:13.53;1:17:15.37	1:4:0.82;1:5:-9.77;1:12:-3.21;1:15:-3.42;1:17:-3.03	Name: (6R)-5,6,7,8-tetrahydrobiopterin; (6R)-L-erythro-5,6,7,8-tetrahydrobiopterin; 2-Amino-6-(1,2-dihydroxypropyl)-5,6,7,8-tetrahydoro-4(1H)- pteridinone; 2-Amino-6-(1,2-dihydroxypropyl)-5,6,7,8-tetrahydoro-4(1H)-pteridinone; 5,6,7,8-Tetrahydrobiopterin; L-erythro-5,6,7,8-tetrahydrobiopterin; L-erythro-Tetrahydrobiopterin; Tetrahydrobiopterin; sapropterin|AlgaGEM: S_Tetrahydrobiopterin_c|BiGG: t…	C[C@H](O)[C@H](O)[C@H]1CNc2nc(N)[nH]c(=O)c2N1	GC
c0	Neu5Ac	cpd00232	acnam	C11H18NO9	308	Primary Database	SQVRNKJHWKZAKO-LUWBGTNYSA-M	-1	1	0	cpd27569	0	1:6:12.65;1:9:13.22;1:11:14.65;1:14:11.11;1:16:14.08;1:19:3.00;1:21:15.75	1:9:-3.63;1:11:-3.10;1:14:-5.17;1:16:-3.52;1:18:-1.34;1:21:-2.97	Name: 5-Acetamido-3,5-dideoxy-D-glycero-D-galacto-2-nonulosonic acid; N-ACETYLNEURAMINATE; N-Acetylneuraminate; N-Acetylneuraminic acid; Neu5Ac|AraCyc: N-ACETYLNEURAMINATE|BiGG: acnam|BrachyCyc: N-ACETYLNEURAMINATE|KEGG: C00270|MetaCyc: N-ACETYLNEURAMINATE	CC(=O)N[C@@H]1[C@@H](O)CC(O)(C(=O)[O-])O[C@H]1[C@H](O)[C@H](O)CO	GC|EQ|EQU
c0	4-Phosphoerythronate	cpd02147	4per	C4H6O8P	214	Primary Database	ZCZXOHUILRHRQJ-PWNYCUMCSA-K	-3	1	0	null	0	1:6:3.47;1:8:13.04;1:9:14.51;1:11:1.47;1:13:6.62	1:8:-4.25;1:9:-3.62	Name: 4-Phospho-D-erythronate; 4-Phosphoerythronate; 4-phospho-D-erythronate; 4-phosphoerythronate; D-erythronate-4-phosphate; D-erythronate-4P; erythronate 4-phosphate; erythronate-4-phosphate; erythronate-4P|BiGG: 4per|BrachyCyc: ERYTHRONATE-4P|ChlamyCyc: ERYTHRONATE-4P|KEGG: C03393|MetaCyc: ERYTHRONATE-4P	O=C([O-])[C@H](O)[C@H](O)COP(=O)([O-])[O-]	GC|EQ|EQU
c0	DAHP	cpd02857	2dda7p	C7H10O10P	286	Primary Database	PJWIPEXIFFQAQZ-PUFIMZNGSA-K	-3	1	0	null	0	1:4:12.91;1:6:14.12;1:8:15.21;1:11:1.47;1:12:2.92;1:16:6.66	1:4:-3.61;1:6:-3.54;1:8:-3.27;1:17:-9.71	Name: 2-Dahp; 2-Dehydro-3-deoxy-D-arabino-heptonate 7-phosphate; 2-Dehydro-3-deoxy-D-arabino-heptonate7-phosphate; 2-dehydro-3-deoxy-D-arabino-heptonate 7-phosphate; 3-Deoxy-D-arabino-hept-2-ulosonate 7-phosphate; 3-Deoxy-D-arabino-heptulosonic acid 7-phosphate; 3-Deoxy-arabino-heptulonate 7-phosphate; 3-deoxy-D-arabino-hept-2-ulosonate 7-phosphate; 3-deoxy-D-arabino-hept-2-ulosonate-7-phosphate;…	O=C([O-])C(=O)C[C@@H](O)[C@H](O)[C@H](O)COP(=O)([O-])[O-]	GC|EQ|EQU
c0	Sedoheptulose 1,7-bisphosphate	cpd00349	s17bp	C7H12O13P2	368	Primary Database	OKHXOUGRECCASI-SHUUEZRQSA-J	-4	1	0	null	0	1:10:14.08;1:11:15.15;1:12:13.02;1:13:12.12;1:16:1.01;1:18:1.66;1:20:6.04;1:22:6.69	1:10:-3.65;1:11:-3.54;1:12:-3.69;1:13:-3.99	Name: D-Sedoheptulose 1,7-bisphosphate; D-altro-Heptulose 1,7-biphosphate; D-sedoheptulose 1,7-bisphosphate; D-sedoheptulose-1,7-P2; D-sedoheptulose-1,7-bisphosphate; D-sedoheptulose-1,7-diphosphate; SBP; Sedoheptulose 1,7-bisphosphate; sedoheptulose 1,7-bisphosphate|AraCyc: D-SEDOHEPTULOSE-1-7-P2|BiGG: s17bp|BrachyCyc: D-SEDOHEPTULOSE-1-7-P2|KEGG: C00447|MetaCyc: D-SEDOHEPTULOSE-1-7-P2	O=C(COP(=O)([O-])[O-])[C@@H](O)[C@H](O)[C@H](O)[C@H](O)COP(=O)([O-])[O-]	GC|EQ|EQU
c0	dGTP	cpd00241	dgtp	C10H13N5O13P3	504	Primary Database	HAAZLUGHYHWQIW-KVQBGUIXSA-K	-3	1	0	null	0	1:12:10.16;1:18:13.98;1:22:3.30;1:26:1.04;1:29:2.54;1:30:7.42	1:4:-2.76;1:7:0.37;1:18:-3.24	Name: 2'-Deoxyguanosine 5'-triphosphate; 2'-deoxyguanosine-5'-triphosphate; Deoxyguanosine 5'-triphosphate; Deoxyguanosine triphosphate; dGTP; deoxy-GTP; deoxyguanosine-triphosphate|AraCyc: DGTP|BiGG: dgtp|BrachyCyc: DGTP|KEGG: C00286|MetaCyc: DGTP	Nc1nc2c(ncn2[C@H]2C[C@H](O)[C@@H](COP(=O)([O-])OP(=O)([O-])OP(=O)([O-])O)O2)c(=O)[nH]1	GC|EQ
c0	dGMP	cpd00296	dgmp	C10H12N5O7P	346	Primary Database	LTFMZDNNPPEQNG-KVQBGUIXSA-L	-2	1	0	null	0	1:12:10.16;1:18:13.98;1:21:1.31;1:22:6.26	1:4:-2.68;1:7:0.45;1:10:-4.72;1:14:-5.62;1:18:-3.24	Name: 2'-Deoxyguanosine 5'-monophosphate; 2'-Deoxyguanosine 5'-phosphate; 2'-dG-5'-MP; 2'-deoxyguanosine 5'-monophosphate; 2'-deoxyguanosine 5'-phosphate; 2'-deoxyguanosine-5'-phosphate; Deoxyguanosine monophosphate; Deoxyguanylic acid; dGMP; deoxyguanosine-phosphate; guanine riboside; vernine|AraCyc: DGMP|BiGG: dgmp|BrachyCyc: DGMP|KEGG: C00362|MetaCyc: DGMP	Nc1nc2c(ncn2[C@H]2C[C@H](O)[C@@H](COP(=O)([O-])[O-])O2)c(=O)[nH]1	GC|EQ
c0	dGDP	cpd00295	dgdp	C10H13N5O10P2	425	Primary Database	CIKGWCTVFSRMJU-KVQBGUIXSA-L	-2	1	0	null	0	1:12:10.16;1:18:13.98;1:22:3.21;1:25:1.79;1:26:7.42	1:4:-2.68;1:7:0.50;1:14:-5.49;1:18:-3.24	Name: 2'-Deoxyguanosine 5'-diphosphate; 2'-deoxyguanosine-5'-diphosphate; dGDP; deoxyguanosine-diphosphate|AraCyc: DGDP|BiGG: dgdp|BrachyCyc: DGDP|KEGG: C00361|MetaCyc: DGDP	Nc1nc2c(ncn2[C@H]2C[C@H](O)[C@@H](COP(=O)([O-])OP(=O)([O-])O)O2)c(=O)[nH]1	GC|EQ
c0	Orotate	cpd00247	orot	C5H3N2O4	155	Primary Database	PXQPEWDEAKTCGB-UHFFFAOYSA-M	-1	1	0	null	0	1:3:13.57;1:7:2.64;1:9:8.78	1:10:-6.03	Name: Orotate; Orotic acid; Uracil-6-carboxylic acid; orotate; orotic acid|AraCyc: OROTATE|BiGG: orot|BrachyCyc: OROTATE|KEGG: C00295|MetaCyc: OROTATE	O=C([O-])c1cc(=O)[nH]c(=O)[nH]1	GC|EQ|EQU
c0	Quinate	cpd00248	quin-kt	C7H11O6	191	Primary Database	AAWZDTNXLSGCEK-WYWMIBKRSA-M	-1	1	0	null	0	1:5:13.02;1:6:3.46;1:11:14.70;1:12:15.52;1:13:13.78	1:5:-4.02;1:11:-3.23;1:12:-3.23;1:13:-3.57	Name: (-)-Quinic acid; (-)-quinate; (-)-quinic acid; (1S,3R,4S,5R)-1,3,4,5-tetrahydroxycyclohexanecarboxylate; Chinic acid; Kinic acid; L-Quinate; L-Quinic acid; L-quinate; Quinate; Quinic acid|AraCyc: QUINATE|BiGG: quin; quin_kt|BrachyCyc: QUINATE|KEGG: C00296|MetaCyc: QUINATE	O=C([O-])[C@]1(O)C[C@@H](O)[C@@H](O)[C@H](O)C1	GC|EQ|EQU
c0	5-Dehydroquinate	cpd00699	3dhq	C7H9O6	189	Primary Database	WVMWZWGZRAXUBK-SYTVJDICSA-M	-1	1	0	null	0	1:5:13.63;1:6:3.30;1:11:14.92;1:13:12.39	1:5:-4.07;1:11:-3.27;1:12:-8.06;1:13:-3.92	Name: 3-Dehydroquinate; 3-Dehydroquinic acid; 3-dehydroquinate; 3-dehydroquinic acid; 5-Dehydroquinate; 5-Dehydroquinic acid; 5-de-H-quinate; 5-dehydroquinate; 5-dehydroquinic acid; rel-(1R,3R,4S)-1,3,4-trihydroxy-5-oxocyclohexanecarboxylate|AraCyc: DEHYDROQUINATE|BiGG: 3dhq|BrachyCyc: DEHYDROQUINATE|KEGG: C00944|MetaCyc: DEHYDROQUINATE	O=C1C[C@@](O)(C(=O)[O-])C[C@@H](O)[C@@H]1O	GC|EQ|EQU
c0	Pyrroloquinoline-quinone	cpd00097	pqq	C14H3N2O8	327	Primary Database	MMXZSJMASHPLLR-UHFFFAOYSA-K	-3	1	0	null	0	1:13:11.46;1:15:3.65;1:19:2.78;1:23:0.83	0.0458972	Name: 2,7,9-tricarboxy-1H-pyrrolo[2,3-f]quinoline-4,5-dione; 4,5-Dioxo-4,5-dihydro-1H-pyrrolo[2,3-f]quinoline-2,7,9- tricarboxylate; 4,5-Dioxo-4,5-dihydro-1H-pyrrolo[2,3-f]quinoline-2,7,9-tricarboxylate; Methoxatin; PQQ; Pyrrolo-quinoline quinone; Pyrroloquinoline quinone; Pyrroloquinoline-quinone; pyrroloquinoline quinone|BiGG: pqq|EcoCyc: PQQ|KEGG: C00113|MetaCyc: PQQ|PlantCyc: PQQ	O=C([O-])c1cc(C(=O)[O-])c2c(n1)C(=O)C(=O)c1cc(C(=O)[O-])[nH]c1-2	GC|EQ|EQU
c0	PQQH2	cpd00986	pqqh2	C14H5N2O8	329	Primary Database	QZMUBZJJJKIXKV-UHFFFAOYSA-K	-3	1	0	null	0	1:12:3.04;1:15:3.63;1:17:7.29;1:18:10.38;1:21:16.78;1:23:4.24	1:6:0.25;1:17:-6.35;1:18:-7.26	Name: PQQH2; Reduced pyrroloquinoline-quinone; pyrroloquinoline quinol; reduced pyrroloquinoline-quinone|BiGG: pqqh2|KEGG: C01359|MetaCyc: CPD-104; CPD-15119|RiceCyc: CPD-104|SorghumCyc: CPD-104	O=C([O-])c1cc(C(=O)[O-])c2c(n1)c(O)c(O)c1cc(C(=O)[O-])[nH]c12	GC|EQ|EQU
c0	L-Lyxulose	cpd00261	xylu-L	C5H10O5	150	Primary Database	ZAQJHHRNXZUBTE-WVZVXSGGSA-N	0	1	0	null	0	1:5:10.29;1:7:12.84;1:9:14.75;1:10:14.12	1:3:-4.38;1:5:-4.86;1:7:-4.03;1:9:-3.45;1:10:-3.56	Name: L-Lyxulose; L-Xylulose; L-threo-Pentulose; L-threo-pent-2-ulose; L-xylulose|BiGG: xylu__L|BrachyCyc: L-XYLULOSE|EcoCyc: L-XYLULOSE|KEGG: C00312|MetaCyc: L-XYLULOSE	O=C(CO)[C@H](O)[C@@H](O)CO	GC|EQ|EQU
c0	Thiocyanate	cpd01211	tcynt	CNS	58	Primary Database	ZMZDMBWJUHKJPS-UHFFFAOYSA-M	-1	1	0	null	0	0.0437558	0	Name: Thiocyanate; Thiocyanic acid; hydrogen thiocyanate; rhodanide; thiocyanate; thiocyanic acid|AraCyc: HSCN|BiGG: tcynt|BrachyCyc: HSCN|KEGG: C01755|MetaCyc: HSCN	N#C[S-]	GC
c0	2-Oxoadipate	cpd00269	2oxoadp	C6H6O5	158	Primary Database	FGSBNBBHOZHUBO-UHFFFAOYSA-L	-2	1	0	null	0	1:7:2.84;1:10:4.04	1:5:-9.66	Name: 2-Oxoadipate; 2-Oxoadipic acid; 2-keto-adipate; 2-ketoadipate; 2-oxoadipate; 2-oxohexanedionic acid; alpha-ketoadipate|AraCyc: 2K-ADIPATE|BiGG: 2oxoadp|BrachyCyc: 2K-ADIPATE|KEGG: C00322|MetaCyc: 2K-ADIPATE	O=C([O-])CCCC(=O)C(=O)[O-]	GC|EQ|EQU
c0	Glutaryl-CoA	cpd00413	glutcoa	C26H37N7O19P3S	877	Primary Database	SYKWLIJQEHRDNH-CKRMAKSASA-I	-5	1	0	null	0	1:24:3.23;1:34:0.92;1:35:5.95;1:49:0.83;1:55:4.19	1:41:-1.06;1:43:4.96;1:45:-7.46	Name: 4-carboxybutanoyl-CoA; Glutaryl-CoA; glutaryl-CoA; glutaryl-coenzyme A|AraCyc: GLUTARYL-COA|BiGG: glutcoa|BrachyCyc: GLUTARYL-COA|KEGG: C00527|MetaCyc: GLUTARYL-COA	CC(C)(COP(=O)([O-])OP(=O)([O-])OC[C@H]1O[C@@H](n2cnc3c(N)ncnc32)[C@H](O)[C@@H]1OP(=O)([O-])[O-])[C@@H](O)C(=O)NCCC(=O)NCCSC(=O)CCCC(=O)[O-]	GC|EQ|EQU
c0	Homoisocitrate	cpd03372	hicit	C7H7O7	203	Primary Database	OEJZZCGRGVFWHK-WVZVXSGGSA-K	-3	1	0	null	0	1:7:5.20;1:11:3.12;1:13:3.93;1:14:14.05	1:14:-4.01	Name: (-)-1-Hydroxy-1,2,4-butanetricarboxylate; (-)-1-hydroxy-1,2,4-butanetricarboxylate; (-)-threo-Homoisocitrate; (-)-threo-isohomocitrate; (1R,2S)-1-Hydroxybutane-1,2,4-tricarboxylate; (1R,2S)-1-hydroxybutane-1,2,4-tricarboxylate; (1R,2S)-homoisocitrate; 1-(R)-hydroxy-2-(S)-1,2,4-butanetricarboxylic acid; 1-Hydroxybutane-1,2,4-tricarboxylate; 1-hydroxy-1,2,4-butanetricarboxylate; 1-hydroxybuta…	O=C([O-])CC[C@H](C(=O)[O-])[C@@H](O)C(=O)[O-]	GC|EQ|EQU
c0	L-2-Aminoadipate	cpd00705	L2aadp	C6H10NO4	160	Primary Database	OYIFNHCXNCRBQI-BYPYZUCNSA-M	-1	1	0	null	0	1:7:4.42;1:9:2.01	0.0494159	Name: 2-amino-hexanedioate; L-2-Aminoadipate; L-2-Aminoadipic acid; L-2-Aminohexanedioate; L-2-amino-hexanedioic acid; L-2-aminoadipate; L-2-aminoadipic acid; L-2-aminohexanedioate; L-alpha-Aminoadipate; L-alpha-Aminoadipic acid; L-alpha-aminoadipate; L-alpha-aminoadipic acid; L-aminoadipate; L-aminoadipic acid; hexanedioic acid, 2-amino-|AraCyc: CPD-468|BiGG: L2aadp|BrachyCyc: CPD-468|KEGG: C009…	[NH3+][C@@H](CCCC(=O)[O-])C(=O)[O-]	GC|EQ|EQU
c0	S-Glutaryldihydrolipoamide	cpd03672	S-gtrdhdlp	C13H22NO4S2	320	Secondary Database	0	-1	1	0	null	0	0	0	Name: S-Glutaryldihydrolipoamide|BiGG: S_gtrdhdlp|iJN746: S-gtrdhdlp	0	null
c0	Caffeate	cpd00881	34dhcinm	C9H7O4	179	Primary Database	QAIPRVGONGVQAS-DUXPYHPUSA-M	-1	1	0	cpd30744	0	1:7:12.69;1:8:9.28;1:12:3.45	1:7:-6.28;1:8:-6.30	Name: (2E)-3-(3,4-dihydroxyphenyl)prop-2-enoic acid; 3,4-Dihydroxy-trans-cinnamate; 3,4-Dihydroxycinnamic acid; 3,4-dihydroxy-trans-cinnamate; Caffeate; Caffeic acid; cis-Caffeic acid; trans-Caffeate; trans-caffeate; trans-caffeic acid|AraCyc: CPD-676|BiGG: 34dhcinm|BrachyCyc: CPD-676|KEGG: C01197; C01481|MetaCyc: CPD-676	O=C([O-])/C=C/c1ccc(O)c(O)c1	GC|EQ|EQU
c0	Caffeoyl-CoA	cpd00270	caffcoa	C30H38N7O19P3S	926	Primary Database	QHRGJMIMHCLHRG-ZSELIEHESA-J	-4	1	0	null	0	1:24:3.27;1:34:0.92;1:35:5.94;1:49:0.82;1:59:9.22;1:60:12.63	1:43:4.89;1:45:-3.39;1:59:-6.30;1:60:-6.28	Name: 3,4-dihydroxyacryloyl-CoA; Caffeoyl-CoA; caffeoyl-CoA; trans-caffeoyl-CoA|AraCyc: CAFFEOYL-COA|BiGG: caffcoa|BrachyCyc: CAFFEOYL-COA|KEGG: C00323|MetaCyc: CAFFEOYL-COA	CC(C)(COP(=O)([O-])OP(=O)([O-])OC[C@H]1O[C@@H](n2cnc3c(N)ncnc32)[C@H](O)[C@@H]1OP(=O)([O-])[O-])[C@@H](O)C(=O)NCCC(=O)NCCSC(=O)/C=C/c1ccc(O)c(O)c1	GC|EQ|EQU
c0	Deoxyguanosine	cpd00277	dgsn	C10H13N5O4	267	Primary Database	YKBGVTZYEHREMT-KVQBGUIXSA-N	0	1	0	null	0	1:14:10.16;1:18:13.89;1:19:14.79	1:6:-2.52;1:7:-4.73;1:9:0.57;1:16:-5.63;1:18:-3.24;1:19:-2.98	Name: 2'-Deoxyguanosine; 2'-deoxyguanosine; Deoxyguanosine; deoxyguanosine|BiGG: dgsn|EcoCyc: DEOXYGUANOSINE|KEGG: C00330|MetaCyc: DEOXYGUANOSINE|PlantCyc: DEOXYGUANOSINE	Nc1nc2c(ncn2[C@H]2C[C@H](O)[C@@H](CO)O2)c(=O)[nH]1	GC|EQ
c0	deoxyribose-1-phosphate	cpd00509	2dr1p	C5H9O7P	213	Primary Database	KBDKAJNTYKVSEK-VPENINKCSA-L	-2	1	0	null	0	1:9:13.87;1:10:1.37;1:11:6.43;1:13:14.78	1:2:-4.38;1:9:-3.26;1:13:-2.98	Name: 2-Deoxy-D-ribose 1-phosphate; 2-Deoxy-D-ribose1-phosphate; 2-Deoxy-alpha-D-ribose 1-phosphate; 2-deoxy-D-ribose-1-phosphate; 2-deoxy-alpha-D-ribose 1-phosphate; deoxy-D-ribose 1-phosphate; deoxyribose-1-phosphate|AlgaGEM: S_2_45_Deoxy_45_D_45_ribose_32_1_45_phosphate_c|BiGG: 2dr1p|EcoCyc: DEOXY-D-RIBOSE-1-PHOSPHATE|KEGG: C00672|MetaCyc: DEOXY-D-RIBOSE-1-PHOSPHATE	O=P([O-])([O-])O[C@@H]1C[C@H](O)[C@@H](CO)O1	GC|EQ|EQU
c0	Indolelactate	cpd01394	Indolelactate	C11H10NO3	204	Primary Database	XGILAAMKEQUXLS-UHFFFAOYSA-M	-1	1	0	null	0	1:7:16.19;1:12:14.15;1:14:4.14	1:12:-3.85	Name: (indol-3-yl)lactate; Indolelactate; indole lactate; indole-3-lactate; indolelactate; indolelactic acid|KEGG: C02043|MetaCyc: INDOLE_LACTATE	O=C([O-])C(O)Cc1c[nH]c2ccccc12	GC|EQ|EQU
c0	(S)-3-Hydroxybutyryl-CoA	cpd00842	3hbycoa	C25H38N7O18P3S	850	Primary Database	QHHKKMYHDBRONY-VKBDFPRVSA-J	-4	1	0	null	0	1:24:3.27;1:31:12.61;1:34:0.92;1:35:5.94;1:49:0.83	1:31:-3.87;1:41:-1.06;1:43:4.89;1:45:-7.46	Name: (S)-3-Hydroxybutanoyl-CoA; (S)-3-Hydroxybutyryl-CoA; (S)-3-hydroxybutanoyl-CoA; L-3-hydroxybutyryl-CoA|AraCyc: S-3-HYDROXYBUTANOYL-COA|BiGG: 3hbcoa|ChlamyCyc: S-3-HYDROXYBUTANOYL-COA|KEGG: C01144|MetaCyc: S-3-HYDROXYBUTANOYL-COA	C[C@H](O)CC(=O)SCCNC(=O)CCNC(=O)[C@H](O)C(C)(C)COP(=O)([O-])OP(=O)([O-])OC[C@H]1O[C@@H](n2cnc3c(N)ncnc32)[C@H](O)[C@@H]1OP(=O)([O-])[O-]	GC|EQ|EQU
c0	(R)-3-Hydroxybutanoyl-CoA	cpd02234	(R)-3-Hydroxybutanoyl-CoA	C25H38N7O18P3S	850	Primary Database	QHHKKMYHDBRONY-WZZMXTMRSA-J	-4	1	0	null	0	1:24:3.27;1:31:12.61;1:34:0.92;1:35:5.94;1:49:0.83	1:31:-3.87;1:41:-1.06;1:43:4.89;1:45:-7.46	Name: (3R)-3-Hydroxybutanoyl-CoA; (R)-3-Hydroxybutanoyl-CoA|AlgaGEM: S__40_R_41__45_3_45_Hydroxybutanoyl_45_CoA_c|AraGEM: S__40_R_41__45_3_45_Hydroxybutanoyl_45_CoA_c; S__40_R_41__45_3_45_Hydroxybutanoyl_45_CoA_m; S__40_R_41__45_3_45_Hydroxybutanoyl_45_CoA_p; S__40_R_41__45_3_45_Hydroxybutanoyl_45_CoA_x|BiGG: 3hbcoa__R|DF_Athaliana: CPD-650|KEGG: C03561	C[C@@H](O)CC(=O)SCCNC(=O)CCNC(=O)[C@H](O)C(C)(C)COP(=O)([O-])OP(=O)([O-])OC[C@H]1O[C@@H](n2cnc3c(N)ncnc32)[C@H](O)[C@@H]1OP(=O)([O-])[O-]	GC|EQ|EQU
c0	D-Galacturonate	cpd00280	galur	C6H9O7	193	Primary Database	AEMOLEFTQBMNLQ-YMDCURPLSA-M	-1	1	0	null	0	1:1:12.73;1:6:14.92;1:8:3.21;1:11:19.98;1:12:11.31;1:13:13.66	1:3:-4.45;1:6:-3.73;1:11:-3.69;1:12:-4.40;1:13:-3.94	Name: D-GALACTURONATE; D-Galactopyranuronate; D-Galacturonate; D-Galacturonic acid; aldehydo-D-galacturonate|AraCyc: D-GALACTURONATE|BiGG: galur|BrachyCyc: D-GALACTURONATE|KEGG: C00333|MetaCyc: CPD-15633; D-GALACTURONATE; D-Galactopyranuronate	O=C([O-])[C@H]1OC(O)[C@H](O)[C@@H](O)[C@H]1O	GC|EQ|EQU
c0	D-Mucic acid	cpd00652	galctr-D	C6H8O8	208	Primary Database	DSLZVSRJTYRBFB-DUHBMQHGSA-L	-2	1	0	null	0	1:1:2.83;1:3:14.25;1:6:15.28;1:8:3.54;1:10:12.60;1:12:13.34	1:10:-4.25;1:12:-4.25;1:13:-3.73;1:14:-3.73	Name: D-Galactarate; D-Galactaric acid; D-Mucic acid; D-galactarate; Galactarate; Galactaric acid; Mucic acid; galactarate; galactaric acid; meso-galactarate; mucate; mucic acid|BiGG: galct__D|EcoCyc: D-GALACTARATE|KEGG: C00879; C01807|MetaCyc: D-GALACTARATE|TS_Athaliana: met185_c; met185_m; met185_p; met185_v	O=C([O-])[C@@H](O)[C@H](O)[C@H](O)[C@@H](O)C(=O)[O-]	GC|EQ|EQU
c0	4-Guanidinobutanoate	cpd00762	4gubut	C5H11N3O2	145	Primary Database	TUHVEAJXIMEOSA-UHFFFAOYSA-N	0	1	0	null	0	0.0472703	1:3:-0.56;1:9:12.54	Name: 4-Guanidinobutanoate; 4-Guanidinobutyric acid; 4-guanidinobutanoate; 4-guanidinobutyrate; 4-guanido-butyrate; gamma-guanidinobutyrate|BiGG: 4gudbutn|BrachyCyc: CPD-592|ChlamyCyc: CPD-592|KEGG: C01035|MetaCyc: CPD-592	NC(=[NH2+])NCCCC(=O)[O-]	GC|EQ|EQU
c0	S-Dihydroorotate	cpd00282	dhor-S	C5H5N2O4	157	Primary Database	UFIVEPVSAGBUSI-REOHCLBHSA-M	-1	1	0	null	0	1:3:18.33;1:7:3.28;1:9:11.71	1:11:-8.19	Name: (S)-4,5-Dihydroorotate; (S)-4,5-dihydroorotate; (S)-4,5-dihydroorotic acid; (S)-4-pyrimidinecarboxylic acid; (S)-Dihydroorotate; (S)-di-H-orotate; (S)-dihydroorotate; (S)-hydroorotic acid; 4,5-dihydro-L-orotate; 4-pyrimidinecarboxylic acid, hexahydro-2,6-dioxo-; Dihydro-L-orotic acid; L-4,5-dihydroorotate; L-Dihydroorotate; L-Dihydroorotic acid; L-dihydroorotate; S-Dihydroorotate; dihydro-L…	O=C1C[C@@H](C(=O)[O-])NC(=O)N1	GC|EQ|EQU
c0	Farnesyldiphosphate	cpd00350	frdp	C15H26O7P2	380	Primary Database	VWFJDQUYCIWHTN-YFVJMOTDSA-L	-2	1	0	null	0	1:7:3.20;1:13:1.77;1:14:7.42	0	Name: (2E,6E)-Farnesyl diphosphate; (2E,6E)-farnesyl diphosphate; (E,E)-farnesyl diphosphate; 2-trans,6-trans-Farnesyl diphosphate; 2-trans,6-trans-farnesyl diphosphate; C15-PP; FPP; Farnesyl diphosphate; Farnesyl pyrophosphate; Farnesyldiphosphate; all-trans-farnesyl diphosphate; farnesyl diphosphate; farnesyl pyrophosphate; farnesyl-PP; omega,E,E-farnesyl diphosphate; trans, trans-farnesyl diph…	CC(C)=CCC/C(C)=C/CC/C(C)=C/COP(=O)([O-])OP(=O)([O-])O	GC|EQ|EQU
c0	6-Phospho-D-gluconate	cpd00284	6pgc	C6H10O10P	274	Primary Database	BIRSGZKFKXLSJQ-SQOUGZDYSA-K	-3	1	0	null	0	1:7:3.44;1:9:13.37;1:10:14.29;1:11:12.60;1:14:1.49;1:16:6.61;1:17:15.27	1:9:-4.25;1:10:-3.72;1:11:-3.65;1:17:-3.54	Name: 6-Phospho-D-gluconate; 6-p gluconate; 6-phospho D-gluconate; 6-phospho gluconate; 6-phosphogluconic acid; D-gluconate 6-phosphate|AraCyc: CPD-2961|BiGG: 6pgc|BrachyCyc: CPD-2961|KEGG: C00345|MetaCyc: CPD-2961	O=C([O-])[C@H](O)[C@@H](O)[C@H](O)[C@H](O)COP(=O)([O-])[O-]	GC|EQ|EQU
c0	6-Phospho-2-dehydro-D-gluconate	cpd00896	6p2dglcn	C6H8O10P	272	Primary Database	ZKUSPPOKDDRMIU-JJYYJPOSSA-K	-3	1	0	null	0	1:8:2.79;1:11:12.31;1:12:14.83;1:13:13.44;1:15:1.46;1:17:6.61	1:11:-4.07;1:12:-3.69;1:13:-3.55	Name: 2-Dehydro-D-gluconate 6-phosphate; 2-dehydro-6-phospho-D-gluconate; 2-dehydro-D-gluconate 6-phosphate; 2-keto-6-phosphogluconate; 6-Phospho-2-dehydro-D-gluconate; 6-phospho-2-dehydro-D-gluconate|BiGG: 6p2dhglcn|KEGG: C01218|MetaCyc: CPD-339|iJN746: 6p2dhglcn|iMO1053-PAO1: 6p2dglcn	O=C([O-])C(=O)[C@@H](O)[C@H](O)[C@H](O)COP(=O)([O-])[O-]	GC|EQ|EQU
c0	3-Hydroxyisobutyrate	cpd00876	3hmp	C4H7O3	103	Primary Database	DBXBTMSZEOQQDU-UHFFFAOYSA-M	-1	1	0	null	0	1:5:4.37;1:7:15.52	1:7:-2.69	Name: 3-HYDROXY-ISOBUTYRATE; 3-Hydroxy-2-methylpropanoate; 3-Hydroxyisobutyrate; 3-Hydroxyisobutyric acid; 3-hydroxy-isobutyrate; M_3_Hydroxy_isobutyrate|AraCyc: 3-HYDROXY-ISOBUTYRATE|BiGG: 3hmp|BrachyCyc: 3-HYDROXY-ISOBUTYRATE|KEGG: C01188|MetaCyc: 3-HYDROXY-ISOBUTYRATE	CC(CO)C(=O)[O-]	GC|EQ|EQU
c0	N-Acetyl-D-glucosamine 6-phosphate	cpd00293	acgam6p	C8H14NO9P	300	Primary Database	BRGMHAYQAZFZDJ-RTRLPJTCSA-L	-2	1	0	null	0	1:4:12.83;1:6:14.48;1:8:11.62;1:10:13.50;1:14:1.22;1:15:6.25	1:6:-3.52;1:7:-4.53;1:8:-4.23;1:10:-3.64;1:19:-1.57	Name: GlcNAc-6-P; N-ACETYL-D-GLUCOSAMINE-6-P; N-Acetyl-D-glucosamine 6-phosphate; N-acetyl-D-glucosamine-6-P; N-acetyl-D-glucosamine-6-phosphate; N-acetyl-glucosamine-6-P; N-acetyl-glucosamine-6-phosphate; N-acetylglucosamine-6-P|AraCyc: N-ACETYL-D-GLUCOSAMINE-6-P|BiGG: acgam6p|BrachyCyc: N-ACETYL-D-GLUCOSAMINE-6-P|KEGG: C00357|MetaCyc: N-ACETYL-D-GLUCOSAMINE-6-P	CC(=O)N[C@H]1C(O)O[C@H](COP(=O)([O-])[O-])[C@@H](O)[C@@H]1O	GC|EQ|EQU
c0	D-Glucosamine1-phosphate	cpd03671	gam1p	C6H13NO8P	259	Primary Database	YMJBYRVFGYXULK-QZABAPFNSA-M	-1	1	0	null	0	1:11:14.20;1:12:1.18;1:13:6.24;1:15:12.90;1:16:14.88	1:2:-6.14;1:7:8.69;1:11:-3.51;1:15:-3.63;1:16:-2.98	Name: D-Glucosamine 1-phosphate; D-Glucosamine1-phosphate; D-glucosamine 1-phosphate; alpha-D-Glucosamine 1-phosphate; alpha-D-glucosamine 1-phosphate; alpha-D-glucosamine 1P; glucosamine-1P|BiGG: gam1p|DF_Athaliana: GLUCOSAMINE-1P|EcoCyc: GLUCOSAMINE-1P|KEGG: C06156|MetaCyc: GLUCOSAMINE-1P	[NH3+][C@H]1[C@@H](OP(=O)([O-])[O-])O[C@H](CO)[C@@H](O)[C@@H]1O	GC|EQ|EQU
c0	Geranylgeranyl diphosphate	cpd00289	ggdp	C20H34O7P2	448	Primary Database	OINNEUNVOZHBOX-QIRCYJPOSA-L	-2	1	0	null	0	1:4:3.20;1:7:1.77;1:8:7.42	0	Name: (2E,6E,10E)-3,7,11,15-Tetramethylhexadeca-2,6,10,14-tetraen-1-yl diphosphate; (2E,6E,10E)-3,7,11,15-tetramethylhexadeca-2,6,10,14-tetraen-1-yl diphosphate; (2E,6E,10E)-geranylgeranyl diphosphate; 2-trans,6-trans,10-trans-geranylgeranyl diphosphate; GGPP; Geranylgeranyl diphosphate; Geranylgeranyl pyrophosphate; all-trans-Geranylgeranyl diphosphate; all-trans-Geranylgeranyl pyrophosphate; al…	CC(C)=CCC/C(C)=C/CC/C(C)=C/CC/C(C)=C/COP(=O)([O-])OP(=O)([O-])O	GC|EQ|EQU
c0	D-fructose-1-phosphate	cpd00802	f1p	C6H11O9P	259	Primary Database	RHKKZBWRNHGJEZ-VRPWFDPXSA-L	-2	1	0	null	0	1:5:10.29;1:7:12.74;1:10:14.05;1:13:14.82;1:14:1.16;1:15:6.19	1:3:-4.42;1:5:-4.88;1:7:-4.03;1:10:-3.69;1:13:-2.98	Name: D-Fructose 1-phosphate; D-Fructose1-phosphate; D-fructofuranose-1-phosphate; D-fructose-1-phosphate; Fructose 1-phosphate; beta-D-fructofuranose 1-phosphate; beta-D-fructofuranose-1-P; beta-D-fructose-1-P; beta-D-fructose-1-phosphate; fructose-1-P; fructose-1-phosphate|AraCyc: FRU1P|BiGG: f1p|BrachyCyc: FRU1P|KEGG: C01094; C02976|MetaCyc: D-fructofuranose-1-phosphate; D-fructose-1-phosphate…	O=P([O-])([O-])OCC1(O)O[C@H](CO)[C@@H](O)[C@@H]1O	GC|EQ|EQU
c0	L-Dopa	cpd00291	L-Dopa	C9H11NO4	197	Primary Database	WTDRDQBEARUVNC-LURJTMIESA-N	0	1	0	null	0	1:4:9.69;1:6:12.74;1:13:1.65	1:4:-6.30;1:6:-6.29;1:12:9.06	Name: 3,4-Dihydroxy-L-phenylalanine; 3,4-dihydroxy-L-phenylalanine; 3-Hydroxy-L-tyrosine; 3-hydroxytyrosine; DOPA; Dihydroxy-L-phenylalanine; L-Dopa; L-beta-(3,4-Dihydroxyphenyl)alanine; L-dihydroxy-phenylalanine; L-dopa; Levodopa; alanine, 3-(3,4-dihydroxyphenyl)-, L-; dihydroxyphenylalanine; levodopa|AraCyc: L-DIHYDROXY-PHENYLALANINE|BiGG: 34dhphe|BrachyCyc: L-DIHYDROXY-PHENYLALANINE|KEGG: C003…	[NH3+][C@@H](Cc1ccc(O)c(O)c1)C(=O)[O-]	GC|EQ|EQU
c0	3-(3,4-Dihydroxyphenyl)pyruvate	cpd02502	3-(3,4-Dihydroxyphenyl)pyruvate	C9H7O5	195	Primary Database	LQQFFJFGLSKYIR-UHFFFAOYSA-M	-1	1	0	null	0	1:7:12.72;1:8:9.27;1:9:16.57;1:12:2.61	1:7:-6.29;1:8:-6.30;1:13:-9.76	Name: 3,4-Dihydroxyphenylpyruvate; 3,4-dihydroxyphenylpyruvate; 3-(3,4-Dihydroxyphenyl)pyruvate; 3-(3,4-dihydroxyphenyl)-2-oxo-propanoic acid; 3-(3,4-dihydroxyphenyl)pyruvate|AraCyc: 34-DIHYDROXYPHENYLPYRUVATE|BrachyCyc: 34-DIHYDROXYPHENYLPYRUVATE|CornCyc: 34-DIHYDROXYPHENYLPYRUVATE|KEGG: C04045|MetaCyc: 34-DIHYDROXYPHENYLPYRUVATE	O=C([O-])C(=O)Cc1ccc(O)c(O)c1	GC|EQ|EQU
c0	Dopamine	cpd02357	dopa	C8H12NO2	154	Primary Database	VYFYYTLLBUKUHU-UHFFFAOYSA-O	1	1	0	null	0	1:9:10.01;1:11:12.93	1:9:-6.29;1:10:9.27;1:11:-6.25	Name: 2-(3,4-Dihydroxyphenyl)ethylamine; 2-(3,4-dihydroxyphenyl)ethylamine; 3,4-Dihydroxyphenethylamine; 3,4-dihydroxyphenethylamine; 3-hydroxytyramine; 4-(2-Aminoethyl)-1,2-benzenediol; 4-(2-Aminoethyl)benzene-1,2-diol; 4-(2-aminoethyl)benzene-1,2-diol; Dopamine; deoxyepinephrine; dopamine; hydroxytyramine; intropin|BiGG: dopa|BrachyCyc: DOPAMINE|ChlamyCyc: DOPAMINE|KEGG: C03758|MetaCyc: DOPAMINE	[NH3+]CCc1ccc(O)c(O)c1	GC|EQ|EQU
c0	Mevalonic acid	cpd00332	mev-R	C6H11O4	147	Primary Database	KJTLQQUUPVSXIM-ZCFIWIBFSA-M	-1	1	0	null	0	1:5:16.04;1:7:14.95;1:9:4.38	1:5:-2.41;1:7:-2.92	Name: (R)-Mevalonate; (R)-mevalonate; 3,5-Dihydroxy-3-methylvaleric acid; Mevalonic acid; mevalonate; mevalonic acid|AraCyc: MEVALONATE|BiGG: mev__R|BrachyCyc: MEVALONATE|KEGG: C00418|MetaCyc: MEVALONATE	C[C@@](O)(CCO)CC(=O)[O-]	GC|EQ|EQU
c0	Meglutol	cpd02358	Meglutol	C6H8O5	160	Primary Database	NPOAOTPXWNWTSH-UHFFFAOYSA-L	-2	1	0	null	0	1:5:15.10;1:8:3.68;1:10:4.44	1:5:-3.01	Name: (S)-3-Hydroxy-3-methylglutarate; (S)-3-Hydroxy-3-methylglutaric acid; (S)-Meglutol; 3-Hydorxy-3-methylglutaric acid; 3-Hydroxy-3-methylglutarate; 3-Hydroxy-3-methylpentanedioic acid; 3-hydorxy-3-methylglutaric acid; 3-hydroxy-3-methylglutarate; 3-hydroxy-3-methylpentanedioic acid; Dicrotalic acid; Meglutol; beta-Hydroxy-beta-methylglutaric acid; dicrotalic acid|KEGG: C03761|MetaCyc: CPD-547	CC(O)(CC(=O)[O-])CC(=O)[O-]	GC|EQ|EQU
c0	3-Methylglutaconyl-CoA	cpd02068	3mgcoa	C27H37N7O19P3S	889	Primary Database	GXKSHRDAHFLWPN-RKYLSHMCSA-I	-5	1	0	null	0	1:24:3.22;1:34:0.92;1:35:5.95;1:49:0.83;1:56:4.17	1:41:-1.06;1:43:4.96;1:45:-7.46	Name: (E)-3-Methylglutaconyl-1-CoA; (E)-3-methylglutaconyl-1-CoA; 3-Methylglutaconyl-CoA; 3-methylglutaconyl-CoA; trans-3-Methylglutaconyl-CoA; trans-3-methylglutaconyl-CoA|AraCyc: TRANS-3-METHYL-GLUTACONYL-COA|BiGG: 3mgcoa|BrachyCyc: TRANS-3-METHYL-GLUTACONYL-COA|KEGG: C03231|MetaCyc: TRANS-3-METHYL-GLUTACONYL-COA	C/C(=C\C(=O)SCCNC(=O)CCNC(=O)[C@H](O)C(C)(C)COP(=O)([O-])OP(=O)([O-])OC[C@H]1O[C@@H](n2cnc3c(N)ncnc32)[C@H](O)[C@@H]1OP(=O)([O-])[O-])CC(=O)[O-]	GC|EQ|EQU
c0	Deoxyadenosine	cpd00438	dad-2	C10H13N5O3	251	Primary Database	OLXZPDWKRNYJJZ-RRKCRQDMSA-N	0	1	0	null	0	1:15:18.54;1:17:13.89;1:18:14.79	1:6:-7.78;1:7:-4.98;1:9:-1.02;1:14:3.96;1:15:-6.37;1:17:-3.24;1:18:-2.98	Name: 2'-Deoxyadenosine; 2'-deoxyadenosine; 2-deoxy-adenosine; Deoxyadenosine; deoxyadenosine|BiGG: dad_2|BrachyCyc: DEOXYADENOSINE|ChlamyCyc: DEOXYADENOSINE|KEGG: C00559|MetaCyc: DEOXYADENOSINE	Nc1ncnc2c1ncn2[C@H]1C[C@H](O)[C@@H](CO)O1	GC|EQ|EQU
c0	dTDP	cpd00297	dtdp	C10H14N2O11P2	400	Primary Database	UJLXYODCHAELLY-XLPZGREQSA-L	-2	1	0	null	0	1:9:9.96;1:13:14.01;1:20:3.21;1:23:1.77;1:24:7.42	1:3:-4.20;1:13:-3.24;1:17:-4.96	Name: Deoxythymidine 5'-diphosphate; dTDP; deoxy-TDP; thymidine 5'-(trihydrogen diphosphate) (9CI); thymidine-5'-diphosphate; thymidine-diphosphate|AraCyc: TDP|BiGG: dtdp|BrachyCyc: TDP|KEGG: C00363|MetaCyc: TDP	Cc1cn([C@H]2C[C@H](O)[C@@H](COP(=O)([O-])OP(=O)([O-])O)O2)c(=O)[nH]c1=O	GC|EQ|EQU
c0	TTP	cpd00357	dttp	C10H14N2O14P3	479	Primary Database	NHVNXKFIZYSCEB-XLPZGREQSA-K	-3	1	0	null	0	1:9:9.96;1:13:14.01;1:20:3.30;1:24:0.90;1:27:2.53;1:28:7.42	1:3:-4.20;1:13:-3.24;1:17:-4.96	Name: Deoxythymidine 5'-triphosphate; Deoxythymidine triphosphate; TTP; dTTP; thymidine 5'-(tetrahydrogen triphosphate); thymidine 5'-triphosphate; thymidine triphosphate|AraCyc: TTP|BiGG: dttp|BrachyCyc: TTP|KEGG: C00459|MetaCyc: TTP	Cc1cn([C@H]2C[C@H](O)[C@@H](COP(=O)([O-])OP(=O)([O-])OP(=O)([O-])O)O2)c(=O)[nH]c1=O	GC|EQ|EQU
c0	dUMP	cpd00299	dump	C9H11N2O8P	307	Primary Database	JSRLJPSBLDHEIO-SHYZEUOFSA-L	-2	1	0	null	0	1:7:9.71;1:14:14.01;1:18:1.23;1:19:6.26	1:5:-4.27;1:14:-3.24;1:15:-5.40	Name: 2'-Deoxyuridine 5'-phosphate; 2'-deoxy-5'-uridylic acid; 2'-deoxyuridine 5'-phosphate; 2'-deoxyuridine 5-monophosphate; 2'-deoxyuridine-5'-phosphate; 2'-deoxyuridine-5-monophosphate; 2'-deoxyuridylic acid; Deoxyuridine 5'-phosphate; Deoxyuridine monophosphate; Deoxyuridylic acid; dUMP; deoxyurdine-phosphate; deoxyuridine-phosphate|AraCyc: DUMP|BiGG: dump|BrachyCyc: DUMP|KEGG: C00365|MetaCyc…	O=c1ccn([C@H]2C[C@H](O)[C@@H](COP(=O)([O-])[O-])O2)c(=O)[nH]1	GC|EQ|EQU
c0	dUDP	cpd00978	dudp	C9H12N2O11P2	386	Primary Database	QHWZTVCCBMIIKE-SHYZEUOFSA-L	-2	1	0	null	0	1:7:9.71;1:14:14.01;1:19:3.21;1:22:1.77;1:23:7.42	1:5:-4.27;1:14:-3.24;1:15:-5.40	Name: 2'-Deoxyuridine 5'-diphosphate; 2'-deoxyuridine-5'-diphosphate; dUDP; deoxyuridine-diphosphate|AraCyc: DUDP|BiGG: dudp|BrachyCyc: DUDP|KEGG: C01346|MetaCyc: DUDP	O=c1ccn([C@H]2C[C@H](O)[C@@H](COP(=O)([O-])OP(=O)([O-])O)O2)c(=O)[nH]1	GC|EQ|EQU
c0	dUTP	cpd00358	dutp	C9H12N2O14P3	465	Primary Database	AHCYMLUZIRLXAA-SHYZEUOFSA-K	-3	1	0	null	0	1:7:9.71;1:14:14.01;1:19:3.30;1:23:0.90;1:26:2.53;1:27:7.42	1:5:-4.27;1:14:-3.24;1:15:-5.40	Name: 2'-Deoxyuridine 5'-triphosphate; 2'-deoxyuridine-5'-triphosphate; dUTP; deoxy-UTP; deoxyuridine-triphosphate|AraCyc: DUTP|BiGG: dutp|BrachyCyc: DUTP|KEGG: C00460|MetaCyc: DUTP	O=c1ccn([C@H]2C[C@H](O)[C@@H](COP(=O)([O-])OP(=O)([O-])OP(=O)([O-])O)O2)c(=O)[nH]1	GC|EQ|EQU
c0	Deoxyuridine	cpd00412	duri	C9H12N2O5	228	Primary Database	MXHRCPNRJAMMIM-SHYZEUOFSA-N	0	1	0	null	0	1:9:9.71;1:13:13.91;1:15:14.79	1:3:-4.27;1:13:-3.24;1:15:-2.98;1:16:-5.40	Name: 2'-Deoxyuridine; 2'-deoxyuridine; 2-Deoxyuridine; Deoxyuridine; deoxyuridine|AraCyc: DEOXYURIDINE|BiGG: duri|BrachyCyc: DEOXYURIDINE|KEGG: C00526|MetaCyc: DEOXYURIDINE	O=c1ccn([C@H]2C[C@H](O)[C@@H](CO)O2)c(=O)[nH]1	GC|EQ|EQU
c0	Urate	cpd00300	urate	C5H4N4O3	168	Primary Database	LEHOTFFKMJEONL-UHFFFAOYSA-N	0	1	0	null	0	1:4:8.97;1:5:12.60;1:6:15.61;1:7:7.25	1:8:-6.52	Name: 2,6,8-trihydroxypurine; 2,6,8-trioxypurine; 7,9-dihydro-1H-purine-2,6,8(3H)-trione; 8-hydroxyxanthine; 9H-purine-2,6,8-triol; Urate; Uric acid; Uric_acid; purine-2,6,8-(1H,3H,9H)-trione; trioxopurine; urate; uric acid|AraCyc: URATE|BiGG: urate|BrachyCyc: URATE|KEGG: C00366|MetaCyc: CPD-15332; URATE	O=c1[nH]c(=O)c2[nH]c(=O)[nH]c2[nH]1	GC|EQ|EQU
c0	Retinal	cpd00304	Retinal	C20H28O	284	Primary Database	NCYCYZXNIZJOKI-OVSJKPMPSA-N	0	1	0	null	0	0	1:21:-4.06	Name: Retinal; Retinene; Vitamin A aldehyde; all-trans-Retinal; all-trans-Retinene; all-trans-Vitamin A aldehyde; all-trans-retinal; all-trans-retinene; axerophthal; retinal; retinaldehyde; retinene; vitamin A aldehyde|AraCyc: RETINAL|BiGG: retinal|BrachyCyc: RETINAL|KEGG: C00376|MetaCyc: RETINAL	CC1=C(/C=C/C(C)=C/C=C/C(C)=C/C=O)C(C)(C)CCC1	GC|EQ|EQU
c0	Tretin M	cpd00577	Tretin M	C20H27O2	299	Primary Database	SHGAZHPCJJPHSC-YCNIQYBTSA-M	-1	1	0	null	0	0.0563051	0	Name: (all-E)-3,7-Dimethyl-9-(2,6,6-trimethyl-1-cyclohexen-1-yl)-2,4,6,8- nonatetraenoic acid; (all-E)-3,7-Dimethyl-9-(2,6,6-trimethyl-1-cyclohexen-1-yl)-2,4,6,8-nonatetraenoic acid; (all-E)-3,7-dimethyl-9-(2,6,6-trimethyl-1-cyclohexen-1-yl)-2,4,6,8-nonatetraenoic acid; 3,7-Dimethyl-9-(2,6,6-trimethyl-1-cyclohexene-1-yl)-2,4,6,8- nonatetraenoic acid (ECL); 3,7-Dimethyl-9-(2,6,6-trimethyl-1-cycloh…	CC1=C(/C=C/C(C)=C/C=C/C(C)=C/C(=O)[O-])C(C)(C)CCC1	GC|EQ|EQU
c0	Retinol	cpd00365	Retinol	C20H30O	286	Primary Database	FPIPGXGPPPQFEQ-OVSJKPMPSA-N	0	1	0	null	0	0.0557458	1:20:-2.17	Name: Retinol; Retinol-(cellular-retinol-binding-protein); Vitamin A; Vitamin A1; all-trans-Retinol; all-trans-retinol; retinol; trans-retinol; vitamin A; vitamin A1|AraCyc: CPD-13524|BiGG: retinol|CornCyc: CPD-13524|KEGG: C00473; C17276|MetaCyc: CPD-13524	CC1=C(/C=C/C(C)=C/C=C/C(C)=C/CO)C(C)(C)CCC1	GC|EQ|EQU
c0	Thiamin	cpd00305	thm	C12H17N4OS	265	Primary Database	JZRWCGZRTZMZEH-UHFFFAOYSA-N	1	1	0	null	0	1:4:19.26;1:16:15.50	1:13:-1.15;1:14:-6.03;1:15:5.54;1:16:-2.58	Name: Aneurin; Antiberiberi factor; THI; Thiamin; Thiamine; Vitamin B1; thiamin; thiamine; vitamin B1|AraCyc: THIAMINE|BiGG: thm|BrachyCyc: THIAMINE|KEGG: C00378|MetaCyc: THIAMINE	Cc1ncc(C[n+]2csc(CCO)c2C)c(N)n1	GC|EQ
c0	Xanthosine	cpd01217	xtsn	C10H12N4O6	284	Primary Database	UBORTCNDUKBEOP-UUOKFMHZSA-N	0	1	0	null	0	1:4:17.16;1:12:9.03;1:17:12.46;1:19:13.89;1:20:14.78	1:7:0.10;1:10:-4.68;1:17:-3.85;1:19:-3.67;1:20:-2.98	Name: 9 beta-D-ribofuranosylxanthine; Xanthosine; xanthosine|AraCyc: XANTHOSINE|BiGG: xtsn|BrachyCyc: XANTHOSINE|KEGG: C01762|MetaCyc: XANTHOSINE	O=c1[nH]c(=O)c2ncn([C@@H]3O[C@H](CO)[C@@H](O)[C@H]3O)c2[nH]1	GC|EQ|EQU
c0	Imidazole acetaldehyde	cpd03052	imzacd	C5H6N2O	110	Primary Database	MQSRGWNVEZRLDK-UHFFFAOYSA-N	0	1	0	null	0	1:5:12.01;1:6:14.62	1:2:6.43;1:8:-7.48	Name: (imidazol-4-yl)acetaldehyde; Imidazole acetaldehyde; Imidazole-4-acetaldehyde; imidazole acetaldehyde|AraCyc: IMIDAZOLE_ACETALDEHYDE|BiGG: im4act|BrachyCyc: IMIDAZOLE_ACETALDEHYDE|KEGG: C05130|MetaCyc: IMIDAZOLE_ACETALDEHYDE	O=CCc1c[nH]cn1	GC|EQ|EQU
c0	3-Methylhistamine	cpd03051	3-Methylhistamine	C6H12N3	126	Primary Database	FHQDWPCFSJMNCT-UHFFFAOYSA-O	1	1	0	null	0	0	1:4:5.85;1:9:9.57	Name: 1-Methyl-4-(2-aminoethyl)imidazole; 1-Methylhistamine; 1-methyl-1H-imidazole-4-ethanamine; 1-methyl-4-(2-aminoethyl)imidazole; 1-methylhistamine; 3-Methylhistamine; 4-(1-aminoethyl)-1-methyl-1H-imidazole; Imidazole, 4-(2-(methylamino)ethyl)-; N(T)-methylhistamine; N(tau)-Methylhistamine; N-Methylhistamine; N-methyl-histamine; N1-methylhistamine; Ntau-Methylhistamine; Ntau-methylhistamine; m…	Cn1cnc(CC[NH3+])c1	GC|EQ|EQU
c0	Quercetin	cpd00313	quc	C15H9O7	301	Primary Database	REFJWTPEDVJJIY-UHFFFAOYSA-M	-1	1	0	null	0	1:10:7.85;1:13:8.63;1:15:6.38;1:21:12.82;1:22:10.29	1:5:-5.45;1:8:-8.88;1:10:-6.40;1:13:-3.99;1:15:-7.70;1:21:-6.32;1:22:-6.74	Name: 3,3',4,5,7-Pentahydroxyflavone; 3,5,7,3',4'-Pentahydroxyflavone; 3,5,7,3',4'-pentahydroflavone; 3,5,7,3',4'-pentahydroxyflavone; Quercetin; quercetin|AraCyc: CPD-520|BiGG: quc|BrachyCyc: CPD-520|KEGG: C00389|MetaCyc: CPD-520	O=c1c(O)c(-c2ccc(O)c(O)c2)oc2cc([O-])cc(O)c12	GC|EQ
c0	CO	cpd00204	co	CHO	29	Primary Database	XPRMKTHGXOVKEH-UHFFFAOYSA-N	1	1	0	null	0	0.0425369	0	Name: CO; Carbon monoxide; carbon monooxide; carbon monoxide|AraCyc: CARBON-MONOXIDE|BiGG: co|BrachyCyc: CARBON-MONOXIDE|KEGG: C00237|MetaCyc: CARBON-MONOXIDE	C#[O+]	GC
c0	2-Protocatechoylphloroglucinolcarboxylate	cpd02754	2pcpgc	C14H9O8	305	Primary Database	GRXIELRCPYIEQI-UHFFFAOYSA-M	-1	1	0	null	0	1:17:13.19;1:18:9.48;1:19:8.47;1:20:2.45;1:22:12.10	1:15:-7.02;1:17:-6.06;1:18:-5.82;1:19:-6.40;1:22:-5.84	Name: 2-(3,4-Dihydroxybenzoyloxy)-4,6-dihydroxybenzoate; 2-(3,4-dihydroxybenzoyloxy)-4,6-dihydroxybenzoate; 2-Protocatechoylphloroglucinolcarboxylate; 2-protocatechuoyl-phloroglucinol carboxylic acid; 2-protocatechuoylphloroglucinolcarboxylate|BiGG: 2pcpgc|EcoCyc: 2-PROTOCATECHUOYLPHLOROGLUCINOLCARBOXYLA|KEGG: C04524|MetaCyc: 2-PROTOCATECHUOYLPHLOROGLUCINOLCARBOXYLA|iYO844: 2pcpgc	O=C(Oc1cc(O)cc(O)c1C(=O)[O-])c1ccc(O)c(O)c1	GC|EQ|EQU
c0	Indoleacetaldehyde	cpd00486	id3acald	C10H9NO	159	Primary Database	WHOOUMGHGSPMGR-UHFFFAOYSA-N	0	1	0	null	0	1:7:17.27;1:10:14.58	1:12:-7.05	Name: (indol-3-yl)acetaldehyde; 1H-indole-3-acetaldehyde; 1H-indole-3-carbaldehyde; 2-(Indol-3-yl)acetaldehyde; 2-(indol-3-yl)acetaldehyde; Indole-3-acetaldehyde; Indoleacetaldehyde; indol-3-acetaldehyde; indole acetaldehyde; indole-3-acetaldehyde; indole-3-carbaldehyde|AraCyc: INDOLE_ACETALDEHYDE|BiGG: id3acald|BrachyCyc: INDOLE_ACETALDEHYDE|KEGG: C00637|MetaCyc: INDOLE_ACETALDEHYDE	O=CCc1c[nH]c2ccccc12	GC|EQ|EQU
c0	Ferulate	cpd01059	frlt	C10H9O4	193	Primary Database	KSEBMYQBYZTDHS-HWKANZROSA-M	-1	1	0	null	0	1:9:9.98;1:13:3.58	1:7:-4.89;1:9:-5.09	Name: 3-Methoxy-4-hydroxy-trans-cinnamate; 3-methoxy-4-hydroxy-trans-cinnamate; 3-methoxy-4-hydroxycinnamic acid; 4-Hydroxy-3-methoxycinnamic acid; 4-hydroxy-3-methoxycinnamic acid; Ferulate; Ferulic acid; caffeic acid 3-methyl ether; ferulate; ferulic acid|AraCyc: FERULIC-ACID|BiGG: fer|BrachyCyc: FERULIC-ACID|KEGG: C01494|MetaCyc: FERULIC-ACID	COc1cc(/C=C/C(=O)[O-])ccc1O	GC|EQ|EQU
c0	Feruloyl-CoA	cpd00321	ferulcoa	C31H40N7O19P3S	940	Primary Database	GBXZVJQQDAJGSO-NBXNMEGSSA-J	-4	1	0	null	0	1:24:3.27;1:34:0.92;1:35:5.94;1:49:0.83;1:60:9.89	1:41:-1.06;1:43:4.89;1:45:-7.46;1:60:-5.09	Name: Feruloyl-CoA; feruloyl-CoA; trans-Feruloyl-CoA; trans-feruloyl-CoA|AraCyc: FERULOYL-COA|BiGG: ferulcoa|BrachyCyc: FERULOYL-COA|KEGG: C00406|MetaCyc: FERULOYL-COA	COc1cc(/C=C/C(=O)SCCNC(=O)CCNC(=O)[C@H](O)C(C)(C)COP(=O)([O-])OP(=O)([O-])OC[C@H]2O[C@@H](n3cnc4c(N)ncnc43)[C@H](O)[C@@H]2OP(=O)([O-])[O-])ccc1O	GC|EQ|EQU
c0	L-Isoleucine	cpd00322	ile-L	C6H13NO2	131	Primary Database	AGPKZVBTJJNPAG-WHFBIAKZSA-N	0	1	0	null	0	0.0465601	0.0445554	Name: 2-Amino-3-methylvaleric acid; L-Isoleucine; L-ile; L-isoleucine; ile; iso-leucine; l-iso-leucine|AraCyc: ILE|BiGG: ile__L|BrachyCyc: ILE|KEGG: C00407|MetaCyc: ILE	CC[C@H](C)[C@H]([NH3+])C(=O)[O-]	GC|EQ|EQU
c0	3MOP	cpd00508	3mop	C6H9O3	129	Primary Database	JVQYSWDUAOAHFM-BYPYZUCNSA-M	-1	1	0	null	0	0.0465685	1:4:-9.72	Name: (3S)-3-Methyl-2-oxopentanoate; (3S)-3-Methyl-2-oxopentanoic acid; (3S)-3-methyl-2-oxopentanoate; (S)-2-oxo-3-methylpentanoate; (S)-3-Methyl-2-oxopentanoate; (S)-3-Methyl-2-oxopentanoic acid; (S)-3-methyl-2-oxopentanoate; (S)-3-methyl-2-oxovalerate; 2-keto-3-methyl-valerate; 2-keto-3-methylvalerate; 2-keto-isoleucine; 2-oxo-3-methylpentanoate; 2-oxo-3-methylvalerate; 3-methyl-2-oxopentanoate…	CC[C@H](C)C(=O)C(=O)[O-]	GC|EQ|EQU
c0	L-Pipecolate	cpd00323	Lpipecol	C6H11NO2	128	Primary Database	HXEACLLIILLPRG-YFKPBYRVSA-N	0	1	0	null	0	0.0465516	0.0438703	Name: (S)-Piperidine-2-carboxylic acid; (S)-pipecolate; (S)-pipecolic acid; (S)-piperidine-2-carboxylate; 2-Piperidinecarboxylic acid; L-Pipecolate; L-pipecolate; L-pipecolic acid; Pipecolic acid; Pipecolinic acid; piperidine-2-carboxylate|AraCyc: L-PIPECOLATE|BiGG: Lpipecol|CornCyc: L-PIPECOLATE|KEGG: C00408|MetaCyc: L-PIPECOLATE	O=C([O-])[C@@H]1CCCC[NH2+]1	GC|EQ|EQU
c0	delta1-Piperideine-2-carboxylate	cpd00922	1pipdn2c	C6H9NO2	126	Primary Database	GEJXSVNGWOSZPC-UHFFFAOYSA-N	0	1	0	null	0	0.0472696	0.0437719	Name: 1,2-Didehydropiperidine-2-carboxylate; 1,2-didehydropiperidine-2-carboxylate; 1-piperideine-2-carboxylate; delta1-Piperideine-2-carboxylate; delta1-piperideine-2-carboxylate|BiGG: 1pipdn2c|KEGG: C04092|MetaCyc: DELTA1-PIPERIDEINE-2-CARBOXYLATE|iJN746: 1pipdn2c|iRS1563: M_C04092_c	O=C([O-])C1=[NH+]CCCC1	GC|EQ|EQU
c0	delta1-Piperideine-6-L-carboxylate	cpd00352	thp2c	C6H8NO2	126	Primary Database	CSDPVAKVEWETFG-YFKPBYRVSA-M	-1	1	0	null	0	0.0465509	0.043822	Name: (S)-2,3,4,5-Tetrahydropyridine-2-carboxylate; (S)-2,3,4,5-tetrahydropiperidine-2-carboxylate; 1,6-didehydropiperidine-2-carboxylate; 1-piperideine 6-carboxylate; 1-piperideine-6-carboxylate; 2,3,4,5-Tetrahydropyridine-2-carboxylate; 2,3,4,5-tetrahydropyridine-2-carboxylate; delta1-Piperideine-6-L-carboxylate; delta1-piperideine-6-carboxylate; delta6-piperideine-2-carboxylate|AraCyc: CPD-768…	O=C([O-])[C@@H]1CCCC=N1	GC|EQ|EQU
c0	Sinapate	cpd00373	Sinapate	C11H11O5	223	Primary Database	PCMORTLOPMLEFB-ONEGZZNKSA-M	-1	1	0	null	0	1:9:9.41;1:15:3.41	1:7:-4.60;1:9:-5.42;1:10:-5.23	Name: 3,5-Dimethoxy-4-hydroxycinnamic acid; 3,5-dimethoxy-4-hydroxycinnamate; 3,5-dimethoxy-4-hydroxycinnamic acid; 4-hydroxy-3,5-dimethoxycinnamate; Sinapate; Sinapic acid; sinapate; sinapic acid; sinapinate; sinapinic acid|AraCyc: SINAPATE|BrachyCyc: SINAPATE|CornCyc: SINAPATE|KEGG: C00482|MetaCyc: SINAPATE	COc1cc(/C=C/C(=O)[O-])cc(OC)c1O	GC|EQ|EQU
c0	Sinapoyl-CoA	cpd00326	Sinapoyl-CoA	C32H42N7O20P3S	970	Primary Database	RBFUWESMWRUGFY-GSNIOFLCSA-J	-4	1	0	null	0	1:24:3.27;1:34:0.92;1:35:5.94;1:49:0.83;1:60:9.32	1:41:-1.06;1:43:4.89;1:45:-7.46;1:60:-5.42	Name: Sinapoyl-CoA; sinapinoyl-CoA; sinapoyl-CoA|AraCyc: SINAPOYL-COA|BrachyCyc: SINAPOYL-COA|CornCyc: SINAPOYL-COA|KEGG: C00411|MetaCyc: SINAPOYL-COA	COc1cc(/C=C/C(=O)SCCNC(=O)CCNC(=O)[C@H](O)C(C)(C)COP(=O)([O-])OP(=O)([O-])OC[C@H]2O[C@@H](n3cnc4c(N)ncnc43)[C@H](O)[C@@H]2OP(=O)([O-])[O-])cc(OC)c1O	GC|EQ|EQU
c0	Cyclohexanone	cpd00329	Cyclohexanone	C6H10O	98	Primary Database	JHIVVAPYMSGYDF-UHFFFAOYSA-N	0	1	0	null	0	0	1:4:-7.35	Name: Cyclohexanone; cyclohexanone|AlgaGEM: S_Cyclohexanone_c|KEGG: C00414|MetaCyc: CYCLOHEXANONE|iRS1563: M_C00414_c	O=C1CCCCC1	GC|EQ|EQU
c0	Hexalin	cpd00636	Hexalin	C6H12O	100	Primary Database	HPXRVTGHNJAIIH-UHFFFAOYSA-N	0	1	0	null	0	0.0446549	1:4:-1.41	Name: Cyclohexan-1-ol; Cyclohexanol; Hexahydrophenol; Hexalin; cyclohexanol; cyclohexyl-alcohol; tramadol|KEGG: C00854|MetaCyc: CYCLOHEXANOL	OC1CCCCC1	GC|EQ|EQU
c0	Folate	cpd00393	fol	C19H17N7O6	439	Primary Database	OVBPIULPVIDEAO-LBPRGKRZSA-L	-2	1	0	null	0	1:10:9.99;1:14:18.09;1:22:15.89;1:28:3.37;1:31:4.17	1:4:-0.70;1:14:2.09;1:23:-2.07	Name: FOL; Folate; Folic acid; Pteroylglutamic acid; folate; folic acid|BiGG: fol|EcoCyc: CPD-12826|KEGG: C00504|MaizeCyc: CPD-12826|MetaCyc: CPD-12826	Nc1nc2ncc(CNc3ccc(C(=O)N[C@@H](CCC(=O)[O-])C(=O)[O-])cc3)nc2c(=O)[nH]1	GC|EQ
c0	Dihydropteroate	cpd00683	dhpt	C14H13N6O3	313	Primary Database	WBFYVDCHGVNRBH-UHFFFAOYSA-M	-1	1	0	null	0	1:5:19.08;1:8:7.63;1:10:18.29;1:13:17.53;1:14:17.23;1:22:4.72	1:3:-0.21;1:6:-4.93;1:13:-1.60;1:14:1.75	Name: 7,8-Dihydropteroate; 7,8-dihydropteroate; Dihydropteroate; H2Pte; dihydropterate; dihydropteroate|AraCyc: 7-8-DIHYDROPTEROATE|BiGG: dhpt|BrachyCyc: 7-8-DIHYDROPTEROATE|KEGG: C00921|MetaCyc: 7-8-DIHYDROPTEROATE	Nc1nc2c(c(=O)[nH]1)N=C(CNc1ccc(C(=O)[O-])cc1)CN2	GC|EQ
c0	Cinnamoyl-CoA	cpd00422	Cinnamoyl-CoA	C30H38N7O17P3S	894	Primary Database	JVNVHNHITFVWIX-KZKUDURGSA-J	-4	1	0	null	0	1:24:3.27;1:31:12.61;1:34:0.92;1:35:5.94;1:49:0.83	1:31:-3.87;1:41:-1.06;1:43:4.89;1:45:-7.46	Name: (E)-Cinnamoyl-CoA; (E)-cinnamoyl-CoA; Cinnamoyl-CoA; S-(Cinnamoyl) coenzyme A; trans-cinnamoyl-CoA|AraCyc: CINNAMOYL-COA|BrachyCyc: CINNAMOYL-COA|CornCyc: CINNAMOYL-COA|KEGG: C00540; C16256|MetaCyc: CINNAMOYL-COA	CC(C)(COP(=O)([O-])OP(=O)([O-])OC[C@H]1O[C@@H](n2cnc3c(N)ncnc32)[C@H](O)[C@@H]1OP(=O)([O-])[O-])[C@@H](O)C(=O)NCCC(=O)NCCSC(=O)/C=C/c1ccccc1	GC|EQ|EQU
c0	1,2-Propanediol	cpd00453	12ppd-S	C3H8O2	76	Primary Database	DNIAPMSPPWPWGF-UHFFFAOYSA-N	0	1	0	null	0	1:4:16.00;1:5:14.47	1:4:-2.86;1:5:-2.93	Name: 1,2-Propanediol; DL-12-Propanediol; Propane-1,2-diol; Propylene glycol|AlgaGEM: S_Propane_45_1_44_2_45_diol_c|KEGG: C00583|MetaCyc: DL-12-Propanediol|iRS1563: M_C00583_c	CC(O)CO	GC|EQ|EQU
c0	L-Fuculose1-phosphate	cpd00806	fc1p	C6H11O8P	243	Primary Database	KNYGWWDTPGSEPD-LFRDXLMFSA-L	-2	1	0	null	0	1:6:16.59;1:8:15.42;1:9:13.86;1:10:12.22;1:13:1.18;1:14:6.21	1:8:-3.05;1:9:-3.65;1:10:-3.99;1:11:-8.56	Name: L-Fuculose 1-phosphate; L-Fuculose1-phosphate; L-fuculose 1-phosphate; L-fuculose-1-P; L-fuculose-1-phosphate; fuculose-1-P; fuculose-1-phosphate|BiGG: fc1p|EcoCyc: FUCULOSE-1P|KEGG: C01099|MetaCyc: FUCULOSE-1P|RiceCyc: FUCULOSE-1P	C[C@H](O)[C@@H](O)[C@@H](O)C(=O)COP(=O)([O-])[O-]	GC|EQ|EQU
c0	L-Glutamate1-semialdehyde	cpd02345	glu1sa	C5H9NO3	131	Primary Database	MPUUQNGXJSEWTF-BYPYZUCNSA-N	0	1	0	null	0	1:1:19.78;1:8:4.03	1:4:8.10;1:9:-7.61	Name: (S)-4-Amino-5-oxopentanoate; (S)-4-amino-5-oxopentanoate; L-Glutamate 1-semialdehyde; L-Glutamate1-semialdehyde; L-glutamate 1-semialdehyde; glutamate-1-semialdehyde|AraCyc: GLUTAMATE-1-SEMIALDEHYDE|BiGG: glu1sa|BrachyCyc: GLUTAMATE-1-SEMIALDEHYDE|KEGG: C03741|MetaCyc: GLUTAMATE-1-SEMIALDEHYDE	[NH3+][C@H](C=O)CCC(=O)[O-]	GC|EQ|EQU
c0	5-Aminopentanoate	cpd00339	5aptn	C5H11NO2	117	Primary Database	JJMDCOVWQOJGCB-UHFFFAOYSA-N	0	1	0	null	0	0.0451927	0.0473404	Name: 5-Aminopentanoate; 5-Aminopentanoic acid; 5-Aminovaleric acid; 5-aminopentanoate; 5-aminopentanoic acid; 5-aminovalerate; 5-aminovaleric acid; d-amino-N-valeric acid; d-amino-valeric acid; delta-amino-N-valerate; delta-aminovalerate|BiGG: 5aptn|EcoCyc: 5-AMINOPENTANOATE|KEGG: C00431|MetaCyc: 5-AMINOPENTANOATE|RiceCyc: 5-AMINOPENTANOATE	[NH3+]CCCCC(=O)[O-]	GC|EQ|EQU
c0	5-Oxopentanoate	cpd02089	glusa	C5H7O3	115	Primary Database	VBKPPDYGFUZOAJ-UHFFFAOYSA-M	-1	1	0	null	0	1:4:17.70;1:6:4.33	1:8:-6.94	Name: 5-Oxopentanoate; 5-oxopentanoate; Glutarate semialdehyde; glutarate semialdehyde|AraCyc: CPD-280|BiGG: oxptn|EcoCyc: CPD-280|KEGG: C03273|MetaCyc: CPD-280	O=CCCCC(=O)[O-]	GC|EQ|EQU
c0	5-Dehydro-4-deoxy-D-glucarate	cpd00515	5d4dglcr	C6H6O7	190	Primary Database	QUURPCHWPQNNGL-ZAFYKAAXSA-L	-2	1	0	null	0	1:1:3.34;1:8:2.50;1:12:13.23;1:13:14.96	1:10:-9.71;1:12:-4.22;1:13:-3.35	Name: (2R,3S)-2,3-dihydroxy-5-oxohexanedioate; 2,3-dihydroxy-5-oxo-hexanedioate; 2-keto-L-threo-4,5-dihydroxyadipate; 3-deoxy-(L)-threo-2-hexulosarate; 3-deoxy-2-keto-L-threo-hexarate; 3-deoxy-L-threo-hex-2-ulosarate; 5-Dehydro-4-deoxy-D-glucarate; 5-KDG; 5-dehydro-4-deoxy-D-glucarate; 5-keto-4-deoxy-D-glucarate; GLR; KGR|BiGG: 5dh4dglc|EcoCyc: 5-KETO-4-DEOXY-D-GLUCARATE|KEGG: C00679|MetaCyc: 5-K…	O=C([O-])C(=O)C[C@H](O)[C@@H](O)C(=O)[O-]	GC|EQ|EQU
c0	1-Pyrroline-4-hydroxy-2-carboxylate	cpd02626	1-Pyrroline-4-hydroxy-2-carboxylate	C5H6NO3	128	Primary Database	AOMLMYXPXUTBQH-UHFFFAOYSA-M	-1	1	0	null	0	1:6:14.51;1:8:3.66	1:5:0.53;1:6:-3.03	Name: 1-Pyrroline-4-hydroxy-2-carboxylate; 1-pyrroline-4-hydroxy-2-carboxylate|KEGG: C04282|MetaCyc: CPD-1128	O=C([O-])C1=NCC(O)C1	GC|EQ|EQU
c0	2-Acetamido-5-oxopentanoate	cpd00918	acg5sa	C7H10NO4	172	Primary Database	BCPSFKBPHHBDAI-LURJTMIESA-M	-1	1	0	null	0	1:1:3.72;1:5:17.03;1:8:15.44	1:11:-1.80;1:12:-6.95	Name: 2-Acetamido-5-oxopentanoate; 2-acetamido-5-oxopentanoate; N-Acetyl-L-glutamate 5-semialdehyde; N-acetyl-L-glutamate 5-semialdehyde; N-acetyl-L-glutamate semialdehyde; N-acetyl-L-glutamate-5-semialdehyde; N-acetylglutamate gamma-semialdehyde; N-acetylglutamate semialdehyde|AraCyc: CPD-469|BiGG: acg5sa|BrachyCyc: CPD-469|KEGG: C01250|MetaCyc: CPD-469	CC(=O)N[C@@H](CCC=O)C(=O)[O-]	GC|EQ|EQU
c0	N-Formimino-L-glutamate	cpd00344	forglu	C6H9N2O4	173	Primary Database	NRXIKWMTVXPVEF-BYPYZUCNSA-M	-1	1	0	null	0	1:1:2.48;1:7:3.92	1:10:-9.73;1:12:10.88	Name: N-Formimidoyl-L-glutamate; N-Formimino-L-glutamate; N-formimidoyl-L-glutamate; N-formimino-L-glutamate; N-formimino-glutamate; alpha-formamidinoglutarate; formimino-glu; formiminoglutamate|BiGG: forglu|KEGG: C00439|MetaCyc: N-FORMIMINO-L-GLUTAMATE|iAG612: cbs_128|iJN746: forglu	[NH2+]=CN[C@@H](CCC(=O)[O-])C(=O)[O-]	GC|EQ
c0	4-Imidazolone-5-propanoate	cpd02311	4izp	C6H7N2O3	155	Primary Database	HEXMLHKQVUFYME-UHFFFAOYSA-M	-1	1	0	null	0	1:1:10.67;1:6:4.04;1:7:19.71	0.0479388	Name: (S)-3-(5-oxo-4,5-dihydro-3H-imidazol-4-yl)propanoate; 3-(5-oxo-4,5-dihydro-3H-imidazol-4-yl)propanoate; 4,5-Dihydro-4-oxo-5-imidazolepropanoate; 4,5-dihydro-4-oxo-5-imidazolepropanoate; 4-Imidazolone-5-propanoate; 4-Imidazolone-5-propionic acid; 4-imidazolone-5-propanoate; 4-imidazolone-5-propionate; 4-imidazolone-5-propionic acid; 5-(2-carboxylatoethyl)-4-oxo-4,5-dihydro-1H-imidazol-5-ide;…	O=C([O-])CCC1NC=NC1=O	GC
c0	(2S,4S)-4-Hydroxy-2,3,4,5-tetrahydrodipicolinate	cpd21488	(2S,4S)-4-Hydroxy-2,3,4,5-tetrahydrodipicolinate	C7H7NO5	187	Primary Database	DVTPRYHENFBCII-IMJSIDKUSA-L	-2	1	0	null	0	1:8:3.13;1:11:3.87;1:13:15.09	1:2:-2.26;1:13:-2.79	Name: (2S,4S)-4-Hydroxy-2,3,4,5-tetrahydrodipicolinate; (2S,4S)-4-Hydroxy-2,3,4,5-tetrahydropyridine-2,6-dicarboxylate; (2S,4S)-4-hydroxy-2,3,4,5-tetrahydrodipicolinate; HTPA|BiGG: 23dhdp|KEGG: C20258|MetaCyc: CPD-14443	O=C([O-])C1=N[C@H](C(=O)[O-])C[C@H](O)C1	GC|EQ|EQU
c0	Nicotinate D-ribonucleoside	cpd03471	Nicotinate D-ribonucleoside	C11H13NO6	255	Primary Database	PUEDDPCUCPRQNY-ZYUZMQFOSA-N	0	1	0	null	0	1:5:19.16;1:9:11.72;1:13:13.67;1:16:2.76;1:18:14.74	1:3:-4.54;1:9:-4.22;1:13:-3.73;1:18:-2.98	Name: Nicotinate D-ribonucleoside; beta-D-Ribosylnicotinate; beta-D-ribosylnicotinate; nicotinate riboside; nicotinic acid ribose; nicotinic acid riboside; ribosylnicotinate|AraCyc: CPD-8259|BiGG: nicrns|BrachyCyc: CPD-8259|KEGG: C05841|MetaCyc: CPD-8259	O=C([O-])c1ccc[n+]([C@@H]2O[C@H](CO)[C@@H](O)[C@H]2O)c1	GC|EQ|EQU
c0	5-Formyltetrahydrofolate	cpd02197	5fthf	C20H21N7O7	471	Primary Database	VVIAGPKUTFNRDU-STQMWFEESA-L	-2	1	0	null	0	1:1:7.79;1:12:17.31;1:14:19.95;1:22:15.90;1:28:4.21;1:32:3.47	1:3:-0.46;1:12:-3.57;1:14:2.80	Name: (6S)-5-formyl-tetrahydrofolate mono-L-glutamate; (6S)-leucovorin; 5-CHO-THF; 5-CHO-THF monoglutamate; 5-Formyltetrahydrofolate; 5-formyl-H4F; 5-formyl-H4F monoglutamate; 5-formyl-THF; 5-formyl-THF leucovorin; 5-formyl-THF monoglutamate; 5-formyl-tetrahydrofolate; Folinic acid; L(-)-5-Formyl-5,6,7,8-tetrahydrofolic acid; Leucovorin; N5-formyl-H4F; N5-formyl-H4F monoglutamate; N5-formyl-H4Pte…	Nc1nc2c(c(=O)[nH]1)N(C=O)[C@@H](CNc1ccc(C(=O)N[C@@H](CCC(=O)[O-])C(=O)[O-])cc1)CN2	GC|EQ
c0	5-Formiminotetrahydrofolate	cpd00502	5-Formiminotetrahydrofolate	C20H22N8O6	470	Primary Database	YCWUVLPMLLBDCU-STQMWFEESA-L	-2	1	0	null	0	1:1:7.80;1:12:17.31;1:14:19.96;1:28:3.86;1:32:3.07	1:3:-1.09;1:12:-3.91;1:14:2.08;1:34:6.03	Name: 5-Formimidoyltetrahydrofolate; 5-Formiminotetrahydrofolate; 5-formimino-THF; 5-formiminotetrahydrofolate; CPD-671; n5-formimino-THF; n5-formiminotetrahydrofolate|BiGG: 5forthf|BrachyCyc: CPD-671|KEGG: C00664|MetaCyc: CPD-671|RiceCyc: CPD-671	N=CN1c2c(nc(N)[nH]c2=O)NC[C@@H]1CNc1ccc(C(=O)N[C@@H](CCC(=O)[O-])C(=O)[O-])cc1	GC|EQ
c0	2-Aminoadipate 6-semialdehyde	cpd02522	L2aadp6sa	C6H11NO3	145	Secondary Database	0	0	1	0	null	0	0	0	BiGG: L2aadp6sa	0	null
c0	dCTP	cpd00356	dctp	C9H13N3O13P3	464	Primary Database	RGWHQCVHVJXOKC-SHYZEUOFSA-K	-3	1	0	null	0	1:14:13.99;1:15:19.22;1:19:3.24;1:23:0.89;1:26:7.42;1:27:2.49	1:5:-4.78;1:7:4.44;1:14:-3.24	Name: 2'-Deoxycytidine 5'-triphosphate; 2'-deoxycytidine-5'-(tetrahydrogen triphosphate); 2'-deoxycytidine-5'-triphosphate; Deoxycytidine 5'-triphosphate; Deoxycytidine triphosphate; dCTP; deoxy-CTP; deoxycytidine-triphosphate|AraCyc: DCTP|BiGG: dctp|BrachyCyc: DCTP|KEGG: C00458|MetaCyc: DCTP	Nc1ccn([C@H]2C[C@H](O)[C@@H](COP(=O)([O-])OP(=O)([O-])OP(=O)([O-])O)O2)c(=O)n1	GC|EQ|EQU
c0	dTDPglucose	cpd00626	dtdpglu	C16H24N2O16P2	562	Primary Database	YSYKRGRSMLTJNL-URARBOGNSA-L	-2	1	0	null	0	1:9:9.96;1:13:13.93;1:20:3.18;1:24:1.73;1:31:12.20;1:34:14.52;1:35:13.14;1:36:15.07	1:13:-3.24;1:31:-3.96;1:34:-3.68;1:35:-3.65;1:36:-2.98	Name: TDP-glucose; dTDP-D-glucose; dTDP-alpha-D-glucose; dTDP-glucose; dTDPglucose|AraCyc: DTDP-D-GLUCOSE|BiGG: dtdpglu|ChlamyCyc: DTDP-D-GLUCOSE|KEGG: C00842|MetaCyc: DTDP-D-GLUCOSE	Cc1cn([C@H]2C[C@H](O)[C@@H](COP(=O)([O-])OP(=O)([O-])O[C@H]3O[C@H](CO)[C@@H](O)[C@H](O)[C@H]3O)O2)c(=O)[nH]c1=O	GC|EQ|EQU
c0	Indoleglycerol phosphate	cpd02210	3ig3p	C11H12NO6P	286	Primary Database	NQEQTYPJSIEPHW-MNOVXSKESA-L	-2	1	0	null	0	1:7:16.24;1:12:13.10;1:16:14.53;1:18:1.49;1:19:6.51	1:12:-3.56;1:16:-3.45	Name: (1S,2R)-1-C-(Indol-3-yl)glycerol 3-phosphate; (1S,2R)-1-C-(indol-3-yl)glycerol 3-phosphate; (3-Indolyl)-glycerol phosphate; 1-(indol-3-yl)glycerol 3-phosphate; 1-(indol-3-yl)glycerol-3-P; 1-(indol-3-yl)glycerol-3-phosphate; 1-C-(Indol-3-yl)glycerol 3-phosphate; C--3-Indolyl-glycerol3-phosphate; C1-(3-Indolyl)-glycerol 3-phosphate; Indole-3-glycerol phosphate; Indoleglycerol phosphate; indol…	O=P([O-])([O-])OC[C@@H](O)[C@@H](O)c1c[nH]c2ccccc12	GC|EQ|EQU
c0	Nebularine	cpd01197	nebari	C10H12N4O4	252	Primary Database	MRWXACSTFXYYMV-FDDDBJFASA-N	0	1	0	null	0	1:12:12.45;1:16:13.89;1:18:14.78	1:5:-4.97;1:9:-1.77;1:12:-3.85;1:16:-3.67;1:17:2.06;1:18:-2.98	Name: N-D-Ribosylpurine; Nebularine; Purine nucleoside; Purine ribonucleoside; Purine riboside|BiGG: nebari|KEGG: C01736; C15586|iYO844: nebari	OC[C@H]1O[C@@H](n2cnc3cncnc32)[C@H](O)[C@@H]1O	GC|EQ|EQU
c0	Purine	cpd00360	purine	C5H4N4	120	Primary Database	KDCGOANMDULRCW-UHFFFAOYSA-N	0	1	0	null	0	0.0438578	1:5:2.76;1:6:-8.27;1:8:0.97	Name: Purine; Purine base; purine|AraCyc: PURINE|BiGG: purine|BrachyCyc: PURINE|KEGG: C15587|MetaCyc: PURINE	c1ncc2[nH]cnc2n1	GC|EQ|EQU
c0	Estradiol	cpd00702	Estradiol	C18H24O2	272	Primary Database	VOXZDWNPVJITMN-ZBRFXRBCSA-N	0	1	0	null	0	1:14:19.38;1:20:10.33	1:14:-0.88;1:20:-5.45	Name: 17beta-estradiol; Estradiol; Estradiol-17beta; beta-Estradiol; beta-estradiol; estradiol; estradiol-17beta; oestradiol|AraCyc: CPD-352|BiGG: estradiol|BrachyCyc: CPD-352|KEGG: C00951|MetaCyc: CPD-352	C[C@]12CC[C@@H]3c4ccc(O)cc4CC[C@H]3[C@@H]1CC[C@@H]2O	GC|EQ
c0	Estrone	cpd00362	Estrone	C18H22O2	270	Primary Database	DNXHEGUUPJUMQT-CBZIJGRNSA-N	0	1	0	null	0	0.0556751	1:14:-7.48;1:20:-5.45	Name: 3-Hydroxy-1,3,5(10)-estratrien-17-one; 3-hydroxyl-1,3,5(10)-estratien-17-one; Estrone; estrol; estrone; estrovarin; follicular hormone; folliculin; hydroxyestrones; progynon|AraCyc: ESTRONE|BiGG: estrone|BrachyCyc: ESTRONE|KEGG: C00468|MetaCyc: ESTRONE	C[C@]12CC[C@@H]3c4ccc(O)cc4CC[C@H]3[C@@H]1CCC2=O	GC|EQ
c0	Estrone glucuronide	cpd08015	Estrone glucuronide	C24H29O8	445	Primary Database	FJAZVHYPASAQKM-JBAURARKSA-M	-1	1	0	null	0	1:3:19.80;1:28:14.76;1:29:12.22;1:30:13.27;1:32:3.30	1:2:-4.34;1:20:-7.48;1:26:-5.36;1:28:-3.69;1:29:-3.95;1:30:-3.73	Name: Estrone 3-glucuronide; Estrone beta-D-glucuronide; Estrone glucuronide|AlgaGEM: S_Estrone_32_glucuronide_c|BiGG: estroneglc|KEGG: C11133	C[C@]12CC[C@@H]3c4ccc(O[C@@H]5O[C@H](C(=O)[O-])[C@@H](O)[C@H](O)[C@H]5O)cc4CC[C@H]3[C@@H]1CCC2=O	GC|EQ
c0	Retinol palmitate	cpd01691	Retinol palmitate	C36H60O2	524	Primary Database	VYGQUTWHTHXGQB-FFHKNEKCSA-N	0	1	0	null	0	0	1:16:-7.04	Name: Retinol palmitate; Retinyl palmitate; Vitamin A palmitate; all-trans-Retinyl palmitate; all-trans-retinyl palmitate; aquasol A; chocola A; retinol, hexadecanoate; retinol-palmitate; vitamin A palmitate|AraCyc: CHOCOLA_A|CornCyc: CHOCOLA_A|JP_Creinhardtii_MSB: M_retpalm_s|KEGG: C02588|MetaCyc: CHOCOLA_A	CCCCCCCCCCCCCCCC(=O)OC/C=C(C)/C=C/C=C(C)/C=C/C1=C(C)CCCC1(C)C	GC|EQ|EQU
c0	Propanal	cpd00371	ppal	C3H6O	58	Primary Database	NBBJYMSMWIIQGU-UHFFFAOYSA-N	0	1	0	null	0	0.0425662	1:4:-6.94	Name: 1-propanal; Propanal; Propionaldehyde; propanal; propionaldehyde|AraCyc: CPD-665|BiGG: ppal|CornCyc: CPD-665|KEGG: C00479|MetaCyc: CPD-665	CCC=O	GC|EQ|EQU
c0	Optal	cpd03559	Optal	C3H8O	60	Primary Database	BDERNNFJNOPAEC-UHFFFAOYSA-N	0	1	0	null	0	0.0446395	1:4:-1.99	Name: 1-Hydroxypropane; 1-Propanol; 1-hydroxypropane; 1-propanol; Ethylcarbinol; Optal; Osmosol extra; Propan-1-ol; Propane-1-ol; Propanol; Propyl alcohol; UN 1274; ethylcarbinol; n-Propanol; n-Propyl alcohol; n-propanol; optal; osmosol extra; propan-1-ol; propane-1-ol; propanol; propylalcohol|AraCyc: PROPANOL|BiGG: ppoh|CornCyc: PROPANOL|KEGG: C05979|MetaCyc: PROPANOL	CCCO	GC|EQ|EQU
c0	4-Hydroxyphenylacetaldehyde	cpd02361	4hoxpacd	C8H8O2	136	Primary Database	IPRPPFIAVHPVJH-UHFFFAOYSA-N	0	1	0	null	0	1:4:15.14;1:10:9.50	1:9:-7.05;1:10:-5.96	Name: (4-hydroxyphenyl)acetaldehyde; 2-(4-Hydroxyphenyl)acetaldehyde; 4-Hydroxyphenylacetaldehyde; HPAL|AraCyc: HYDRPHENYLAC-CPD|BiGG: 4hoxpacd|BrachyCyc: HYDRPHENYLAC-CPD|KEGG: C03765|MetaCyc: HYDRPHENYLAC-CPD	O=CCc1ccc(O)cc1	GC|EQ|EQU
c0	Bilirubin	cpd00376	Bilirubin	C33H34N4O6	582	Primary Database	BPYKTIZUTYGOLE-IFADSCNNSA-L	-2	1	0	null	0	1:4:17.41;1:11:18.21;1:21:10.75;1:27:4.03;1:30:11.35;1:43:4.63	1:33:-3.36;1:38:-2.75	Name: (Z,Z)-alpha-bilirubin; (Z,Z)-bilirubin-IX alpha; 1,10,19,22,23,24-hexahydro-2,7,13,17-tetramethyl-1,19-dioxo-3,18-divinylbiline-8,12-dipropionate; Bilirubin; bilirubin|AraCyc: BILIRUBIN|BiGG: bilirub|BrachyCyc: BILIRUBIN|KEGG: C00486|MetaCyc: BILIRUBIN	C=CC1=C(C)/C(=C/c2[nH]c(Cc3[nH]c(/C=C4\NC(=O)C(C)=C4C=C)c(C)c3CCC(=O)[O-])c(CCC(=O)[O-])c2C)NC1=O	GC|EQ|EQU
c0	Bilirubin-bisglucuronoside	cpd03428	Bilirubin-bisglucuronoside	C45H50N4O18	934	Primary Database	MJRDPCMIUPHHDA-JVFYBLIPSA-L	-2	1	0	null	0	1:1:19.46;1:11:12.68;1:12:3.57;1:24:12.11;1:25:2.97;1:29:10.73;1:34:11.29	1:11:-3.96;1:24:-3.96	Name: Bilirubin beta-diglucuronide; Bilirubin-bisglucuronoside; bilirubin beta-diglucuronide; bilirubin diglucuronide; bilirubin-bisglucuronoside; bis(beta-glucosyluronate)bilirubin-IX alpha; bis(beta-glucuronosyl)bilirubin-IX alpha|AlgaGEM: S_Bilirubin_32_beta_45_diglucuronide_c|BiGG: bildglcur|KEGG: C05787|MetaCyc: BILIRUBIN-BISGLUCURONOSIDE	C=CC1=C(C)/C(=C/c2[nH]c(Cc3[nH]c(/C=C4\NC(=O)C(C)=C4C=C)c(C)c3CCC(=O)O[C@H]3[C@H](O)[C@@H](C(=O)[O-])O[C@@H](O)[C@@H]3O)c(CCC(=O)O[C@H]3[C@H](O)[C@@H](C(=O)[O-])O[C@@H](O)[C@@H]3O)c2C)NC1=O	GC
c0	Carnitine	cpd00266	crn	C7H15NO3	161	Primary Database	PHIQHXFUZVPYII-ZCFIWIBFSA-N	0	1	0	null	0	1:7:13.52;1:9:4.20	1:7:-3.57	Name: (R)-Carnitine; (R)-carnitine; (S)-carnitine; 3-Carboxy-2-hydroxy-N,N,N-trimethyl-1-propanaminium hydroxide, inner salt; 3-carboxy-2-hydroxy-N,N,N-trimethyl-1-propanaminium; 3-hydroxy-4-trimethylammoniobutanoate; Ammonium, (3-carboxy-2-hydroxypropyl)trimethyl-, hydroxide,inner salt; L-Carnitine; L-carnitine; L-gamma-Trimethyl-beta-hydroxybutyrobetaine; L-gamma-trimethyl-beta-hydroxybutyrobet…	C[N+](C)(C)C[C@H](O)CC(=O)[O-]	GC|EQ
c0	3-Dehydrocarnitine	cpd01715	3-Dehydrocarnitine	C7H13NO3	159	Primary Database	YNOWULSFLVIUDH-UHFFFAOYSA-N	0	1	0	null	0	1:7:14.12;1:10:3.94	1:11:-8.73	Name: 3-Carboxy-N,N,N-trimethyl-2-oxo-1-propanaminium; 3-Dehydrocarnitine; 3-de-H-carnitine; 3-dehydrocarnitine|KEGG: C02636|MetaCyc: 3-DE-H-CARNITINE	C[N+](C)(C)CC(=O)CC(=O)[O-]	GC|EQ
c0	Glutarate	cpd00379	glutar	C5H6O4	130	Primary Database	JFCQEDHGNNZCLN-UHFFFAOYSA-L	-2	1	0	null	0	1:4:3.76;1:9:4.56	0	Name: 1,3-Propanedicarboxylic acid; Glutarate; Glutaric acid; Pentanedioic acid; glutarate; glutaric acid; pentanedioate|BiGG: glutar|CornCyc: GLUTARATE|EcoCyc: GLUTARATE|KEGG: C00489|MetaCyc: GLUTARATE	O=C([O-])CCCC(=O)[O-]	GC|EQ|EQU
c0	Itaconate	cpd00380	itacon	C5H4O4	128	Primary Database	LVHBHZANLOWSRM-UHFFFAOYSA-L	-2	1	0	null	0	1:1:3.56;1:6:4.37	0	Name: 2-methylsuccinate; 2-propene-1,2-dicarboxylic acid; Itaconate; Itaconic acid; Methylenesuccinic acid; itaconate; itaconic acid; methylenebutanedioic acid; methylenesuccinic acid; propylenedicarboxylic acid|AraCyc: ITACONATE|BiGG: itacon|BrachyCyc: ITACONATE|KEGG: C00490|MetaCyc: ITACONATE	C=C(CC(=O)[O-])C(=O)[O-]	GC|EQ|EQU
c0	Itaconyl-CoA	cpd00416	itaccoa	C26H35N7O19P3S	875	Primary Database	NFVGYLGSSJPRKW-CITAKDKDSA-I	-5	1	0	null	0	1:24:3.16;1:34:0.92;1:35:5.94;1:49:0.83;1:54:3.88	1:41:-1.06;1:43:4.92;1:45:-7.46	Name: Itaconyl-CoA; itaconyl-CoA|AraCyc: CPD-1137|BiGG: itaccoa|BrachyCyc: CPD-1137|KEGG: C00531|MetaCyc: CPD-1137	C=C(CC(=O)SCCNC(=O)CCNC(=O)[C@H](O)C(C)(C)COP(=O)([O-])OP(=O)([O-])OC[C@H]1O[C@@H](n2cnc3c(N)ncnc32)[C@H](O)[C@@H]1OP(=O)([O-])[O-])C(=O)[O-]	GC|EQ|EQU
c0	L-Cystine	cpd00381	L-Cystine	C6H12N2O4S2	240	Primary Database	LEVWYRKDKASIDU-IMJSIDKUSA-N	0	1	0	null	0	1:6:1.56;1:13:2.27	1:4:9.34;1:12:8.74	Name: L-Cystine; L-Dicysteine; L-alpha-Diamino-beta-dithiolactic acid|AlgaGEM: S_L_45_Cystine_c|AraGEM: S_L_45_Cystine_c|BiGG: Lcystin; cysi__L|JP_Creinhardtii_MSB: M_Lcystin_h|KEGG: C00491	[NH3+][C@@H](CSSC[C@H]([NH3+])C(=O)[O-])C(=O)[O-]	GC|EQ|EQU
c0	Thiocysteine	cpd01347	Thiocysteine	C3H7NO2S2	153	Primary Database	XBKONSCREBSMCS-REOHCLBHSA-N	0	1	0	null	0	1:1:9.60;1:7:2.04	0.0459363	Name: 3-disulfanyl-L-alanine; L-thiocysteine; S-Mercapto-L-cysteine; S-sulfanyl-L-cysteine; Thiocysteine; thiocysteine|AlgaGEM: S_Thiocysteine_c|AraGEM: S_Thiocysteine_c|BiGG: thcys|KEGG: C01962|MetaCyc: THIOCYSTEINE	[NH3+][C@@H](CSS)C(=O)[O-]	GC|EQ|EQU
c0	Shikimate	cpd00383	skm	C7H9O5	173	Primary Database	JXOHGGNKMLTUBP-HSUXUTPPSA-M	-1	1	0	null	0	1:7:3.91;1:10:15.33;1:11:14.39;1:12:13.02	1:10:-3.22;1:11:-3.38;1:12:-3.60	Name: (3R,4S,5R)--3,4,5-trihydroxycyclohex-1-ene-1-carboxylate; 1-cyclohexene-1-carboxylic acid, 3,4,5-trihydroxy-; 3,4,5-Trihydroxy-1-cyclohexenecarboxylic acid; 3,4,5-trihydroxy-1-cyclohexene-1-carboxylate; Shikimate; Shikimic acid; shikimate; shikimic acid|AraCyc: SHIKIMATE|BiGG: skm|BrachyCyc: SHIKIMATE|KEGG: C00493|MetaCyc: SHIKIMATE	O=C([O-])C1=C[C@@H](O)[C@@H](O)[C@H](O)C1	GC|EQ|EQU
c0	3-phosphoshikimate	cpd02030	skm5p	C7H8O8P	252	Primary Database	QYOJSKGCWNAKGW-PBXRRBTRSA-K	-3	1	0	null	0	1:3:1.32;1:4:6.45;1:10:13.12;1:13:14.95;1:15:3.91	1:10:-3.62;1:13:-3.23	Name: 3-phosphoshikimate; Shikimate 3-phosphate; Shikimate 5-phosphate; Shikimate5-phosphate; shikimate 3-phosphate; shikimate 5-phosphate; shikimate-3-P; shikimate-3-phosphate; shikimate-5-P; shikimate-5-phosphate|AraCyc: SHIKIMATE-5P|BiGG: skm5p|BrachyCyc: SHIKIMATE-5P|KEGG: C03175|MetaCyc: SHIKIMATE-5P	O=C([O-])C1=C[C@@H](OP(=O)([O-])[O-])[C@@H](O)[C@H](O)C1	GC|EQ|EQU
[truncated: 1,810 more rows]
[truncated: 4 more columns]

## Sheet: BGR1
Metabolite compartment	Metabolite full name	Id	Abbreviation	Formula	Mass	Source	Inchikey	Charge	is_core	is_obsolete	Linked_compound	is_cofactor	pka	pkb	Aliases	Amiles	Notes
[truncated: 2,363 more rows]
[truncated: 4 more columns]

## Sheet: BGR2
Metabolite compartment	Metabolite full name	Id	Abbreviation	Formula	Mass	Source	Inchikey	Charge	is_core	is_obsolete	Linked_compound	is_cofactor	pka	pkb	Aliases	Amiles	Notes
[truncated: 2,363 more rows]
[truncated: 4 more columns]

[truncated: 3 more sheets: BGR3, BGR4, Differences among models]
